# Supplementary material for: The REMBRANDT study, a large collection of genomic data from brain cancer patients
Source: Sci Data. 2018 Aug 14;5:180158. doi: 10.1038/sdata.2018.158 (PMC6091243; doi:10.1038/sdata.2018.158)
Supplement: Supplementary file 1 [file sdata2018158-isa1.zip]

Archive with 4 entries (4 files):
- i_Investigation.txt
- s_study_Madhavan.txt
- a_gene_Madhavan.txt
- a_CNV_Madhavan.txt
