# Supplementary material for: The REMBRANDT study, a large collection of genomic data from brain cancer patients
Source: Sci Data. 2018 Aug 14;5:180158. doi: 10.1038/sdata.2018.158 (PMC6091243; doi:10.1038/sdata.2018.158)
Supplement: Supplementary file 1 [file sdata2018158-isa1.zip › i_Investigation.txt]

# Investigation File generated for Scientific Data with Investigation File Authoring Tool version 0.1.0 on 13/07/2018 - This metadata file is CC0
ONTOLOGY SOURCE REFERENCE
Term Source Name	NCBITAXON	UBERON	PATO	UO	NCIT	EFO	ERO	OBI
Term Source File	http://data.bioontology.org/ontologies/NCBITAXON	http://data.bioontology.org/ontologies/UBERON	http://data.bioontology.org/ontologies/PATO	http://data.bioontology.org/ontologies/UO	http://data.bioontology.org/ontologies/NCIT	http://data.bioontology.org/ontologies/EFO	http://data.bioontology.org/ontologies/ERO	http://data.bioontology.org/ontologies/OBI
Term Source Version	2016AB	releases/2014-06-15	unknown	unknown	17.06d	2.97	2013-08-02	2014-08-18
Term Source Description	National Center for Biotechnology Information (NCBI) Organismal Classification	Uber Anatomy Ontology	Phenotypic Quality Ontology	Units of Measurement Ontology	National Cancer Institute Thesaurus	Experimental Factor Ontology	Eagle-I Research Resource Ontology	Ontology for Biomedical Investigations
INVESTIGATION
Investigation Identifier
Investigation Title
Investigation Description
Investigation Submission Date
Investigation Public Release Date
INVESTIGATION PUBLICATIONS
Investigation PubMed ID
Investigation Publication DOI
Investigation Publication Author List
Investigation Publication Title
Investigation Publication Status
Investigation Publication Status Term Accession Number
Investigation Publication Status Term Source REF
INVESTIGATION CONTACTS
Investigation Person Last Name
Investigation Person Mid Initials
Investigation Person First Name
Investigation Person Address
Investigation Person Phone
Investigation Person Fax
Investigation Person Email
Investigation Person Affiliation
Investigation Person Roles
Investigation Person Roles Term Accession Number
Investigation Person Roles Term Source REF
STUDY
Study Identifier	10.1038/sdata.2018.158
Study Title	The REMBRANDT study, a large collection of genomic data from brain cancer patients
Study Submission Date	30/01/2018
Study Public Release Date	14/08/2018
Study Description	http://www.nature.com/articles/sdata2018158#abstract
Study File Name	s_study_Madhavan.txt
Comment[Subject Keywords]	///;//;//;//
Comment[Manuscript Licence]	CC BY-4.0
Comment[Experimental Metadata Licence]	CC0
Comment[Supplementary Information File Name]	
Comment[Supplementary Information File Type]	x-zip-compressed
Comment[Supplementary Information File URL]	http://www.nature.com/articles/sdata2018158#supplementary-information
Comment[Data Repository]	Gene Expression Omnibus;ArrayExpress
Comment[Data Record Accession]	GSE108476;E-MTAB-3073
Comment[Data Record URI]	http://identifiers.org/geo/GSE108476;http://identifiers.org/arrayexpress/E-MTAB-3073
STUDY DESIGN DESCRIPTORS
Study Design Type	data integration objective	individual genetic characteristics comparison design	transcription profiling by array design
Study Design Type Term Accession Number	ERO:0100092	OBI:0001448	OBI:0001290
Study Design Type Term Source REF	ERO	OBI	OBI
STUDY PUBLICATIONS
Study PubMed ID	""	""
Study Publication DOI	doi:10.1158/1541-7786.MCR-08-0435	doi:10.1186/s12859-016-1010-0
Study Publication Author List	""	""
Study Publication Title	""	""
Study Publication Status	published	published
Study Publication Status Term Accession Number		
Study Publication Status Term Source REF		
STUDY FACTORS
Study Factor Name	age range	sex	disease type	tumour grade
Study Factor Type	age	biological sex	diagnosis	tumor grading
Study Factor Type Term Accession Number	PATO:0000011	PATO:0000047	OGMS:0000073	OBI:0600002
Study Factor Type Term Source REF	OBI	OBI	OBI	OBI
STUDY ASSAYS
Study Assay Measurement Type	transcription profiling assay	copy number variation profiling
Study Assay Measurement Type Term Accession Number	OBI:0000424	OBI:0000537
Study Assay Measurement Type Term Source REF	OBI	OBI
Study Assay Technology Type	microarray	DNA microarray
Study Assay Technology Type Term Accession Number	OBI:0400147	OBI:0400148
Study Assay Technology Type Term Source REF	OBI	OBI
Study Assay Technology Platform	""	""
Study Assay File Name	a_gene_Madhavan.txt	a_CNV_Madhavan.txt
STUDY PROTOCOLS
Study Protocol Name	Tissue samples	RNA samples	Gene expression data pre-processing, quality control, and expression data normalization	Expression data pre-processing	DNA samples	DNA Data Processing
Study Protocol Type	selection	microarray assay	normalization data transformation	data transformation	DNA microarray	data transformation
Study Protocol Type Term Accession Number	OBI:0001928	OBI:0001985	OBI:0200169	OBI:0200000	OBI:0400148	OBI:0200000
Study Protocol Type Term Source REF	OBI	OBI	OBI	OBI	OBI	OBI
Study Protocol Description						
Study Protocol URI	""	""	""	""	""	""
Study Protocol Version						
Study Protocol Parameters Name	""	microarray;manufacturer	""	""	microarray;manufacturer	restriction enzyme
Study Protocol Parameters Name Term Accession Number	""	""	""	""	""	""
Study Protocol Parameters Name Term Source REF	""	""	""	""	""	""
Study Protocol Components Name	""	""	""	""	""	""
Study Protocol Components Type	""	""	""	""	""	""
Study Protocol Components Type Term Accession Number	""	""	""	""	""	""
Study Protocol Components Type Term Source REF	""	""	""	""	""	""
STUDY CONTACTS
Study Person Last Name	Gusev	Bhuvaneshwar	Song	Zenklusen	Fine	Madhavan
Study Person First Name	Yuriy	Krithika	Lei	Jean-Claude	Howard	Subha
Study Person Mid Initials						
Study Person Email	yg63@georgetown.edu	""	""	""	""	sm696@georgetown.edu
Study Person Phone						
Study Person Fax						
Study Person Address						
Study Person Affiliation	Innovation Center for Biomedical Informatics (ICBI), Georgetown University Medical Center, Washington DC 20007, USA	Innovation Center for Biomedical Informatics (ICBI), Georgetown University Medical Center, Washington DC 20007, USA	National Cancer Institute, Rockville, MD, USA	National Cancer Institute, Rockville, MD, USA	NewYork Presbyterian Hospital, New York, NY, USA	Innovation Center for Biomedical Informatics (ICBI), Georgetown University Medical Center, Washington DC 20007, USA
Study Person Roles						
Study Person Roles Term Accession Number						
Study Person Roles Term Source REF						
Comment[Study Person ORCID]	0000-0001-7371-4715					
Comment[Funder]						
Comment[FundRef ID]						
Comment[Funder Term Source REF]						
Comment[Grant Identifier]						
