# Supplementary material for: The REMBRANDT study, a large collection of genomic data from brain cancer patients
Source: Sci Data. 2018 Aug 14;5:180158. doi: 10.1038/sdata.2018.158 (PMC6091243; doi:10.1038/sdata.2018.158)
Supplement: Supplementary file 1 [file sdata2018158-isa1.zip › s_study_Madhavan.txt]

Source Name	Characteristics[organism]	Term Source REF	Term Accession Number	Characteristics[organism part]	Term Source REF	Term Accession Number	Characteristics[sex]	Term Source REF	Term Accession Number	Characteristics[age range]	Unit	Term Source REF	Term Accession Number	Protocol REF	Sample Name	Material Type	Term Source REF	Term Accession Number	Factor Value[age range]	Factor Value[sex]	Factor Value[disease type]	Factor Value[tumour grade]
THOMAS JEFFERSON UNIVERSITY	Homo sapiens	NCBITAXON		brain	UBERON	UBERON:0000955								Tissue samples	860772	Study Participant	NCIT	NCIT:C142710	unknown	unknown	unknown	unknown
THOMAS JEFFERSON UNIVERSITY	Homo sapiens	NCBITAXON		brain	UBERON	UBERON:0000955								Tissue samples	3089254	Study Participant	NCIT	NCIT:C142710	unknown	unknown	unknown	unknown
THOMAS JEFFERSON UNIVERSITY	Homo sapiens	NCBITAXON		brain	UBERON	UBERON:0000955								Tissue samples	3495697	Study Participant	NCIT	NCIT:C142710	unknown	unknown	unknown	unknown
THOMAS JEFFERSON UNIVERSITY	Homo sapiens	NCBITAXON		brain	UBERON	UBERON:0000955								Tissue samples	3497265	Study Participant	NCIT	NCIT:C142710	unknown	unknown	unknown	unknown
THOMAS JEFFERSON UNIVERSITY	Homo sapiens	NCBITAXON		brain	UBERON	UBERON:0000955								Tissue samples	3504050	Study Participant	NCIT	NCIT:C142710	unknown	unknown	unknown	unknown
THOMAS JEFFERSON UNIVERSITY	Homo sapiens	NCBITAXON		brain	UBERON	UBERON:0000955								Tissue samples	3506280	Study Participant	NCIT	NCIT:C142710	unknown	unknown	unknown	unknown
THOMAS JEFFERSON UNIVERSITY	Homo sapiens	NCBITAXON		brain	UBERON	UBERON:0000955								Tissue samples	3512529	Study Participant	NCIT	NCIT:C142710	unknown	unknown	unknown	unknown
THOMAS JEFFERSON UNIVERSITY	Homo sapiens	NCBITAXON		brain	UBERON	UBERON:0000955								Tissue samples	3513138	Study Participant	NCIT	NCIT:C142710	unknown	unknown	unknown	unknown
THOMAS JEFFERSON UNIVERSITY	Homo sapiens	NCBITAXON		brain	UBERON	UBERON:0000955								Tissue samples	3513467	Study Participant	NCIT	NCIT:C142710	unknown	unknown	unknown	unknown
THOMAS JEFFERSON UNIVERSITY	Homo sapiens	NCBITAXON		brain	UBERON	UBERON:0000955								Tissue samples	3514945	Study Participant	NCIT	NCIT:C142710	unknown	unknown	unknown	unknown
THOMAS JEFFERSON UNIVERSITY	Homo sapiens	NCBITAXON		brain	UBERON	UBERON:0000955								Tissue samples	3522254	Study Participant	NCIT	NCIT:C142710	unknown	unknown	unknown	unknown
THOMAS JEFFERSON UNIVERSITY	Homo sapiens	NCBITAXON		brain	UBERON	UBERON:0000955								Tissue samples	3523498	Study Participant	NCIT	NCIT:C142710	unknown	unknown	unknown	unknown
THOMAS JEFFERSON UNIVERSITY	Homo sapiens	NCBITAXON		brain	UBERON	UBERON:0000955								Tissue samples	3525342	Study Participant	NCIT	NCIT:C142710	unknown	unknown	unknown	unknown
THOMAS JEFFERSON UNIVERSITY	Homo sapiens	NCBITAXON		brain	UBERON	UBERON:0000955								Tissue samples	3822538	Study Participant	NCIT	NCIT:C142710	unknown	unknown	unknown	unknown
THOMAS JEFFERSON UNIVERSITY	Homo sapiens	NCBITAXON		brain	UBERON	UBERON:0000955								Tissue samples	81668782	Study Participant	NCIT	NCIT:C142710	unknown	unknown	unknown	unknown
THOMAS JEFFERSON UNIVERSITY	Homo sapiens	NCBITAXON		brain	UBERON	UBERON:0000955								Tissue samples	900_00_1961	Study Participant	NCIT	NCIT:C142710	unknown	unknown	astrocytoma	grade 2
THOMAS JEFFERSON UNIVERSITY	Homo sapiens	NCBITAXON		brain	UBERON	UBERON:0000955								Tissue samples	900_00_53_32	Study Participant	NCIT	NCIT:C142710	unknown	unknown	glioblastoma multiforme	unknown
THOMAS JEFFERSON UNIVERSITY	Homo sapiens	NCBITAXON		brain	UBERON	UBERON:0000955								Tissue samples	900_00_5308	Study Participant	NCIT	NCIT:C142710	unknown	unknown	astrocytoma	grade 3
THOMAS JEFFERSON UNIVERSITY	Homo sapiens	NCBITAXON		brain	UBERON	UBERON:0000955								Tissue samples	900_00_5315	Study Participant	NCIT	NCIT:C142710	unknown	unknown	unclassified	unknown
THOMAS JEFFERSON UNIVERSITY	Homo sapiens	NCBITAXON		brain	UBERON	UBERON:0000955								Tissue samples	900_00_5316	Study Participant	NCIT	NCIT:C142710	unknown	unknown	glioblastoma multiforme	unknown
THOMAS JEFFERSON UNIVERSITY	Homo sapiens	NCBITAXON		brain	UBERON	UBERON:0000955								Tissue samples	900_00_5317	Study Participant	NCIT	NCIT:C142710	unknown	unknown	glioblastoma multiforme	unknown
THOMAS JEFFERSON UNIVERSITY	Homo sapiens	NCBITAXON		brain	UBERON	UBERON:0000955								Tissue samples	900_00_5338	Study Participant	NCIT	NCIT:C142710	unknown	unknown	glioblastoma multiforme	unknown
THOMAS JEFFERSON UNIVERSITY	Homo sapiens	NCBITAXON		brain	UBERON	UBERON:0000955								Tissue samples	900_00_5339	Study Participant	NCIT	NCIT:C142710	unknown	unknown	unknown	unknown
THOMAS JEFFERSON UNIVERSITY	Homo sapiens	NCBITAXON		brain	UBERON	UBERON:0000955								Tissue samples	900_00_5341	Study Participant	NCIT	NCIT:C142710	unknown	unknown	oligodendroglioma	unknown
THOMAS JEFFERSON UNIVERSITY	Homo sapiens	NCBITAXON		brain	UBERON	UBERON:0000955								Tissue samples	900_00_5342	Study Participant	NCIT	NCIT:C142710	unknown	unknown	glioblastoma multiforme	unknown
THOMAS JEFFERSON UNIVERSITY	Homo sapiens	NCBITAXON		brain	UBERON	UBERON:0000955								Tissue samples	900_00_5345	Study Participant	NCIT	NCIT:C142710	unknown	unknown	oligodendroglioma	grade 2
THOMAS JEFFERSON UNIVERSITY	Homo sapiens	NCBITAXON		brain	UBERON	UBERON:0000955								Tissue samples	900_00_5346	Study Participant	NCIT	NCIT:C142710	unknown	unknown	glioblastoma multiforme	unknown
THOMAS JEFFERSON UNIVERSITY	Homo sapiens	NCBITAXON		brain	UBERON	UBERON:0000955								Tissue samples	900_00_5379	Study Participant	NCIT	NCIT:C142710	unknown	unknown	glioblastoma multiforme	unknown
THOMAS JEFFERSON UNIVERSITY	Homo sapiens	NCBITAXON		brain	UBERON	UBERON:0000955								Tissue samples	900_00_5380	Study Participant	NCIT	NCIT:C142710	unknown	unknown	oligodendroglioma	unknown
THOMAS JEFFERSON UNIVERSITY	Homo sapiens	NCBITAXON		brain	UBERON	UBERON:0000955								Tissue samples	900_00_5381	Study Participant	NCIT	NCIT:C142710	unknown	unknown	glioblastoma multiforme	unknown
THOMAS JEFFERSON UNIVERSITY	Homo sapiens	NCBITAXON		brain	UBERON	UBERON:0000955								Tissue samples	900_00_5382	Study Participant	NCIT	NCIT:C142710	unknown	unknown	astrocytoma	grade 2
THOMAS JEFFERSON UNIVERSITY	Homo sapiens	NCBITAXON		brain	UBERON	UBERON:0000955								Tissue samples	900_00_5384	Study Participant	NCIT	NCIT:C142710	unknown	unknown	glioblastoma multiforme	unknown
THOMAS JEFFERSON UNIVERSITY	Homo sapiens	NCBITAXON		brain	UBERON	UBERON:0000955								Tissue samples	900_00_5385	Study Participant	NCIT	NCIT:C142710	unknown	unknown	astrocytoma	grade 3
THOMAS JEFFERSON UNIVERSITY	Homo sapiens	NCBITAXON		brain	UBERON	UBERON:0000955								Tissue samples	900_00_5393	Study Participant	NCIT	NCIT:C142710	unknown	unknown	unknown	unknown
THOMAS JEFFERSON UNIVERSITY	Homo sapiens	NCBITAXON		brain	UBERON	UBERON:0000955								Tissue samples	900_00_5396	Study Participant	NCIT	NCIT:C142710	unknown	unknown	glioblastoma multiforme	unknown
THOMAS JEFFERSON UNIVERSITY	Homo sapiens	NCBITAXON		brain	UBERON	UBERON:0000955								Tissue samples	900_00_5404	Study Participant	NCIT	NCIT:C142710	unknown	unknown	glioblastoma multiforme	unknown
THOMAS JEFFERSON UNIVERSITY	Homo sapiens	NCBITAXON		brain	UBERON	UBERON:0000955								Tissue samples	900_00_5404_B	Study Participant	NCIT	NCIT:C142710	unknown	unknown	glioblastoma multiforme	unknown
THOMAS JEFFERSON UNIVERSITY	Homo sapiens	NCBITAXON		brain	UBERON	UBERON:0000955								Tissue samples	900_00_5406	Study Participant	NCIT	NCIT:C142710	unknown	unknown	unknown	unknown
THOMAS JEFFERSON UNIVERSITY	Homo sapiens	NCBITAXON		brain	UBERON	UBERON:0000955								Tissue samples	900_00_5412	Study Participant	NCIT	NCIT:C142710	unknown	unknown	oligodendroglioma	unknown
THOMAS JEFFERSON UNIVERSITY	Homo sapiens	NCBITAXON		brain	UBERON	UBERON:0000955								Tissue samples	900_00_5413	Study Participant	NCIT	NCIT:C142710	unknown	unknown	glioblastoma multiforme	unknown
THOMAS JEFFERSON UNIVERSITY	Homo sapiens	NCBITAXON		brain	UBERON	UBERON:0000955								Tissue samples	900_00_5414	Study Participant	NCIT	NCIT:C142710	unknown	unknown	glioblastoma multiforme	unknown
THOMAS JEFFERSON UNIVERSITY	Homo sapiens	NCBITAXON		brain	UBERON	UBERON:0000955								Tissue samples	900_00_5445	Study Participant	NCIT	NCIT:C142710	unknown	unknown	glioblastoma multiforme	unknown
THOMAS JEFFERSON UNIVERSITY	Homo sapiens	NCBITAXON		brain	UBERON	UBERON:0000955								Tissue samples	900_00_5458	Study Participant	NCIT	NCIT:C142710	unknown	unknown	glioblastoma multiforme	unknown
THOMAS JEFFERSON UNIVERSITY	Homo sapiens	NCBITAXON		brain	UBERON	UBERON:0000955								Tissue samples	900_00_5459	Study Participant	NCIT	NCIT:C142710	unknown	unknown	astrocytoma	grade 3
THOMAS JEFFERSON UNIVERSITY	Homo sapiens	NCBITAXON		brain	UBERON	UBERON:0000955								Tissue samples	900_00_5462	Study Participant	NCIT	NCIT:C142710	unknown	unknown	glioblastoma multiforme	unknown
THOMAS JEFFERSON UNIVERSITY	Homo sapiens	NCBITAXON		brain	UBERON	UBERON:0000955								Tissue samples	900_00_5468	Study Participant	NCIT	NCIT:C142710	unknown	unknown	astrocytoma	grade 2
THOMAS JEFFERSON UNIVERSITY	Homo sapiens	NCBITAXON		brain	UBERON	UBERON:0000955								Tissue samples	900_00_5476	Study Participant	NCIT	NCIT:C142710	unknown	unknown	oligodendroglioma	grade 2
THOMAS JEFFERSON UNIVERSITY	Homo sapiens	NCBITAXON		brain	UBERON	UBERON:0000955								Tissue samples	900_00_5477	Study Participant	NCIT	NCIT:C142710	unknown	unknown	astrocytoma	grade 2
THOMAS JEFFERSON UNIVERSITY	Homo sapiens	NCBITAXON		brain	UBERON	UBERON:0000955								Tissue samples	900_00_5487	Study Participant	NCIT	NCIT:C142710	unknown	unknown	unknown	unknown
THOMAS JEFFERSON UNIVERSITY	Homo sapiens	NCBITAXON		brain	UBERON	UBERON:0000955								Tissue samples	900_00_5488	Study Participant	NCIT	NCIT:C142710	unknown	unknown	glioblastoma multiforme	unknown
THOMAS JEFFERSON UNIVERSITY	Homo sapiens	NCBITAXON		brain	UBERON	UBERON:0000955								Tissue samples	900_00_5489	Study Participant	NCIT	NCIT:C142710	unknown	unknown	glioblastoma multiforme	unknown
THOMAS JEFFERSON UNIVERSITY	Homo sapiens	NCBITAXON		brain	UBERON	UBERON:0000955								Tissue samples	900_00_5540	Study Participant	NCIT	NCIT:C142710	unknown	unknown	glioblastoma multiforme	unknown
THOMAS JEFFERSON UNIVERSITY	Homo sapiens	NCBITAXON		brain	UBERON	UBERON:0000955								Tissue samples	900_00_5541	Study Participant	NCIT	NCIT:C142710	unknown	unknown	glioblastoma multiforme	unknown
THOMAS JEFFERSON UNIVERSITY	Homo sapiens	NCBITAXON		brain	UBERON	UBERON:0000955								Tissue samples	900_00_5542	Study Participant	NCIT	NCIT:C142710	unknown	unknown	glioblastoma multiforme	unknown
THOMAS JEFFERSON UNIVERSITY	Homo sapiens	NCBITAXON		brain	UBERON	UBERON:0000955								Tissue samples	900_00_5543	Study Participant	NCIT	NCIT:C142710	unknown	unknown	glioblastoma multiforme	unknown
THOMAS JEFFERSON UNIVERSITY	Homo sapiens	NCBITAXON		brain	UBERON	UBERON:0000955								Tissue samples	900_00_5544	Study Participant	NCIT	NCIT:C142710	unknown	unknown	glioblastoma multiforme	unknown
THOMAS JEFFERSON UNIVERSITY	Homo sapiens	NCBITAXON		brain	UBERON	UBERON:0000955								Tissue samples	900_00_5545	Study Participant	NCIT	NCIT:C142710	unknown	unknown	astrocytoma	grade 3
THOMAS JEFFERSON UNIVERSITY	Homo sapiens	NCBITAXON		brain	UBERON	UBERON:0000955								Tissue samples	900_00_5546	Study Participant	NCIT	NCIT:C142710	unknown	unknown	glioblastoma multiforme	unknown
THOMAS JEFFERSON UNIVERSITY	Homo sapiens	NCBITAXON		brain	UBERON	UBERON:0000955								Tissue samples	900_00_5547	Study Participant	NCIT	NCIT:C142710	unknown	unknown	oligodendroglioma	grade 2
THOMAS JEFFERSON UNIVERSITY	Homo sapiens	NCBITAXON		brain	UBERON	UBERON:0000955								Tissue samples	900_00_5548	Study Participant	NCIT	NCIT:C142710	unknown	unknown	glioblastoma multiforme	unknown
THOMAS JEFFERSON UNIVERSITY	Homo sapiens	NCBITAXON		brain	UBERON	UBERON:0000955								Tissue samples	900_00_5549	Study Participant	NCIT	NCIT:C142710	unknown	unknown	astrocytoma	grade 3
THOMAS JEFFERSON UNIVERSITY	Homo sapiens	NCBITAXON		brain	UBERON	UBERON:0000955								Tissue samples	900_00_5550	Study Participant	NCIT	NCIT:C142710	unknown	unknown	oligodendroglioma	grade 3
THOMAS JEFFERSON UNIVERSITY	Homo sapiens	NCBITAXON		brain	UBERON	UBERON:0000955								Tissue samples	900_00_5551	Study Participant	NCIT	NCIT:C142710	unknown	unknown	glioblastoma multiforme	unknown
THOMAS JEFFERSON UNIVERSITY	Homo sapiens	NCBITAXON		brain	UBERON	UBERON:0000955								Tissue samples	900_00_5552	Study Participant	NCIT	NCIT:C142710	unknown	unknown	oligodendroglioma	unknown
THOMAS JEFFERSON UNIVERSITY	Homo sapiens	NCBITAXON		brain	UBERON	UBERON:0000955								Tissue samples	900_00_5554	Study Participant	NCIT	NCIT:C142710	unknown	unknown	glioblastoma multiforme	unknown
THOMAS JEFFERSON UNIVERSITY	Homo sapiens	NCBITAXON		brain	UBERON	UBERON:0000955								Tissue samples	900_00_5561	Study Participant	NCIT	NCIT:C142710	unknown	unknown	unknown	unknown
THOMAS JEFFERSON UNIVERSITY	Homo sapiens	NCBITAXON		brain	UBERON	UBERON:0000955								Tissue samples	900_00_5562	Study Participant	NCIT	NCIT:C142710	unknown	unknown	unknown	unknown
THOMAS JEFFERSON UNIVERSITY	Homo sapiens	NCBITAXON		brain	UBERON	UBERON:0000955								Tissue samples	900_0052_99	Study Participant	NCIT	NCIT:C142710	unknown	unknown	glioblastoma multiforme	unknown
THOMAS JEFFERSON UNIVERSITY	Homo sapiens	NCBITAXON		brain	UBERON	UBERON:0000955								Tissue samples	900_0053_03	Study Participant	NCIT	NCIT:C142710	unknown	unknown	glioblastoma multiforme	unknown
DANA-FARBER CANCER INSTITUTE	Homo sapiens	NCBITAXON		brain	UBERON	UBERON:0000955	female	PATO	PATO:0000383	50-54	year	UO	UO:0000036	Tissue samples	E07733	Study Participant	NCIT	NCIT:C142710	50-54	FEMALE	unknown	unknown
UCSF	Homo sapiens	NCBITAXON		brain	UBERON	UBERON:0000955	female	PATO	PATO:0000383	30-34	year	UO	UO:0000036	Tissue samples	E08021	Study Participant	NCIT	NCIT:C142710	30-34	FEMALE	oligodendroglioma	grade 3
NIH NEURO-ONCOLOGY BRANCH	Homo sapiens	NCBITAXON		brain	UBERON	UBERON:0000955	male	PATO	PATO:0000384	50-54	year	UO	UO:0000036	Tissue samples	E09137	Study Participant	NCIT	NCIT:C142710	50-54	MALE	glioblastoma multiforme	grade 4
NIH NEURO-ONCOLOGY BRANCH	Homo sapiens	NCBITAXON		brain	UBERON	UBERON:0000955	male	PATO	PATO:0000384	50-54	year	UO	UO:0000036	Tissue samples	E09138	Study Participant	NCIT	NCIT:C142710	50-54	MALE	glioblastoma multiforme	grade 4
NIH NEURO-ONCOLOGY BRANCH	Homo sapiens	NCBITAXON		brain	UBERON	UBERON:0000955	female	PATO	PATO:0000383	50-54	year	UO	UO:0000036	Tissue samples	E09139	Study Participant	NCIT	NCIT:C142710	50-54	FEMALE	glioblastoma multiforme	unknown
NIH NEURO-ONCOLOGY BRANCH	Homo sapiens	NCBITAXON		brain	UBERON	UBERON:0000955	male	PATO	PATO:0000384	20-24	year	UO	UO:0000036	Tissue samples	E09151	Study Participant	NCIT	NCIT:C142710	20-24	MALE	unknown	unknown
DANA-FARBER CANCER INSTITUTE	Homo sapiens	NCBITAXON		brain	UBERON	UBERON:0000955	male	PATO	PATO:0000384	65-69	year	UO	UO:0000036	Tissue samples	E09167	Study Participant	NCIT	NCIT:C142710	65-69	MALE	unknown	unknown
NIH NEURO-ONCOLOGY BRANCH	Homo sapiens	NCBITAXON		brain	UBERON	UBERON:0000955	female	PATO	PATO:0000383	55-59	year	UO	UO:0000036	Tissue samples	E09176	Study Participant	NCIT	NCIT:C142710	55-59	FEMALE	unknown	unknown
NIH NEURO-ONCOLOGY BRANCH	Homo sapiens	NCBITAXON		brain	UBERON	UBERON:0000955	female	PATO	PATO:0000383	35-39	year	UO	UO:0000036	Tissue samples	E09192	Study Participant	NCIT	NCIT:C142710	35-39	FEMALE	glioblastoma multiforme	grade 4
NIH NEURO-ONCOLOGY BRANCH	Homo sapiens	NCBITAXON		brain	UBERON	UBERON:0000955	male	PATO	PATO:0000384	40-44	year	UO	UO:0000036	Tissue samples	E09212	Study Participant	NCIT	NCIT:C142710	40-44	MALE	astrocytoma	unknown
NIH NEURO-ONCOLOGY BRANCH	Homo sapiens	NCBITAXON		brain	UBERON	UBERON:0000955	female	PATO	PATO:0000383	50-54	year	UO	UO:0000036	Tissue samples	E09214	Study Participant	NCIT	NCIT:C142710	50-54	FEMALE	glioblastoma multiforme	grade 4
NIH NEURO-ONCOLOGY BRANCH	Homo sapiens	NCBITAXON		brain	UBERON	UBERON:0000955	male	PATO	PATO:0000384	55-59	year	UO	UO:0000036	Tissue samples	E09231	Study Participant	NCIT	NCIT:C142710	55-59	MALE	astrocytoma	unknown
NIH NEURO-ONCOLOGY BRANCH	Homo sapiens	NCBITAXON		brain	UBERON	UBERON:0000955	female	PATO	PATO:0000383	45-49	year	UO	UO:0000036	Tissue samples	E09232	Study Participant	NCIT	NCIT:C142710	45-49	FEMALE	unknown	unknown
NIH NEURO-ONCOLOGY BRANCH	Homo sapiens	NCBITAXON		brain	UBERON	UBERON:0000955	male	PATO	PATO:0000384	50-54	year	UO	UO:0000036	Tissue samples	E09233	Study Participant	NCIT	NCIT:C142710	50-54	MALE	glioblastoma multiforme	grade 4
NIH NEURO-ONCOLOGY BRANCH	Homo sapiens	NCBITAXON		brain	UBERON	UBERON:0000955	male	PATO	PATO:0000384	45-49	year	UO	UO:0000036	Tissue samples	E09238	Study Participant	NCIT	NCIT:C142710	45-49	MALE	unknown	unknown
NIH NEURO-ONCOLOGY BRANCH	Homo sapiens	NCBITAXON		brain	UBERON	UBERON:0000955	male	PATO	PATO:0000384	30-34	year	UO	UO:0000036	Tissue samples	E09239	Study Participant	NCIT	NCIT:C142710	30-34	MALE	astrocytoma	grade 3
NIH NEURO-ONCOLOGY BRANCH	Homo sapiens	NCBITAXON		brain	UBERON	UBERON:0000955	female	PATO	PATO:0000383	55-59	year	UO	UO:0000036	Tissue samples	E09261	Study Participant	NCIT	NCIT:C142710	55-59	FEMALE	unknown	unknown
NIH NEURO-ONCOLOGY BRANCH	Homo sapiens	NCBITAXON		brain	UBERON	UBERON:0000955	male	PATO	PATO:0000384	35-39	year	UO	UO:0000036	Tissue samples	E09262	Study Participant	NCIT	NCIT:C142710	35-39	MALE	mixed	unknown
NIH NEURO-ONCOLOGY BRANCH	Homo sapiens	NCBITAXON		brain	UBERON	UBERON:0000955	female	PATO	PATO:0000383	30-34	year	UO	UO:0000036	Tissue samples	E09263	Study Participant	NCIT	NCIT:C142710	30-34	FEMALE	unknown	unknown
NIH NEURO-ONCOLOGY BRANCH	Homo sapiens	NCBITAXON		brain	UBERON	UBERON:0000955	female	PATO	PATO:0000383	50-54	year	UO	UO:0000036	Tissue samples	E09264	Study Participant	NCIT	NCIT:C142710	50-54	FEMALE	unknown	unknown
NIH NEURO-ONCOLOGY BRANCH	Homo sapiens	NCBITAXON		brain	UBERON	UBERON:0000955	male	PATO	PATO:0000384	30-34	year	UO	UO:0000036	Tissue samples	E09278	Study Participant	NCIT	NCIT:C142710	30-34	MALE	glioblastoma multiforme	grade 4
NIH NEURO-ONCOLOGY BRANCH	Homo sapiens	NCBITAXON		brain	UBERON	UBERON:0000955	female	PATO	PATO:0000383	30-34	year	UO	UO:0000036	Tissue samples	E09289	Study Participant	NCIT	NCIT:C142710	30-34	FEMALE	mixed	unknown
DANA-FARBER CANCER INSTITUTE	Homo sapiens	NCBITAXON		brain	UBERON	UBERON:0000955	female	PATO	PATO:0000383	45-49	year	UO	UO:0000036	Tissue samples	E09296	Study Participant	NCIT	NCIT:C142710	45-49	FEMALE	astrocytoma	grade 2
NIH NEURO-ONCOLOGY BRANCH	Homo sapiens	NCBITAXON		brain	UBERON	UBERON:0000955	male	PATO	PATO:0000384	35-39	year	UO	UO:0000036	Tissue samples	E09331	Study Participant	NCIT	NCIT:C142710	35-39	MALE	glioblastoma multiforme	grade 4
NIH NEURO-ONCOLOGY BRANCH	Homo sapiens	NCBITAXON		brain	UBERON	UBERON:0000955	male	PATO	PATO:0000384	60-64	year	UO	UO:0000036	Tissue samples	E09332	Study Participant	NCIT	NCIT:C142710	60-64	MALE	unknown	unknown
UCSF	Homo sapiens	NCBITAXON		brain	UBERON	UBERON:0000955	male	PATO	PATO:0000384	40-44	year	UO	UO:0000036	Tissue samples	E09334	Study Participant	NCIT	NCIT:C142710	40-44	MALE	mixed	grade 3
NIH NEURO-ONCOLOGY BRANCH	Homo sapiens	NCBITAXON		brain	UBERON	UBERON:0000955	male	PATO	PATO:0000384	30-34	year	UO	UO:0000036	Tissue samples	E09336	Study Participant	NCIT	NCIT:C142710	30-34	MALE	unknown	unknown
NIH NEURO-ONCOLOGY BRANCH	Homo sapiens	NCBITAXON		brain	UBERON	UBERON:0000955	male	PATO	PATO:0000384	60-64	year	UO	UO:0000036	Tissue samples	E09348	Study Participant	NCIT	NCIT:C142710	60-64	MALE	glioblastoma multiforme	unknown
DANA-FARBER CANCER INSTITUTE	Homo sapiens	NCBITAXON		brain	UBERON	UBERON:0000955	male	PATO	PATO:0000384	60-64	year	UO	UO:0000036	Tissue samples	E09355	Study Participant	NCIT	NCIT:C142710	60-64	MALE	unknown	unknown
UCSF	Homo sapiens	NCBITAXON		brain	UBERON	UBERON:0000955	female	PATO	PATO:0000383	50-54	year	UO	UO:0000036	Tissue samples	E09358	Study Participant	NCIT	NCIT:C142710	50-54	FEMALE	mixed	grade 2
NIH NEURO-ONCOLOGY BRANCH	Homo sapiens	NCBITAXON		brain	UBERON	UBERON:0000955	female	PATO	PATO:0000383	35-39	year	UO	UO:0000036	Tissue samples	E09362	Study Participant	NCIT	NCIT:C142710	35-39	FEMALE	unknown	unknown
NIH NEURO-ONCOLOGY BRANCH	Homo sapiens	NCBITAXON		brain	UBERON	UBERON:0000955	female	PATO	PATO:0000383	55-59	year	UO	UO:0000036	Tissue samples	E09369	Study Participant	NCIT	NCIT:C142710	55-59	FEMALE	glioblastoma multiforme	grade 4
NIH NEURO-ONCOLOGY BRANCH	Homo sapiens	NCBITAXON		brain	UBERON	UBERON:0000955	male	PATO	PATO:0000384	45-49	year	UO	UO:0000036	Tissue samples	E09378	Study Participant	NCIT	NCIT:C142710	45-49	MALE	unknown	unknown
UCSF	Homo sapiens	NCBITAXON		brain	UBERON	UBERON:0000955	male	PATO	PATO:0000384	30-34	year	UO	UO:0000036	Tissue samples	E09393	Study Participant	NCIT	NCIT:C142710	30-34	MALE	astrocytoma	grade 3
UNIVERSITY OF WISCONSIN	Homo sapiens	NCBITAXON		brain	UBERON	UBERON:0000955	male	PATO	PATO:0000384	35-39	year	UO	UO:0000036	Tissue samples	E09394	Study Participant	NCIT	NCIT:C142710	35-39	MALE	mixed	grade 3
UCSF	Homo sapiens	NCBITAXON		brain	UBERON	UBERON:0000955	male	PATO	PATO:0000384	35-39	year	UO	UO:0000036	Tissue samples	E09397	Study Participant	NCIT	NCIT:C142710	35-39	MALE	unknown	unknown
UCSF	Homo sapiens	NCBITAXON		brain	UBERON	UBERON:0000955	male	PATO	PATO:0000384	25-29	year	UO	UO:0000036	Tissue samples	E09398	Study Participant	NCIT	NCIT:C142710	25-29	MALE	astrocytoma	grade 2
UCSF	Homo sapiens	NCBITAXON		brain	UBERON	UBERON:0000955	male	PATO	PATO:0000384	40-44	year	UO	UO:0000036	Tissue samples	E09405	Study Participant	NCIT	NCIT:C142710	40-44	MALE	glioblastoma multiforme	grade 4
UNIVERSITY OF WISCONSIN	Homo sapiens	NCBITAXON		brain	UBERON	UBERON:0000955	female	PATO	PATO:0000383	30-34	year	UO	UO:0000036	Tissue samples	E09408	Study Participant	NCIT	NCIT:C142710	30-34	FEMALE	astrocytoma	grade 3
UCSF	Homo sapiens	NCBITAXON		brain	UBERON	UBERON:0000955	male	PATO	PATO:0000384	50-54	year	UO	UO:0000036	Tissue samples	E09419	Study Participant	NCIT	NCIT:C142710	50-54	MALE	oligodendroglioma	grade 3
NIH NEURO-ONCOLOGY BRANCH	Homo sapiens	NCBITAXON		brain	UBERON	UBERON:0000955	female	PATO	PATO:0000383	50-54	year	UO	UO:0000036	Tissue samples	E09430	Study Participant	NCIT	NCIT:C142710	50-54	FEMALE	glioblastoma multiforme	unknown
UCSF	Homo sapiens	NCBITAXON		brain	UBERON	UBERON:0000955	male	PATO	PATO:0000384	30-34	year	UO	UO:0000036	Tissue samples	E09440	Study Participant	NCIT	NCIT:C142710	30-34	MALE	mixed	grade 2
NIH NEURO-ONCOLOGY BRANCH	Homo sapiens	NCBITAXON		brain	UBERON	UBERON:0000955	female	PATO	PATO:0000383	25-29	year	UO	UO:0000036	Tissue samples	E09446	Study Participant	NCIT	NCIT:C142710	25-29	FEMALE	unknown	unknown
UCSF	Homo sapiens	NCBITAXON		brain	UBERON	UBERON:0000955	female	PATO	PATO:0000383	40-44	year	UO	UO:0000036	Tissue samples	E09448	Study Participant	NCIT	NCIT:C142710	40-44	FEMALE	oligodendroglioma	grade 3
NIH NEURO-ONCOLOGY BRANCH	Homo sapiens	NCBITAXON		brain	UBERON	UBERON:0000955	male	PATO	PATO:0000384	50-54	year	UO	UO:0000036	Tissue samples	E09449	Study Participant	NCIT	NCIT:C142710	50-54	MALE	glioblastoma multiforme	grade 4
UNIVERSITY OF WISCONSIN	Homo sapiens	NCBITAXON		brain	UBERON	UBERON:0000955	male	PATO	PATO:0000384	65-69	year	UO	UO:0000036	Tissue samples	E09451	Study Participant	NCIT	NCIT:C142710	65-69	MALE	glioblastoma multiforme	grade 4
NIH NEURO-ONCOLOGY BRANCH	Homo sapiens	NCBITAXON		brain	UBERON	UBERON:0000955	male	PATO	PATO:0000384	55-59	year	UO	UO:0000036	Tissue samples	E09454	Study Participant	NCIT	NCIT:C142710	55-59	MALE	glioblastoma multiforme	unknown
NIH NEURO-ONCOLOGY BRANCH	Homo sapiens	NCBITAXON		brain	UBERON	UBERON:0000955	male	PATO	PATO:0000384	50-54	year	UO	UO:0000036	Tissue samples	E09467	Study Participant	NCIT	NCIT:C142710	50-54	MALE	unknown	unknown
UCSF	Homo sapiens	NCBITAXON		brain	UBERON	UBERON:0000955	male	PATO	PATO:0000384	70-74	year	UO	UO:0000036	Tissue samples	E09471	Study Participant	NCIT	NCIT:C142710	70-74	MALE	astrocytoma	grade 2
UNIVERSITY OF WISCONSIN	Homo sapiens	NCBITAXON		brain	UBERON	UBERON:0000955	female	PATO	PATO:0000383	60-64	year	UO	UO:0000036	Tissue samples	E09478	Study Participant	NCIT	NCIT:C142710	60-64	FEMALE	glioblastoma multiforme	grade 4
UCSF	Homo sapiens	NCBITAXON		brain	UBERON	UBERON:0000955	female	PATO	PATO:0000383	45-49	year	UO	UO:0000036	Tissue samples	E09483	Study Participant	NCIT	NCIT:C142710	45-49	FEMALE	glioblastoma multiforme	grade 4
NIH NEURO-ONCOLOGY BRANCH	Homo sapiens	NCBITAXON		brain	UBERON	UBERON:0000955	male	PATO	PATO:0000384	55-59	year	UO	UO:0000036	Tissue samples	E09489	Study Participant	NCIT	NCIT:C142710	55-59	MALE	glioblastoma multiforme	grade 4
NIH NEURO-ONCOLOGY BRANCH	Homo sapiens	NCBITAXON		brain	UBERON	UBERON:0000955	female	PATO	PATO:0000383	20-24	year	UO	UO:0000036	Tissue samples	E09494	Study Participant	NCIT	NCIT:C142710	20-24	FEMALE	unknown	unknown
NIH NEURO-ONCOLOGY BRANCH	Homo sapiens	NCBITAXON		brain	UBERON	UBERON:0000955	female	PATO	PATO:0000383	20-24	year	UO	UO:0000036	Tissue samples	E09495	Study Participant	NCIT	NCIT:C142710	20-24	FEMALE	unknown	unknown
UCSF	Homo sapiens	NCBITAXON		brain	UBERON	UBERON:0000955	female	PATO	PATO:0000383	45-49	year	UO	UO:0000036	Tissue samples	E09503	Study Participant	NCIT	NCIT:C142710	45-49	FEMALE	oligodendroglioma	grade 2
UCSF	Homo sapiens	NCBITAXON		brain	UBERON	UBERON:0000955	male	PATO	PATO:0000384	45-49	year	UO	UO:0000036	Tissue samples	E09511	Study Participant	NCIT	NCIT:C142710	45-49	MALE	mixed	grade 3
UCSF	Homo sapiens	NCBITAXON		brain	UBERON	UBERON:0000955	female	PATO	PATO:0000383	50-54	year	UO	UO:0000036	Tissue samples	E09513	Study Participant	NCIT	NCIT:C142710	50-54	FEMALE	oligodendroglioma	unknown
NIH NEURO-ONCOLOGY BRANCH	Homo sapiens	NCBITAXON		brain	UBERON	UBERON:0000955	male	PATO	PATO:0000384	35-39	year	UO	UO:0000036	Tissue samples	E09515	Study Participant	NCIT	NCIT:C142710	35-39	MALE	astrocytoma	unknown
UNIV OF PITTSBURGH	Homo sapiens	NCBITAXON		brain	UBERON	UBERON:0000955	male	PATO	PATO:0000384	55-59	year	UO	UO:0000036	Tissue samples	E09531	Study Participant	NCIT	NCIT:C142710	55-59	MALE	astrocytoma	unknown
NIH NEURO-ONCOLOGY BRANCH	Homo sapiens	NCBITAXON		brain	UBERON	UBERON:0000955	female	PATO	PATO:0000383	40-44	year	UO	UO:0000036	Tissue samples	E09535	Study Participant	NCIT	NCIT:C142710	40-44	FEMALE	glioblastoma multiforme	grade 4
UCSF	Homo sapiens	NCBITAXON		brain	UBERON	UBERON:0000955	male	PATO	PATO:0000384	35-39	year	UO	UO:0000036	Tissue samples	E09542	Study Participant	NCIT	NCIT:C142710	35-39	MALE	astrocytoma	grade 2
UCSF	Homo sapiens	NCBITAXON		brain	UBERON	UBERON:0000955	male	PATO	PATO:0000384	60-64	year	UO	UO:0000036	Tissue samples	E09546	Study Participant	NCIT	NCIT:C142710	60-64	MALE	unknown	unknown
NIH NEURO-ONCOLOGY BRANCH	Homo sapiens	NCBITAXON		brain	UBERON	UBERON:0000955	male	PATO	PATO:0000384	45-49	year	UO	UO:0000036	Tissue samples	E09569	Study Participant	NCIT	NCIT:C142710	45-49	MALE	glioblastoma multiforme	grade 4
NIH NEURO-ONCOLOGY BRANCH	Homo sapiens	NCBITAXON		brain	UBERON	UBERON:0000955	male	PATO	PATO:0000384	35-39	year	UO	UO:0000036	Tissue samples	E09587	Study Participant	NCIT	NCIT:C142710	35-39	MALE	unknown	unknown
NIH NEURO-ONCOLOGY BRANCH	Homo sapiens	NCBITAXON		brain	UBERON	UBERON:0000955	female	PATO	PATO:0000383	50-54	year	UO	UO:0000036	Tissue samples	E09595	Study Participant	NCIT	NCIT:C142710	50-54	FEMALE	unknown	unknown
NIH NEURO-ONCOLOGY BRANCH	Homo sapiens	NCBITAXON		brain	UBERON	UBERON:0000955	male	PATO	PATO:0000384	40-44	year	UO	UO:0000036	Tissue samples	E09601	Study Participant	NCIT	NCIT:C142710	40-44	MALE	glioblastoma multiforme	grade 4
UNIVERSITY OF WISCONSIN	Homo sapiens	NCBITAXON		brain	UBERON	UBERON:0000955	male	PATO	PATO:0000384	70-74	year	UO	UO:0000036	Tissue samples	E09602	Study Participant	NCIT	NCIT:C142710	70-74	MALE	glioblastoma multiforme	grade 4
UCSF	Homo sapiens	NCBITAXON		brain	UBERON	UBERON:0000955	male	PATO	PATO:0000384	60-64	year	UO	UO:0000036	Tissue samples	E09605	Study Participant	NCIT	NCIT:C142710	60-64	MALE	glioblastoma multiforme	grade 4
UCSF	Homo sapiens	NCBITAXON		brain	UBERON	UBERON:0000955	male	PATO	PATO:0000384	50-54	year	UO	UO:0000036	Tissue samples	E09606	Study Participant	NCIT	NCIT:C142710	50-54	MALE	glioblastoma multiforme	grade 4
NIH NEURO-ONCOLOGY BRANCH	Homo sapiens	NCBITAXON		brain	UBERON	UBERON:0000955	female	PATO	PATO:0000383	50-54	year	UO	UO:0000036	Tissue samples	E09607	Study Participant	NCIT	NCIT:C142710	50-54	FEMALE	unknown	unknown
NIH NEURO-ONCOLOGY BRANCH	Homo sapiens	NCBITAXON		brain	UBERON	UBERON:0000955	male	PATO	PATO:0000384	55-59	year	UO	UO:0000036	Tissue samples	E09610	Study Participant	NCIT	NCIT:C142710	55-59	MALE	glioblastoma multiforme	grade 4
NIH NEURO-ONCOLOGY BRANCH	Homo sapiens	NCBITAXON		brain	UBERON	UBERON:0000955	male	PATO	PATO:0000384	65-69	year	UO	UO:0000036	Tissue samples	E09611	Study Participant	NCIT	NCIT:C142710	65-69	MALE	unknown	unknown
NIH NEURO-ONCOLOGY BRANCH	Homo sapiens	NCBITAXON		brain	UBERON	UBERON:0000955	male	PATO	PATO:0000384	45-49	year	UO	UO:0000036	Tissue samples	E09615	Study Participant	NCIT	NCIT:C142710	45-49	MALE	glioblastoma multiforme	grade 4
NABTT/H. LEE MOFFITT CANCER CENTER	Homo sapiens	NCBITAXON		brain	UBERON	UBERON:0000955	male	PATO	PATO:0000384	65-69	year	UO	UO:0000036	Tissue samples	E09622	Study Participant	NCIT	NCIT:C142710	65-69	MALE	glioblastoma multiforme	grade 4
UNIV OF PITTSBURGH	Homo sapiens	NCBITAXON		brain	UBERON	UBERON:0000955	male	PATO	PATO:0000384	65-69	year	UO	UO:0000036	Tissue samples	E09623	Study Participant	NCIT	NCIT:C142710	65-69	MALE	glioblastoma multiforme	unknown
NIH NEURO-ONCOLOGY BRANCH	Homo sapiens	NCBITAXON		brain	UBERON	UBERON:0000955	male	PATO	PATO:0000384	40-44	year	UO	UO:0000036	Tissue samples	E09624	Study Participant	NCIT	NCIT:C142710	40-44	MALE	glioblastoma multiforme	grade 4
DANA-FARBER CANCER INSTITUTE	Homo sapiens	NCBITAXON		brain	UBERON	UBERON:0000955	female	PATO	PATO:0000383	40-44	year	UO	UO:0000036	Tissue samples	E09629	Study Participant	NCIT	NCIT:C142710	40-44	FEMALE	unknown	unknown
UCSF	Homo sapiens	NCBITAXON		brain	UBERON	UBERON:0000955	male	PATO	PATO:0000384	65-69	year	UO	UO:0000036	Tissue samples	E09641	Study Participant	NCIT	NCIT:C142710	65-69	MALE	unknown	unknown
NABTT/H. LEE MOFFITT CANCER CENTER	Homo sapiens	NCBITAXON		brain	UBERON	UBERON:0000955	female	PATO	PATO:0000383	35-39	year	UO	UO:0000036	Tissue samples	E09644	Study Participant	NCIT	NCIT:C142710	35-39	FEMALE	unknown	unknown
NIH NEURO-ONCOLOGY BRANCH	Homo sapiens	NCBITAXON		brain	UBERON	UBERON:0000955	male	PATO	PATO:0000384	45-49	year	UO	UO:0000036	Tissue samples	E09645	Study Participant	NCIT	NCIT:C142710	45-49	MALE	oligodendroglioma	unknown
NIH NEURO-ONCOLOGY BRANCH	Homo sapiens	NCBITAXON		brain	UBERON	UBERON:0000955	female	PATO	PATO:0000383	20-24	year	UO	UO:0000036	Tissue samples	E09646	Study Participant	NCIT	NCIT:C142710	20-24	FEMALE	unknown	unknown
UCSF	Homo sapiens	NCBITAXON		brain	UBERON	UBERON:0000955	male	PATO	PATO:0000384	70-74	year	UO	UO:0000036	Tissue samples	E09647	Study Participant	NCIT	NCIT:C142710	70-74	MALE	glioblastoma multiforme	grade 4
UCSF	Homo sapiens	NCBITAXON		brain	UBERON	UBERON:0000955	male	PATO	PATO:0000384	45-49	year	UO	UO:0000036	Tissue samples	E09649	Study Participant	NCIT	NCIT:C142710	45-49	MALE	glioblastoma multiforme	grade 4
NABTT/H. LEE MOFFITT CANCER CENTER	Homo sapiens	NCBITAXON		brain	UBERON	UBERON:0000955	female	PATO	PATO:0000383	65-69	year	UO	UO:0000036	Tissue samples	E09654	Study Participant	NCIT	NCIT:C142710	65-69	FEMALE	glioblastoma multiforme	grade 4
H. LEE MOFFITT CANCER CENTER	Homo sapiens	NCBITAXON		brain	UBERON	UBERON:0000955	male	PATO	PATO:0000384	50-54	year	UO	UO:0000036	Tissue samples	E09655	Study Participant	NCIT	NCIT:C142710	50-54	MALE	glioblastoma multiforme	grade 4
UCSF	Homo sapiens	NCBITAXON		brain	UBERON	UBERON:0000955	male	PATO	PATO:0000384	40-44	year	UO	UO:0000036	Tissue samples	E09656	Study Participant	NCIT	NCIT:C142710	40-44	MALE	oligodendroglioma	grade 3
NIH NEURO-ONCOLOGY BRANCH	Homo sapiens	NCBITAXON		brain	UBERON	UBERON:0000955	male	PATO	PATO:0000384	50-54	year	UO	UO:0000036	Tissue samples	E09657	Study Participant	NCIT	NCIT:C142710	50-54	MALE	unknown	unknown
UCSF	Homo sapiens	NCBITAXON		brain	UBERON	UBERON:0000955	male	PATO	PATO:0000384	35-39	year	UO	UO:0000036	Tissue samples	E09661	Study Participant	NCIT	NCIT:C142710	35-39	MALE	oligodendroglioma	grade 2
UCSF	Homo sapiens	NCBITAXON		brain	UBERON	UBERON:0000955	male	PATO	PATO:0000384	40-44	year	UO	UO:0000036	Tissue samples	E09664	Study Participant	NCIT	NCIT:C142710	40-44	MALE	oligodendroglioma	unknown
UCSF	Homo sapiens	NCBITAXON		brain	UBERON	UBERON:0000955	male	PATO	PATO:0000384	65-69	year	UO	UO:0000036	Tissue samples	E09668	Study Participant	NCIT	NCIT:C142710	65-69	MALE	unknown	unknown
NABTT/H. LEE MOFFITT CANCER CENTER	Homo sapiens	NCBITAXON		brain	UBERON	UBERON:0000955	male	PATO	PATO:0000384	70-74	year	UO	UO:0000036	Tissue samples	E09670	Study Participant	NCIT	NCIT:C142710	70-74	MALE	glioblastoma multiforme	unknown
UCSF	Homo sapiens	NCBITAXON		brain	UBERON	UBERON:0000955	male	PATO	PATO:0000384	45-49	year	UO	UO:0000036	Tissue samples	E09673	Study Participant	NCIT	NCIT:C142710	45-49	MALE	astrocytoma	grade 2
UCLA SCHOOL OF MEDICINE	Homo sapiens	NCBITAXON		brain	UBERON	UBERON:0000955	male	PATO	PATO:0000384	60-64	year	UO	UO:0000036	Tissue samples	E09679	Study Participant	NCIT	NCIT:C142710	60-64	MALE	unknown	unknown
NABTT/H. LEE MOFFITT CANCER CENTER	Homo sapiens	NCBITAXON		brain	UBERON	UBERON:0000955	male	PATO	PATO:0000384	65-69	year	UO	UO:0000036	Tissue samples	E09680	Study Participant	NCIT	NCIT:C142710	65-69	MALE	glioblastoma multiforme	grade 4
NABTT/H. LEE MOFFITT CANCER CENTER	Homo sapiens	NCBITAXON		brain	UBERON	UBERON:0000955	female	PATO	PATO:0000383	35-39	year	UO	UO:0000036	Tissue samples	E09681	Study Participant	NCIT	NCIT:C142710	35-39	FEMALE	oligodendroglioma	grade 3
NIH NEURO-ONCOLOGY BRANCH	Homo sapiens	NCBITAXON		brain	UBERON	UBERON:0000955	female	PATO	PATO:0000383	35-39	year	UO	UO:0000036	Tissue samples	E09688	Study Participant	NCIT	NCIT:C142710	35-39	FEMALE	mixed	grade 2
UCSF	Homo sapiens	NCBITAXON		brain	UBERON	UBERON:0000955	male	PATO	PATO:0000384	40-44	year	UO	UO:0000036	Tissue samples	E09690	Study Participant	NCIT	NCIT:C142710	40-44	MALE	glioblastoma multiforme	grade 4
NABTT/H. LEE MOFFITT CANCER CENTER	Homo sapiens	NCBITAXON		brain	UBERON	UBERON:0000955	male	PATO	PATO:0000384	75-79	year	UO	UO:0000036	Tissue samples	E09698	Study Participant	NCIT	NCIT:C142710	75-79	MALE	glioblastoma multiforme	grade 4
NABTT/H. LEE MOFFITT CANCER CENTER	Homo sapiens	NCBITAXON		brain	UBERON	UBERON:0000955	female	PATO	PATO:0000383	25-29	year	UO	UO:0000036	Tissue samples	E09699	Study Participant	NCIT	NCIT:C142710	25-29	FEMALE	oligodendroglioma	grade 2
DANA-FARBER CANCER INSTITUTE	Homo sapiens	NCBITAXON		brain	UBERON	UBERON:0000955	male	PATO	PATO:0000384	50-54	year	UO	UO:0000036	Tissue samples	E09704	Study Participant	NCIT	NCIT:C142710	50-54	MALE	unknown	unknown
NABTT/H. LEE MOFFITT CANCER CENTER	Homo sapiens	NCBITAXON		brain	UBERON	UBERON:0000955	female	PATO	PATO:0000383	65-69	year	UO	UO:0000036	Tissue samples	E09708	Study Participant	NCIT	NCIT:C142710	65-69	FEMALE	unknown	unknown
NIH NEURO-ONCOLOGY BRANCH	Homo sapiens	NCBITAXON		brain	UBERON	UBERON:0000955	female	PATO	PATO:0000383	35-39	year	UO	UO:0000036	Tissue samples	E09722	Study Participant	NCIT	NCIT:C142710	35-39	FEMALE	glioblastoma multiforme	grade 4
NIH NEURO-ONCOLOGY BRANCH	Homo sapiens	NCBITAXON		brain	UBERON	UBERON:0000955	male	PATO	PATO:0000384	40-44	year	UO	UO:0000036	Tissue samples	E09730	Study Participant	NCIT	NCIT:C142710	40-44	MALE	glioblastoma multiforme	grade 4
NIH NEURO-ONCOLOGY BRANCH	Homo sapiens	NCBITAXON		brain	UBERON	UBERON:0000955	male	PATO	PATO:0000384	65-69	year	UO	UO:0000036	Tissue samples	E09735	Study Participant	NCIT	NCIT:C142710	65-69	MALE	unknown	unknown
NABTT/H. LEE MOFFITT CANCER CENTER	Homo sapiens	NCBITAXON		brain	UBERON	UBERON:0000955	female	PATO	PATO:0000383	35-39	year	UO	UO:0000036	Tissue samples	E09740	Study Participant	NCIT	NCIT:C142710	35-39	FEMALE	glioblastoma multiforme	grade 4
NABTT/H. LEE MOFFITT CANCER CENTER	Homo sapiens	NCBITAXON		brain	UBERON	UBERON:0000955	male	PATO	PATO:0000384	45-49	year	UO	UO:0000036	Tissue samples	E09742	Study Participant	NCIT	NCIT:C142710	45-49	MALE	glioblastoma multiforme	grade 4
NABTT/H. LEE MOFFITT CANCER CENTER	Homo sapiens	NCBITAXON		brain	UBERON	UBERON:0000955	female	PATO	PATO:0000383	40-44	year	UO	UO:0000036	Tissue samples	E09743	Study Participant	NCIT	NCIT:C142710	40-44	FEMALE	astrocytoma	grade 3
NABTT/JOHNS HOPKINS	Homo sapiens	NCBITAXON		brain	UBERON	UBERON:0000955	female	PATO	PATO:0000383	55-59	year	UO	UO:0000036	Tissue samples	E09744	Study Participant	NCIT	NCIT:C142710	55-59	FEMALE	glioblastoma multiforme	grade 4
NABTT/H. LEE MOFFITT CANCER CENTER	Homo sapiens	NCBITAXON		brain	UBERON	UBERON:0000955	male	PATO	PATO:0000384	55-59	year	UO	UO:0000036	Tissue samples	E09752	Study Participant	NCIT	NCIT:C142710	55-59	MALE	glioblastoma multiforme	grade 4
NABTT/H. LEE MOFFITT CANCER CENTER	Homo sapiens	NCBITAXON		brain	UBERON	UBERON:0000955	female	PATO	PATO:0000383	35-39	year	UO	UO:0000036	Tissue samples	E09755	Study Participant	NCIT	NCIT:C142710	35-39	FEMALE	oligodendroglioma	grade 2
NABTT/H. LEE MOFFITT CANCER CENTER	Homo sapiens	NCBITAXON		brain	UBERON	UBERON:0000955	female	PATO	PATO:0000383	70-74	year	UO	UO:0000036	Tissue samples	E09756	Study Participant	NCIT	NCIT:C142710	70-74	FEMALE	glioblastoma multiforme	grade 4
UNIVERSITY OF WISCONSIN	Homo sapiens	NCBITAXON		brain	UBERON	UBERON:0000955	male	PATO	PATO:0000384	45-49	year	UO	UO:0000036	Tissue samples	E09759	Study Participant	NCIT	NCIT:C142710	45-49	MALE	glioblastoma multiforme	grade 4
UCSF	Homo sapiens	NCBITAXON		brain	UBERON	UBERON:0000955	male	PATO	PATO:0000384	60-64	year	UO	UO:0000036	Tissue samples	E09770	Study Participant	NCIT	NCIT:C142710	60-64	MALE	unknown	unknown
NABTT/JOHNS HOPKINS	Homo sapiens	NCBITAXON		brain	UBERON	UBERON:0000955	male	PATO	PATO:0000384	50-54	year	UO	UO:0000036	Tissue samples	E09774	Study Participant	NCIT	NCIT:C142710	50-54	MALE	unknown	unknown
NABTT/JOHNS HOPKINS	Homo sapiens	NCBITAXON		brain	UBERON	UBERON:0000955	male	PATO	PATO:0000384	50-54	year	UO	UO:0000036	Tissue samples	E09782	Study Participant	NCIT	NCIT:C142710	50-54	MALE	glioblastoma multiforme	grade 4
NA	Homo sapiens	NCBITAXON		brain	UBERON	UBERON:0000955								Tissue samples	E09785	Study Participant	NCIT	NCIT:C142710	unknown	unknown	unknown	unknown
NIH NEURO-ONCOLOGY BRANCH	Homo sapiens	NCBITAXON		brain	UBERON	UBERON:0000955	male	PATO	PATO:0000384	50-54	year	UO	UO:0000036	Tissue samples	E09786	Study Participant	NCIT	NCIT:C142710	50-54	MALE	glioblastoma multiforme	grade 4
UCSF	Homo sapiens	NCBITAXON		brain	UBERON	UBERON:0000955	female	PATO	PATO:0000383	35-39	year	UO	UO:0000036	Tissue samples	E09787	Study Participant	NCIT	NCIT:C142710	35-39	FEMALE	glioblastoma multiforme	grade 4
UCSF	Homo sapiens	NCBITAXON		brain	UBERON	UBERON:0000955	male	PATO	PATO:0000384	55-59	year	UO	UO:0000036	Tissue samples	E09791	Study Participant	NCIT	NCIT:C142710	55-59	MALE	glioblastoma multiforme	grade 4
NABTT/H. LEE MOFFITT CANCER CENTER	Homo sapiens	NCBITAXON		brain	UBERON	UBERON:0000955	male	PATO	PATO:0000384	35-39	year	UO	UO:0000036	Tissue samples	E09797	Study Participant	NCIT	NCIT:C142710	35-39	MALE	astrocytoma	grade 2
NABTT/H. LEE MOFFITT CANCER CENTER	Homo sapiens	NCBITAXON		brain	UBERON	UBERON:0000955	male	PATO	PATO:0000384	65-69	year	UO	UO:0000036	Tissue samples	E09800	Study Participant	NCIT	NCIT:C142710	65-69	MALE	glioblastoma multiforme	grade 4
NABTT/H. LEE MOFFITT CANCER CENTER	Homo sapiens	NCBITAXON		brain	UBERON	UBERON:0000955	male	PATO	PATO:0000384	30-34	year	UO	UO:0000036	Tissue samples	E09801	Study Participant	NCIT	NCIT:C142710	30-34	MALE	astrocytoma	grade 3
NABTT/H. LEE MOFFITT CANCER CENTER	Homo sapiens	NCBITAXON		brain	UBERON	UBERON:0000955	male	PATO	PATO:0000384	60-64	year	UO	UO:0000036	Tissue samples	E09802	Study Participant	NCIT	NCIT:C142710	60-64	MALE	glioblastoma multiforme	grade 4
NIH NEURO-ONCOLOGY BRANCH	Homo sapiens	NCBITAXON		brain	UBERON	UBERON:0000955	female	PATO	PATO:0000383	35-39	year	UO	UO:0000036	Tissue samples	E09803	Study Participant	NCIT	NCIT:C142710	35-39	FEMALE	unknown	unknown
UCSF	Homo sapiens	NCBITAXON		brain	UBERON	UBERON:0000955	female	PATO	PATO:0000383	30-34	year	UO	UO:0000036	Tissue samples	E09804	Study Participant	NCIT	NCIT:C142710	30-34	FEMALE	oligodendroglioma	grade 2
NABTT/H. LEE MOFFITT CANCER CENTER	Homo sapiens	NCBITAXON		brain	UBERON	UBERON:0000955	male	PATO	PATO:0000384	60-64	year	UO	UO:0000036	Tissue samples	E09810	Study Participant	NCIT	NCIT:C142710	60-64	MALE	glioblastoma multiforme	grade 4
NABTT/H. LEE MOFFITT CANCER CENTER	Homo sapiens	NCBITAXON		brain	UBERON	UBERON:0000955	male	PATO	PATO:0000384	50-54	year	UO	UO:0000036	Tissue samples	E09811	Study Participant	NCIT	NCIT:C142710	50-54	MALE	astrocytoma	grade 2
UCSF	Homo sapiens	NCBITAXON		brain	UBERON	UBERON:0000955	male	PATO	PATO:0000384	30-34	year	UO	UO:0000036	Tissue samples	E09818	Study Participant	NCIT	NCIT:C142710	30-34	MALE	astrocytoma	unknown
NIH NEURO-ONCOLOGY BRANCH	Homo sapiens	NCBITAXON		brain	UBERON	UBERON:0000955	male	PATO	PATO:0000384	60-64	year	UO	UO:0000036	Tissue samples	E09819	Study Participant	NCIT	NCIT:C142710	60-64	MALE	astrocytoma	unknown
NABTT/H. LEE MOFFITT CANCER CENTER	Homo sapiens	NCBITAXON		brain	UBERON	UBERON:0000955	female	PATO	PATO:0000383	80-84	year	UO	UO:0000036	Tissue samples	E09825	Study Participant	NCIT	NCIT:C142710	80-84	FEMALE	glioblastoma multiforme	grade 4
UCSF	Homo sapiens	NCBITAXON		brain	UBERON	UBERON:0000955	male	PATO	PATO:0000384	40-44	year	UO	UO:0000036	Tissue samples	E09826	Study Participant	NCIT	NCIT:C142710	40-44	MALE	astrocytoma	grade 3
NABTT/H. LEE MOFFITT CANCER CENTER	Homo sapiens	NCBITAXON		brain	UBERON	UBERON:0000955	female	PATO	PATO:0000383	55-59	year	UO	UO:0000036	Tissue samples	E09829	Study Participant	NCIT	NCIT:C142710	55-59	FEMALE	glioblastoma multiforme	grade 4
NABTT/H. LEE MOFFITT CANCER CENTER	Homo sapiens	NCBITAXON		brain	UBERON	UBERON:0000955	male	PATO	PATO:0000384	65-69	year	UO	UO:0000036	Tissue samples	E09832	Study Participant	NCIT	NCIT:C142710	65-69	MALE	glioblastoma multiforme	grade 4
NABTT/H. LEE MOFFITT CANCER CENTER	Homo sapiens	NCBITAXON		brain	UBERON	UBERON:0000955	male	PATO	PATO:0000384	50-54	year	UO	UO:0000036	Tissue samples	E09833	Study Participant	NCIT	NCIT:C142710	50-54	MALE	glioblastoma multiforme	grade 4
UCLA SCHOOL OF MEDICINE	Homo sapiens	NCBITAXON		brain	UBERON	UBERON:0000955	male	PATO	PATO:0000384	65-69	year	UO	UO:0000036	Tissue samples	E09834	Study Participant	NCIT	NCIT:C142710	65-69	MALE	unknown	unknown
UCLA SCHOOL OF MEDICINE	Homo sapiens	NCBITAXON		brain	UBERON	UBERON:0000955	male	PATO	PATO:0000384	70-74	year	UO	UO:0000036	Tissue samples	E09835	Study Participant	NCIT	NCIT:C142710	70-74	MALE	unknown	unknown
NABTT/H. LEE MOFFITT CANCER CENTER	Homo sapiens	NCBITAXON		brain	UBERON	UBERON:0000955	male	PATO	PATO:0000384	65-69	year	UO	UO:0000036	Tissue samples	E09842	Study Participant	NCIT	NCIT:C142710	65-69	MALE	glioblastoma multiforme	grade 4
NABTT/H. LEE MOFFITT CANCER CENTER	Homo sapiens	NCBITAXON		brain	UBERON	UBERON:0000955	male	PATO	PATO:0000384	70-74	year	UO	UO:0000036	Tissue samples	E09846	Study Participant	NCIT	NCIT:C142710	70-74	MALE	glioblastoma multiforme	unknown
UCSF	Homo sapiens	NCBITAXON		brain	UBERON	UBERON:0000955	female	PATO	PATO:0000383	65-69	year	UO	UO:0000036	Tissue samples	E09847	Study Participant	NCIT	NCIT:C142710	65-69	FEMALE	glioblastoma multiforme	grade 4
NABTT/H. LEE MOFFITT CANCER CENTER	Homo sapiens	NCBITAXON		brain	UBERON	UBERON:0000955	female	PATO	PATO:0000383	40-44	year	UO	UO:0000036	Tissue samples	E09848	Study Participant	NCIT	NCIT:C142710	40-44	FEMALE	mixed	unknown
UCLA SCHOOL OF MEDICINE	Homo sapiens	NCBITAXON		brain	UBERON	UBERON:0000955	female	PATO	PATO:0000383	45-49	year	UO	UO:0000036	Tissue samples	E09852	Study Participant	NCIT	NCIT:C142710	45-49	FEMALE	glioblastoma multiforme	unknown
UCSF	Homo sapiens	NCBITAXON		brain	UBERON	UBERON:0000955	male	PATO	PATO:0000384	25-29	year	UO	UO:0000036	Tissue samples	E09855	Study Participant	NCIT	NCIT:C142710	25-29	MALE	astrocytoma	grade 3
NABTT/H. LEE MOFFITT CANCER CENTER	Homo sapiens	NCBITAXON		brain	UBERON	UBERON:0000955	male	PATO	PATO:0000384	65-69	year	UO	UO:0000036	Tissue samples	E09857	Study Participant	NCIT	NCIT:C142710	65-69	MALE	glioblastoma multiforme	grade 4
NIH NEURO-ONCOLOGY BRANCH	Homo sapiens	NCBITAXON		brain	UBERON	UBERON:0000955	female	PATO	PATO:0000383	55-59	year	UO	UO:0000036	Tissue samples	E09858	Study Participant	NCIT	NCIT:C142710	55-59	FEMALE	oligodendroglioma	unknown
UCLA SCHOOL OF MEDICINE	Homo sapiens	NCBITAXON		brain	UBERON	UBERON:0000955	female	PATO	PATO:0000383	35-39	year	UO	UO:0000036	Tissue samples	E09860	Study Participant	NCIT	NCIT:C142710	35-39	FEMALE	oligodendroglioma	grade 2
NABTT/H. LEE MOFFITT CANCER CENTER	Homo sapiens	NCBITAXON		brain	UBERON	UBERON:0000955	female	PATO	PATO:0000383	80-84	year	UO	UO:0000036	Tissue samples	E09862	Study Participant	NCIT	NCIT:C142710	80-84	FEMALE	glioblastoma multiforme	grade 4
UCSF	Homo sapiens	NCBITAXON		brain	UBERON	UBERON:0000955	female	PATO	PATO:0000383	60-64	year	UO	UO:0000036	Tissue samples	E09867	Study Participant	NCIT	NCIT:C142710	60-64	FEMALE	oligodendroglioma	grade 2
UNIVERSITY OF WISCONSIN	Homo sapiens	NCBITAXON		brain	UBERON	UBERON:0000955	female	PATO	PATO:0000383	50-54	year	UO	UO:0000036	Tissue samples	E09868	Study Participant	NCIT	NCIT:C142710	50-54	FEMALE	unknown	unknown
NIH NEURO-ONCOLOGY BRANCH	Homo sapiens	NCBITAXON		brain	UBERON	UBERON:0000955	female	PATO	PATO:0000383	50-54	year	UO	UO:0000036	Tissue samples	E09869	Study Participant	NCIT	NCIT:C142710	50-54	FEMALE	unknown	unknown
NABTT/H. LEE MOFFITT CANCER CENTER	Homo sapiens	NCBITAXON		brain	UBERON	UBERON:0000955	male	PATO	PATO:0000384	55-59	year	UO	UO:0000036	Tissue samples	E09871	Study Participant	NCIT	NCIT:C142710	55-59	MALE	unknown	unknown
NIH NEURO-ONCOLOGY BRANCH	Homo sapiens	NCBITAXON		brain	UBERON	UBERON:0000955	male	PATO	PATO:0000384	40-44	year	UO	UO:0000036	Tissue samples	E09880	Study Participant	NCIT	NCIT:C142710	40-44	MALE	unknown	unknown
UCSF	Homo sapiens	NCBITAXON		brain	UBERON	UBERON:0000955	female	PATO	PATO:0000383	50-54	year	UO	UO:0000036	Tissue samples	E09885	Study Participant	NCIT	NCIT:C142710	50-54	FEMALE	unknown	unknown
NABTT/H. LEE MOFFITT CANCER CENTER	Homo sapiens	NCBITAXON		brain	UBERON	UBERON:0000955	male	PATO	PATO:0000384	75-79	year	UO	UO:0000036	Tissue samples	E09888	Study Participant	NCIT	NCIT:C142710	75-79	MALE	unknown	unknown
NIH NEURO-ONCOLOGY BRANCH	Homo sapiens	NCBITAXON		brain	UBERON	UBERON:0000955	male	PATO	PATO:0000384	55-59	year	UO	UO:0000036	Tissue samples	E09890	Study Participant	NCIT	NCIT:C142710	55-59	MALE	oligodendroglioma	grade 2
NIH NEURO-ONCOLOGY BRANCH	Homo sapiens	NCBITAXON		brain	UBERON	UBERON:0000955	male	PATO	PATO:0000384	35-39	year	UO	UO:0000036	Tissue samples	E09891	Study Participant	NCIT	NCIT:C142710	35-39	MALE	unknown	unknown
NIH NEURO-ONCOLOGY BRANCH	Homo sapiens	NCBITAXON		brain	UBERON	UBERON:0000955	female	PATO	PATO:0000383	20-24	year	UO	UO:0000036	Tissue samples	E09892	Study Participant	NCIT	NCIT:C142710	20-24	FEMALE	astrocytoma	unknown
NABTT/H. LEE MOFFITT CANCER CENTER	Homo sapiens	NCBITAXON		brain	UBERON	UBERON:0000955	female	PATO	PATO:0000383	35-39	year	UO	UO:0000036	Tissue samples	E09893	Study Participant	NCIT	NCIT:C142710	35-39	FEMALE	oligodendroglioma	grade 3
NABTT/H. LEE MOFFITT CANCER CENTER	Homo sapiens	NCBITAXON		brain	UBERON	UBERON:0000955	female	PATO	PATO:0000383	50-54	year	UO	UO:0000036	Tissue samples	E09894	Study Participant	NCIT	NCIT:C142710	50-54	FEMALE	unknown	unknown
UCSF	Homo sapiens	NCBITAXON		brain	UBERON	UBERON:0000955	male	PATO	PATO:0000384	35-39	year	UO	UO:0000036	Tissue samples	E09896	Study Participant	NCIT	NCIT:C142710	35-39	MALE	unknown	unknown
UNIV OF PITTSBURGH	Homo sapiens	NCBITAXON		brain	UBERON	UBERON:0000955	male	PATO	PATO:0000384	20-24	year	UO	UO:0000036	Tissue samples	E09899	Study Participant	NCIT	NCIT:C142710	20-24	MALE	unknown	unknown
NABTT/H. LEE MOFFITT CANCER CENTER	Homo sapiens	NCBITAXON		brain	UBERON	UBERON:0000955	female	PATO	PATO:0000383	50-54	year	UO	UO:0000036	Tissue samples	E09900	Study Participant	NCIT	NCIT:C142710	50-54	FEMALE	unknown	unknown
NABTT/HENRY FORD HOSPITAL	Homo sapiens	NCBITAXON		brain	UBERON	UBERON:0000955	male	PATO	PATO:0000384	50-54	year	UO	UO:0000036	Tissue samples	E09902	Study Participant	NCIT	NCIT:C142710	50-54	MALE	unknown	unknown
NABTT/H. LEE MOFFITT CANCER CENTER	Homo sapiens	NCBITAXON		brain	UBERON	UBERON:0000955	male	PATO	PATO:0000384	55-59	year	UO	UO:0000036	Tissue samples	E09906	Study Participant	NCIT	NCIT:C142710	55-59	MALE	glioblastoma multiforme	grade 4
NABTT/H. LEE MOFFITT CANCER CENTER	Homo sapiens	NCBITAXON		brain	UBERON	UBERON:0000955	male	PATO	PATO:0000384	35-39	year	UO	UO:0000036	Tissue samples	E09907	Study Participant	NCIT	NCIT:C142710	35-39	MALE	glioblastoma multiforme	grade 4
NABTT/H. LEE MOFFITT CANCER CENTER	Homo sapiens	NCBITAXON		brain	UBERON	UBERON:0000955	male	PATO	PATO:0000384	50-54	year	UO	UO:0000036	Tissue samples	E09910	Study Participant	NCIT	NCIT:C142710	50-54	MALE	unknown	unknown
NABTT/H. LEE MOFFITT CANCER CENTER	Homo sapiens	NCBITAXON		brain	UBERON	UBERON:0000955	male	PATO	PATO:0000384	35-39	year	UO	UO:0000036	Tissue samples	E09914	Study Participant	NCIT	NCIT:C142710	35-39	MALE	astrocytoma	grade 3
UNIVERSITY OF WISCONSIN	Homo sapiens	NCBITAXON		brain	UBERON	UBERON:0000955	male	PATO	PATO:0000384	70-74	year	UO	UO:0000036	Tissue samples	E09916	Study Participant	NCIT	NCIT:C142710	70-74	MALE	unknown	unknown
UNIVERSITY OF WISCONSIN	Homo sapiens	NCBITAXON		brain	UBERON	UBERON:0000955	male	PATO	PATO:0000384	75-79	year	UO	UO:0000036	Tissue samples	E09917	Study Participant	NCIT	NCIT:C142710	75-79	MALE	glioblastoma multiforme	unknown
UNIVERSITY OF WISCONSIN	Homo sapiens	NCBITAXON		brain	UBERON	UBERON:0000955	male	PATO	PATO:0000384	25-29	year	UO	UO:0000036	Tissue samples	E09920	Study Participant	NCIT	NCIT:C142710	25-29	MALE	astrocytoma	grade 3
NABTT/HENRY FORD HOSPITAL	Homo sapiens	NCBITAXON		brain	UBERON	UBERON:0000955	female	PATO	PATO:0000383	40-44	year	UO	UO:0000036	Tissue samples	E09921	Study Participant	NCIT	NCIT:C142710	40-44	FEMALE	astrocytoma	unknown
UNIVERSITY OF WISCONSIN	Homo sapiens	NCBITAXON		brain	UBERON	UBERON:0000955	male	PATO	PATO:0000384	40-44	year	UO	UO:0000036	Tissue samples	E09922	Study Participant	NCIT	NCIT:C142710	40-44	MALE	unknown	unknown
UNIVERSITY OF WISCONSIN	Homo sapiens	NCBITAXON		brain	UBERON	UBERON:0000955	male	PATO	PATO:0000384	45-49	year	UO	UO:0000036	Tissue samples	E09923	Study Participant	NCIT	NCIT:C142710	45-49	MALE	unknown	unknown
NABTT/H. LEE MOFFITT CANCER CENTER	Homo sapiens	NCBITAXON		brain	UBERON	UBERON:0000955	female	PATO	PATO:0000383	40-44	year	UO	UO:0000036	Tissue samples	E09924	Study Participant	NCIT	NCIT:C142710	40-44	FEMALE	unknown	unknown
UCSF	Homo sapiens	NCBITAXON		brain	UBERON	UBERON:0000955	male	PATO	PATO:0000384	30-34	year	UO	UO:0000036	Tissue samples	E09928	Study Participant	NCIT	NCIT:C142710	30-34	MALE	unknown	unknown
UCLA SCHOOL OF MEDICINE	Homo sapiens	NCBITAXON		brain	UBERON	UBERON:0000955	female	PATO	PATO:0000383	55-59	year	UO	UO:0000036	Tissue samples	E09930	Study Participant	NCIT	NCIT:C142710	55-59	FEMALE	glioblastoma multiforme	unknown
NIH NEURO-ONCOLOGY BRANCH	Homo sapiens	NCBITAXON		brain	UBERON	UBERON:0000955	female	PATO	PATO:0000383	40-44	year	UO	UO:0000036	Tissue samples	E09931	Study Participant	NCIT	NCIT:C142710	40-44	FEMALE	unknown	unknown
NIH NEURO-ONCOLOGY BRANCH	Homo sapiens	NCBITAXON		brain	UBERON	UBERON:0000955	female	PATO	PATO:0000383	25-29	year	UO	UO:0000036	Tissue samples	E09932	Study Participant	NCIT	NCIT:C142710	25-29	FEMALE	unknown	unknown
NIH NEURO-ONCOLOGY BRANCH	Homo sapiens	NCBITAXON		brain	UBERON	UBERON:0000955	male	PATO	PATO:0000384	25-29	year	UO	UO:0000036	Tissue samples	E09933	Study Participant	NCIT	NCIT:C142710	25-29	MALE	unknown	unknown
NABTT/H. LEE MOFFITT CANCER CENTER	Homo sapiens	NCBITAXON		brain	UBERON	UBERON:0000955	male	PATO	PATO:0000384	40-44	year	UO	UO:0000036	Tissue samples	E09935	Study Participant	NCIT	NCIT:C142710	40-44	MALE	unknown	unknown
NABTT/HENRY FORD HOSPITAL	Homo sapiens	NCBITAXON		brain	UBERON	UBERON:0000955	male	PATO	PATO:0000384	70-74	year	UO	UO:0000036	Tissue samples	E09936	Study Participant	NCIT	NCIT:C142710	70-74	MALE	unknown	unknown
NABTT/H. LEE MOFFITT CANCER CENTER	Homo sapiens	NCBITAXON		brain	UBERON	UBERON:0000955	male	PATO	PATO:0000384	50-54	year	UO	UO:0000036	Tissue samples	E09937	Study Participant	NCIT	NCIT:C142710	50-54	MALE	oligodendroglioma	grade 2
NABTT/H. LEE MOFFITT CANCER CENTER	Homo sapiens	NCBITAXON		brain	UBERON	UBERON:0000955	male	PATO	PATO:0000384	45-49	year	UO	UO:0000036	Tissue samples	E09938	Study Participant	NCIT	NCIT:C142710	45-49	MALE	glioblastoma multiforme	grade 4
NABTT/HENRY FORD HOSPITAL	Homo sapiens	NCBITAXON		brain	UBERON	UBERON:0000955	male	PATO	PATO:0000384	60-64	year	UO	UO:0000036	Tissue samples	E09941	Study Participant	NCIT	NCIT:C142710	60-64	MALE	unknown	unknown
UNIVERSITY OF WISCONSIN	Homo sapiens	NCBITAXON		brain	UBERON	UBERON:0000955	male	PATO	PATO:0000384	25-29	year	UO	UO:0000036	Tissue samples	E09945	Study Participant	NCIT	NCIT:C142710	25-29	MALE	unknown	unknown
NABTT/H. LEE MOFFITT CANCER CENTER	Homo sapiens	NCBITAXON		brain	UBERON	UBERON:0000955	male	PATO	PATO:0000384	35-39	year	UO	UO:0000036	Tissue samples	E09948	Study Participant	NCIT	NCIT:C142710	35-39	MALE	astrocytoma	grade 3
NABTT/H. LEE MOFFITT CANCER CENTER	Homo sapiens	NCBITAXON		brain	UBERON	UBERON:0000955	male	PATO	PATO:0000384	35-39	year	UO	UO:0000036	Tissue samples	E09949	Study Participant	NCIT	NCIT:C142710	35-39	MALE	oligodendroglioma	grade 2
UNIV OF PITTSBURGH	Homo sapiens	NCBITAXON		brain	UBERON	UBERON:0000955	male	PATO	PATO:0000384	45-49	year	UO	UO:0000036	Tissue samples	E09951	Study Participant	NCIT	NCIT:C142710	45-49	MALE	glioblastoma multiforme	unknown
NABTT/H. LEE MOFFITT CANCER CENTER	Homo sapiens	NCBITAXON		brain	UBERON	UBERON:0000955	male	PATO	PATO:0000384	40-44	year	UO	UO:0000036	Tissue samples	E09955	Study Participant	NCIT	NCIT:C142710	40-44	MALE	unknown	unknown
NABTT/H. LEE MOFFITT CANCER CENTER	Homo sapiens	NCBITAXON		brain	UBERON	UBERON:0000955	male	PATO	PATO:0000384	45-49	year	UO	UO:0000036	Tissue samples	E09956	Study Participant	NCIT	NCIT:C142710	45-49	MALE	glioblastoma multiforme	unknown
NIH NEURO-ONCOLOGY BRANCH	Homo sapiens	NCBITAXON		brain	UBERON	UBERON:0000955	male	PATO	PATO:0000384	70-74	year	UO	UO:0000036	Tissue samples	E09957	Study Participant	NCIT	NCIT:C142710	70-74	MALE	unknown	unknown
NABTT/HENRY FORD HOSPITAL	Homo sapiens	NCBITAXON		brain	UBERON	UBERON:0000955	male	PATO	PATO:0000384	40-44	year	UO	UO:0000036	Tissue samples	E09958	Study Participant	NCIT	NCIT:C142710	40-44	MALE	unknown	unknown
NABTT/H. LEE MOFFITT CANCER CENTER	Homo sapiens	NCBITAXON		brain	UBERON	UBERON:0000955	male	PATO	PATO:0000384	50-54	year	UO	UO:0000036	Tissue samples	E09959	Study Participant	NCIT	NCIT:C142710	50-54	MALE	astrocytoma	grade 3
UNIV OF PITTSBURGH	Homo sapiens	NCBITAXON		brain	UBERON	UBERON:0000955	male	PATO	PATO:0000384	50-54	year	UO	UO:0000036	Tissue samples	E09960	Study Participant	NCIT	NCIT:C142710	50-54	MALE	unknown	unknown
NABTT/H. LEE MOFFITT CANCER CENTER	Homo sapiens	NCBITAXON		brain	UBERON	UBERON:0000955	female	PATO	PATO:0000383	75-79	year	UO	UO:0000036	Tissue samples	E09963	Study Participant	NCIT	NCIT:C142710	75-79	FEMALE	unknown	unknown
NABTT/H. LEE MOFFITT CANCER CENTER	Homo sapiens	NCBITAXON		brain	UBERON	UBERON:0000955	male	PATO	PATO:0000384	55-59	year	UO	UO:0000036	Tissue samples	E09964	Study Participant	NCIT	NCIT:C142710	55-59	MALE	unknown	unknown
NABTT/H. LEE MOFFITT CANCER CENTER	Homo sapiens	NCBITAXON		brain	UBERON	UBERON:0000955	male	PATO	PATO:0000384	40-44	year	UO	UO:0000036	Tissue samples	E09965	Study Participant	NCIT	NCIT:C142710	40-44	MALE	unknown	unknown
NABTT/H. LEE MOFFITT CANCER CENTER	Homo sapiens	NCBITAXON		brain	UBERON	UBERON:0000955	female	PATO	PATO:0000383	55-59	year	UO	UO:0000036	Tissue samples	E09966	Study Participant	NCIT	NCIT:C142710	55-59	FEMALE	astrocytoma	grade 3
NABTT/H. LEE MOFFITT CANCER CENTER	Homo sapiens	NCBITAXON		brain	UBERON	UBERON:0000955	female	PATO	PATO:0000383	50-54	year	UO	UO:0000036	Tissue samples	E09967	Study Participant	NCIT	NCIT:C142710	50-54	FEMALE	glioblastoma multiforme	grade 4
NABTT/H. LEE MOFFITT CANCER CENTER	Homo sapiens	NCBITAXON		brain	UBERON	UBERON:0000955	female	PATO	PATO:0000383	40-44	year	UO	UO:0000036	Tissue samples	E09971	Study Participant	NCIT	NCIT:C142710	40-44	FEMALE	unknown	unknown
NIH NEURO-ONCOLOGY BRANCH	Homo sapiens	NCBITAXON		brain	UBERON	UBERON:0000955	male	PATO	PATO:0000384	30-34	year	UO	UO:0000036	Tissue samples	E09975	Study Participant	NCIT	NCIT:C142710	30-34	MALE	unknown	unknown
NABTT/HENRY FORD HOSPITAL	Homo sapiens	NCBITAXON		brain	UBERON	UBERON:0000955	female	PATO	PATO:0000383	40-44	year	UO	UO:0000036	Tissue samples	E09976	Study Participant	NCIT	NCIT:C142710	40-44	FEMALE	unknown	unknown
NABTT/H. LEE MOFFITT CANCER CENTER	Homo sapiens	NCBITAXON		brain	UBERON	UBERON:0000955	male	PATO	PATO:0000384	30-34	year	UO	UO:0000036	Tissue samples	E09978	Study Participant	NCIT	NCIT:C142710	30-34	MALE	unknown	unknown
NABTT/HENRY FORD HOSPITAL	Homo sapiens	NCBITAXON		brain	UBERON	UBERON:0000955	male	PATO	PATO:0000384	45-49	year	UO	UO:0000036	Tissue samples	E09979	Study Participant	NCIT	NCIT:C142710	45-49	MALE	unknown	unknown
NABTT/H. LEE MOFFITT CANCER CENTER	Homo sapiens	NCBITAXON		brain	UBERON	UBERON:0000955	female	PATO	PATO:0000383	70-74	year	UO	UO:0000036	Tissue samples	E09982	Study Participant	NCIT	NCIT:C142710	70-74	FEMALE	unknown	unknown
NABTT/H. LEE MOFFITT CANCER CENTER	Homo sapiens	NCBITAXON		brain	UBERON	UBERON:0000955	male	PATO	PATO:0000384	65-69	year	UO	UO:0000036	Tissue samples	E09983	Study Participant	NCIT	NCIT:C142710	65-69	MALE	unknown	unknown
NIH NEURO-ONCOLOGY BRANCH	Homo sapiens	NCBITAXON		brain	UBERON	UBERON:0000955	male	PATO	PATO:0000384	60-64	year	UO	UO:0000036	Tissue samples	E09985	Study Participant	NCIT	NCIT:C142710	60-64	MALE	unknown	unknown
NABTT/H. LEE MOFFITT CANCER CENTER	Homo sapiens	NCBITAXON		brain	UBERON	UBERON:0000955	male	PATO	PATO:0000384	65-69	year	UO	UO:0000036	Tissue samples	E09987	Study Participant	NCIT	NCIT:C142710	65-69	MALE	unknown	unknown
NABTT/H. LEE MOFFITT CANCER CENTER	Homo sapiens	NCBITAXON		brain	UBERON	UBERON:0000955	male	PATO	PATO:0000384	20-24	year	UO	UO:0000036	Tissue samples	E09988	Study Participant	NCIT	NCIT:C142710	20-24	MALE	oligodendroglioma	grade 3
NABTT/HENRY FORD HOSPITAL	Homo sapiens	NCBITAXON		brain	UBERON	UBERON:0000955	male	PATO	PATO:0000384	55-59	year	UO	UO:0000036	Tissue samples	E09989	Study Participant	NCIT	NCIT:C142710	55-59	MALE	unknown	unknown
NABTT/H. LEE MOFFITT CANCER CENTER	Homo sapiens	NCBITAXON		brain	UBERON	UBERON:0000955	male	PATO	PATO:0000384	75-79	year	UO	UO:0000036	Tissue samples	E09990	Study Participant	NCIT	NCIT:C142710	75-79	MALE	unknown	unknown
NABTT/HENRY FORD HOSPITAL	Homo sapiens	NCBITAXON		brain	UBERON	UBERON:0000955	male	PATO	PATO:0000384	40-44	year	UO	UO:0000036	Tissue samples	E09993	Study Participant	NCIT	NCIT:C142710	40-44	MALE	unknown	unknown
NABTT/HENRY FORD HOSPITAL	Homo sapiens	NCBITAXON		brain	UBERON	UBERON:0000955	female	PATO	PATO:0000383	20-24	year	UO	UO:0000036	Tissue samples	E09994	Study Participant	NCIT	NCIT:C142710	20-24	FEMALE	unknown	unknown
NABTT/H. LEE MOFFITT CANCER CENTER	Homo sapiens	NCBITAXON		brain	UBERON	UBERON:0000955	male	PATO	PATO:0000384	25-29	year	UO	UO:0000036	Tissue samples	E09996	Study Participant	NCIT	NCIT:C142710	25-29	MALE	unknown	unknown
UCSF	Homo sapiens	NCBITAXON		brain	UBERON	UBERON:0000955	female	PATO	PATO:0000383	35-39	year	UO	UO:0000036	Tissue samples	E09997	Study Participant	NCIT	NCIT:C142710	35-39	FEMALE	astrocytoma	unknown
UCSF	Homo sapiens	NCBITAXON		brain	UBERON	UBERON:0000955	male	PATO	PATO:0000384	65-69	year	UO	UO:0000036	Tissue samples	E09998	Study Participant	NCIT	NCIT:C142710	65-69	MALE	unknown	unknown
UCLA SCHOOL OF MEDICINE	Homo sapiens	NCBITAXON		brain	UBERON	UBERON:0000955	male	PATO	PATO:0000384	25-29	year	UO	UO:0000036	Tissue samples	E10001	Study Participant	NCIT	NCIT:C142710	25-29	MALE	oligodendroglioma	grade 3
UCLA SCHOOL OF MEDICINE	Homo sapiens	NCBITAXON		brain	UBERON	UBERON:0000955	male	PATO	PATO:0000384	60-64	year	UO	UO:0000036	Tissue samples	E10002	Study Participant	NCIT	NCIT:C142710	60-64	MALE	glioblastoma multiforme	grade 4
NABTT/HENRY FORD HOSPITAL	Homo sapiens	NCBITAXON		brain	UBERON	UBERON:0000955	male	PATO	PATO:0000384	60-64	year	UO	UO:0000036	Tissue samples	E10003	Study Participant	NCIT	NCIT:C142710	60-64	MALE	unknown	unknown
UCLA SCHOOL OF MEDICINE	Homo sapiens	NCBITAXON		brain	UBERON	UBERON:0000955	male	PATO	PATO:0000384	60-64	year	UO	UO:0000036	Tissue samples	E10006	Study Participant	NCIT	NCIT:C142710	60-64	MALE	unknown	unknown
NABTT/HENRY FORD HOSPITAL	Homo sapiens	NCBITAXON		brain	UBERON	UBERON:0000955	male	PATO	PATO:0000384	40-44	year	UO	UO:0000036	Tissue samples	E10008	Study Participant	NCIT	NCIT:C142710	40-44	MALE	unknown	unknown
NABTT/HENRY FORD HOSPITAL	Homo sapiens	NCBITAXON		brain	UBERON	UBERON:0000955	male	PATO	PATO:0000384	45-49	year	UO	UO:0000036	Tissue samples	E10009	Study Participant	NCIT	NCIT:C142710	45-49	MALE	unknown	unknown
DANA-FARBER CANCER INSTITUTE	Homo sapiens	NCBITAXON		brain	UBERON	UBERON:0000955	male	PATO	PATO:0000384	55-59	year	UO	UO:0000036	Tissue samples	E10010	Study Participant	NCIT	NCIT:C142710	55-59	MALE	unknown	unknown
NABTT/H. LEE MOFFITT CANCER CENTER	Homo sapiens	NCBITAXON		brain	UBERON	UBERON:0000955	male	PATO	PATO:0000384	30-34	year	UO	UO:0000036	Tissue samples	E10011	Study Participant	NCIT	NCIT:C142710	30-34	MALE	oligodendroglioma	grade 2
NABTT/H. LEE MOFFITT CANCER CENTER	Homo sapiens	NCBITAXON		brain	UBERON	UBERON:0000955	male	PATO	PATO:0000384	70-74	year	UO	UO:0000036	Tissue samples	E10012	Study Participant	NCIT	NCIT:C142710	70-74	MALE	glioblastoma multiforme	grade 4
NIH NEURO-ONCOLOGY BRANCH	Homo sapiens	NCBITAXON		brain	UBERON	UBERON:0000955	female	PATO	PATO:0000383	60-64	year	UO	UO:0000036	Tissue samples	E10013	Study Participant	NCIT	NCIT:C142710	60-64	FEMALE	glioblastoma multiforme	unknown
UCSF	Homo sapiens	NCBITAXON		brain	UBERON	UBERON:0000955	female	PATO	PATO:0000383	50-54	year	UO	UO:0000036	Tissue samples	E10016	Study Participant	NCIT	NCIT:C142710	50-54	FEMALE	glioblastoma multiforme	unknown
NABTT/H. LEE MOFFITT CANCER CENTER	Homo sapiens	NCBITAXON		brain	UBERON	UBERON:0000955	male	PATO	PATO:0000384	55-59	year	UO	UO:0000036	Tissue samples	E10019	Study Participant	NCIT	NCIT:C142710	55-59	MALE	unknown	unknown
NABTT/H. LEE MOFFITT CANCER CENTER	Homo sapiens	NCBITAXON		brain	UBERON	UBERON:0000955	female	PATO	PATO:0000383	40-44	year	UO	UO:0000036	Tissue samples	E10021	Study Participant	NCIT	NCIT:C142710	40-44	FEMALE	oligodendroglioma	grade 2
NABTT/H. LEE MOFFITT CANCER CENTER	Homo sapiens	NCBITAXON		brain	UBERON	UBERON:0000955	female	PATO	PATO:0000383	65-69	year	UO	UO:0000036	Tissue samples	E10022	Study Participant	NCIT	NCIT:C142710	65-69	FEMALE	unknown	unknown
NABTT/HENRY FORD HOSPITAL	Homo sapiens	NCBITAXON		brain	UBERON	UBERON:0000955	male	PATO	PATO:0000384	30-34	year	UO	UO:0000036	Tissue samples	E10023	Study Participant	NCIT	NCIT:C142710	30-34	MALE	unknown	unknown
NABTT/HENRY FORD HOSPITAL	Homo sapiens	NCBITAXON		brain	UBERON	UBERON:0000955	female	PATO	PATO:0000383	50-54	year	UO	UO:0000036	Tissue samples	E10024	Study Participant	NCIT	NCIT:C142710	50-54	FEMALE	unknown	unknown
NABTT/H. LEE MOFFITT CANCER CENTER	Homo sapiens	NCBITAXON		brain	UBERON	UBERON:0000955	male	PATO	PATO:0000384	40-44	year	UO	UO:0000036	Tissue samples	E10025	Study Participant	NCIT	NCIT:C142710	40-44	MALE	astrocytoma	grade 2
NIH NEURO-ONCOLOGY BRANCH	Homo sapiens	NCBITAXON		brain	UBERON	UBERON:0000955	male	PATO	PATO:0000384	65-69	year	UO	UO:0000036	Tissue samples	E10026	Study Participant	NCIT	NCIT:C142710	65-69	MALE	glioblastoma multiforme	unknown
NABTT/HENRY FORD HOSPITAL	Homo sapiens	NCBITAXON		brain	UBERON	UBERON:0000955	male	PATO	PATO:0000384	65-69	year	UO	UO:0000036	Tissue samples	E10027	Study Participant	NCIT	NCIT:C142710	65-69	MALE	unknown	unknown
NABTT/H. LEE MOFFITT CANCER CENTER	Homo sapiens	NCBITAXON		brain	UBERON	UBERON:0000955	male	PATO	PATO:0000384	70-74	year	UO	UO:0000036	Tissue samples	E10029	Study Participant	NCIT	NCIT:C142710	70-74	MALE	glioblastoma multiforme	unknown
UCLA SCHOOL OF MEDICINE	Homo sapiens	NCBITAXON		brain	UBERON	UBERON:0000955	male	PATO	PATO:0000384	65-69	year	UO	UO:0000036	Tissue samples	E10030	Study Participant	NCIT	NCIT:C142710	65-69	MALE	unknown	unknown
UCLA SCHOOL OF MEDICINE	Homo sapiens	NCBITAXON		brain	UBERON	UBERON:0000955	male	PATO	PATO:0000384	50-54	year	UO	UO:0000036	Tissue samples	E10031	Study Participant	NCIT	NCIT:C142710	50-54	MALE	glioblastoma multiforme	grade 4
NABTT/HENRY FORD HOSPITAL	Homo sapiens	NCBITAXON		brain	UBERON	UBERON:0000955	male	PATO	PATO:0000384	55-59	year	UO	UO:0000036	Tissue samples	E10036	Study Participant	NCIT	NCIT:C142710	55-59	MALE	unknown	unknown
NABTT/HENRY FORD HOSPITAL	Homo sapiens	NCBITAXON		brain	UBERON	UBERON:0000955	male	PATO	PATO:0000384	60-64	year	UO	UO:0000036	Tissue samples	E10037	Study Participant	NCIT	NCIT:C142710	60-64	MALE	unknown	unknown
NABTT/HENRY FORD HOSPITAL	Homo sapiens	NCBITAXON		brain	UBERON	UBERON:0000955	male	PATO	PATO:0000384	50-54	year	UO	UO:0000036	Tissue samples	E10038	Study Participant	NCIT	NCIT:C142710	50-54	MALE	unknown	unknown
NIH NEURO-ONCOLOGY BRANCH	Homo sapiens	NCBITAXON		brain	UBERON	UBERON:0000955	male	PATO	PATO:0000384	20-24	year	UO	UO:0000036	Tissue samples	E10041	Study Participant	NCIT	NCIT:C142710	20-24	MALE	glioblastoma multiforme	unknown
NABTT/MASSACHUSETTS GENERAL HOSPITAL	Homo sapiens	NCBITAXON		brain	UBERON	UBERON:0000955	male	PATO	PATO:0000384	50-54	year	UO	UO:0000036	Tissue samples	E10044	Study Participant	NCIT	NCIT:C142710	50-54	MALE	unknown	unknown
NABTT/H. LEE MOFFITT CANCER CENTER	Homo sapiens	NCBITAXON		brain	UBERON	UBERON:0000955	female	PATO	PATO:0000383	55-59	year	UO	UO:0000036	Tissue samples	E10054	Study Participant	NCIT	NCIT:C142710	55-59	FEMALE	oligodendroglioma	grade 2
NABTT/H. LEE MOFFITT CANCER CENTER	Homo sapiens	NCBITAXON		brain	UBERON	UBERON:0000955	female	PATO	PATO:0000383	70-74	year	UO	UO:0000036	Tissue samples	E10058	Study Participant	NCIT	NCIT:C142710	70-74	FEMALE	unknown	unknown
NABTT/MASSACHUSETTS GENERAL HOSPITAL	Homo sapiens	NCBITAXON		brain	UBERON	UBERON:0000955	male	PATO	PATO:0000384	50-54	year	UO	UO:0000036	Tissue samples	E10059	Study Participant	NCIT	NCIT:C142710	50-54	MALE	unknown	unknown
NABTT/H. LEE MOFFITT CANCER CENTER	Homo sapiens	NCBITAXON		brain	UBERON	UBERON:0000955	female	PATO	PATO:0000383	70-74	year	UO	UO:0000036	Tissue samples	E10062	Study Participant	NCIT	NCIT:C142710	70-74	FEMALE	astrocytoma	grade 3
NABTT/H. LEE MOFFITT CANCER CENTER	Homo sapiens	NCBITAXON		brain	UBERON	UBERON:0000955	male	PATO	PATO:0000384	70-74	year	UO	UO:0000036	Tissue samples	E10067	Study Participant	NCIT	NCIT:C142710	70-74	MALE	unknown	unknown
NABTT/HENRY FORD HOSPITAL	Homo sapiens	NCBITAXON		brain	UBERON	UBERON:0000955	male	PATO	PATO:0000384	20-24	year	UO	UO:0000036	Tissue samples	E10072	Study Participant	NCIT	NCIT:C142710	20-24	MALE	oligodendroglioma	unknown
UNIVERSITY OF WISCONSIN	Homo sapiens	NCBITAXON		brain	UBERON	UBERON:0000955	male	PATO	PATO:0000384	55-59	year	UO	UO:0000036	Tissue samples	E10076	Study Participant	NCIT	NCIT:C142710	55-59	MALE	unknown	unknown
UCSF	Homo sapiens	NCBITAXON		brain	UBERON	UBERON:0000955	male	PATO	PATO:0000384	30-34	year	UO	UO:0000036	Tissue samples	E10077	Study Participant	NCIT	NCIT:C142710	30-34	MALE	glioblastoma multiforme	unknown
NABTT/H. LEE MOFFITT CANCER CENTER	Homo sapiens	NCBITAXON		brain	UBERON	UBERON:0000955	female	PATO	PATO:0000383	85-89	year	UO	UO:0000036	Tissue samples	E10080	Study Participant	NCIT	NCIT:C142710	85-89	FEMALE	unknown	unknown
NABTT/HENRY FORD HOSPITAL	Homo sapiens	NCBITAXON		brain	UBERON	UBERON:0000955	male	PATO	PATO:0000384	55-59	year	UO	UO:0000036	Tissue samples	E10097	Study Participant	NCIT	NCIT:C142710	55-59	MALE	oligodendroglioma	unknown
UCSF	Homo sapiens	NCBITAXON		brain	UBERON	UBERON:0000955	male	PATO	PATO:0000384	50-54	year	UO	UO:0000036	Tissue samples	E10102	Study Participant	NCIT	NCIT:C142710	50-54	MALE	glioblastoma multiforme	unknown
NABTT/HENRY FORD HOSPITAL	Homo sapiens	NCBITAXON		brain	UBERON	UBERON:0000955	male	PATO	PATO:0000384	50-54	year	UO	UO:0000036	Tissue samples	E10103	Study Participant	NCIT	NCIT:C142710	50-54	MALE	astrocytoma	unknown
NIH NEURO-ONCOLOGY BRANCH	Homo sapiens	NCBITAXON		brain	UBERON	UBERON:0000955	male	PATO	PATO:0000384	40-44	year	UO	UO:0000036	Tissue samples	E10105	Study Participant	NCIT	NCIT:C142710	40-44	MALE	astrocytoma	grade 3
NIH NEURO-ONCOLOGY BRANCH	Homo sapiens	NCBITAXON		brain	UBERON	UBERON:0000955	male	PATO	PATO:0000384	40-44	year	UO	UO:0000036	Tissue samples	E10110	Study Participant	NCIT	NCIT:C142710	40-44	MALE	glioblastoma multiforme	unknown
HENRY FORD HOSPITAL	Homo sapiens	NCBITAXON		brain	UBERON	UBERON:0000955								Tissue samples	E10136	Study Participant	NCIT	NCIT:C142710	unknown	unknown	unknown	unknown
UCSF	Homo sapiens	NCBITAXON		brain	UBERON	UBERON:0000955	male	PATO	PATO:0000384	25-29	year	UO	UO:0000036	Tissue samples	E10138	Study Participant	NCIT	NCIT:C142710	25-29	MALE	astrocytoma	unknown
MSKCC/NEW YORK	Homo sapiens	NCBITAXON		brain	UBERON	UBERON:0000955	male	PATO	PATO:0000384	45-49	year	UO	UO:0000036	Tissue samples	E10140	Study Participant	NCIT	NCIT:C142710	45-49	MALE	glioblastoma multiforme	unknown
NIH NEURO-ONCOLOGY BRANCH	Homo sapiens	NCBITAXON		brain	UBERON	UBERON:0000955								Tissue samples	E10141	Study Participant	NCIT	NCIT:C142710	unknown	unknown	unknown	unknown
NIH NEURO-ONCOLOGY BRANCH	Homo sapiens	NCBITAXON		brain	UBERON	UBERON:0000955	male	PATO	PATO:0000384	60-64	year	UO	UO:0000036	Tissue samples	E10143	Study Participant	NCIT	NCIT:C142710	60-64	MALE	unknown	unknown
NIH NEURO-ONCOLOGY BRANCH	Homo sapiens	NCBITAXON		brain	UBERON	UBERON:0000955	female	PATO	PATO:0000383	45-49	year	UO	UO:0000036	Tissue samples	E10144	Study Participant	NCIT	NCIT:C142710	45-49	FEMALE	glioblastoma multiforme	grade 4
NIH NEURO-ONCOLOGY BRANCH	Homo sapiens	NCBITAXON		brain	UBERON	UBERON:0000955	female	PATO	PATO:0000383	45-49	year	UO	UO:0000036	Tissue samples	E10158	Study Participant	NCIT	NCIT:C142710	45-49	FEMALE	glioblastoma multiforme	unknown
NIH NEURO-ONCOLOGY BRANCH	Homo sapiens	NCBITAXON		brain	UBERON	UBERON:0000955	male	PATO	PATO:0000384	40-44	year	UO	UO:0000036	Tissue samples	E10161	Study Participant	NCIT	NCIT:C142710	40-44	MALE	unknown	unknown
NIH NEURO-ONCOLOGY BRANCH	Homo sapiens	NCBITAXON		brain	UBERON	UBERON:0000955	female	PATO	PATO:0000383	55-59	year	UO	UO:0000036	Tissue samples	E10162	Study Participant	NCIT	NCIT:C142710	55-59	FEMALE	astrocytoma	grade 3
UCSF	Homo sapiens	NCBITAXON		brain	UBERON	UBERON:0000955	male	PATO	PATO:0000384	55-59	year	UO	UO:0000036	Tissue samples	E10163	Study Participant	NCIT	NCIT:C142710	55-59	MALE	oligodendroglioma	unknown
UCSF	Homo sapiens	NCBITAXON		brain	UBERON	UBERON:0000955	male	PATO	PATO:0000384	55-59	year	UO	UO:0000036	Tissue samples	E10172	Study Participant	NCIT	NCIT:C142710	55-59	MALE	glioblastoma multiforme	unknown
NIH NEURO-ONCOLOGY BRANCH	Homo sapiens	NCBITAXON		brain	UBERON	UBERON:0000955	male	PATO	PATO:0000384	25-29	year	UO	UO:0000036	Tissue samples	E10182	Study Participant	NCIT	NCIT:C142710	25-29	MALE	astrocytoma	unknown
NIH NEURO-ONCOLOGY BRANCH	Homo sapiens	NCBITAXON		brain	UBERON	UBERON:0000955	male	PATO	PATO:0000384	35-39	year	UO	UO:0000036	Tissue samples	E10183	Study Participant	NCIT	NCIT:C142710	35-39	MALE	unknown	unknown
NIH NEURO-ONCOLOGY BRANCH	Homo sapiens	NCBITAXON		brain	UBERON	UBERON:0000955	female	PATO	PATO:0000383	50-54	year	UO	UO:0000036	Tissue samples	E10184	Study Participant	NCIT	NCIT:C142710	50-54	FEMALE	glioblastoma multiforme	unknown
NIH NEURO-ONCOLOGY BRANCH	Homo sapiens	NCBITAXON		brain	UBERON	UBERON:0000955								Tissue samples	E10185	Study Participant	NCIT	NCIT:C142710	unknown	unknown	unknown	unknown
UCLA SCHOOL OF MEDICINE	Homo sapiens	NCBITAXON		brain	UBERON	UBERON:0000955	male	PATO	PATO:0000384	50-54	year	UO	UO:0000036	Tissue samples	E10191	Study Participant	NCIT	NCIT:C142710	50-54	MALE	glioblastoma multiforme	unknown
UCLA SCHOOL OF MEDICINE	Homo sapiens	NCBITAXON		brain	UBERON	UBERON:0000955	female	PATO	PATO:0000383	20-24	year	UO	UO:0000036	Tissue samples	E10192	Study Participant	NCIT	NCIT:C142710	20-24	FEMALE	astrocytoma	unknown
UCLA SCHOOL OF MEDICINE	Homo sapiens	NCBITAXON		brain	UBERON	UBERON:0000955	female	PATO	PATO:0000383	60-64	year	UO	UO:0000036	Tissue samples	E10193	Study Participant	NCIT	NCIT:C142710	60-64	FEMALE	glioblastoma multiforme	unknown
UCSF	Homo sapiens	NCBITAXON		brain	UBERON	UBERON:0000955	female	PATO	PATO:0000383	25-29	year	UO	UO:0000036	Tissue samples	E10196	Study Participant	NCIT	NCIT:C142710	25-29	FEMALE	astrocytoma	unknown
UCSF	Homo sapiens	NCBITAXON		brain	UBERON	UBERON:0000955	male	PATO	PATO:0000384	50-54	year	UO	UO:0000036	Tissue samples	E10203	Study Participant	NCIT	NCIT:C142710	50-54	MALE	glioblastoma multiforme	unknown
NIH NEURO-ONCOLOGY BRANCH	Homo sapiens	NCBITAXON		brain	UBERON	UBERON:0000955	female	PATO	PATO:0000383	15-19	year	UO	UO:0000036	Tissue samples	E10210	Study Participant	NCIT	NCIT:C142710	15-19	FEMALE	unknown	unknown
UCSF	Homo sapiens	NCBITAXON		brain	UBERON	UBERON:0000955	male	PATO	PATO:0000384	40-44	year	UO	UO:0000036	Tissue samples	E10211	Study Participant	NCIT	NCIT:C142710	40-44	MALE	glioblastoma multiforme	unknown
NIH NEURO-ONCOLOGY BRANCH	Homo sapiens	NCBITAXON		brain	UBERON	UBERON:0000955	male	PATO	PATO:0000384	55-59	year	UO	UO:0000036	Tissue samples	E10214	Study Participant	NCIT	NCIT:C142710	55-59	MALE	unknown	unknown
NIH NEURO-ONCOLOGY BRANCH	Homo sapiens	NCBITAXON		brain	UBERON	UBERON:0000955	male	PATO	PATO:0000384	70-74	year	UO	UO:0000036	Tissue samples	E10215	Study Participant	NCIT	NCIT:C142710	70-74	MALE	unknown	unknown
NIH NEURO-ONCOLOGY BRANCH	Homo sapiens	NCBITAXON		brain	UBERON	UBERON:0000955	female	PATO	PATO:0000383	55-59	year	UO	UO:0000036	Tissue samples	E10216	Study Participant	NCIT	NCIT:C142710	55-59	FEMALE	astrocytoma	unknown
NIH NEURO-ONCOLOGY BRANCH	Homo sapiens	NCBITAXON		brain	UBERON	UBERON:0000955	female	PATO	PATO:0000383	55-59	year	UO	UO:0000036	Tissue samples	E10217	Study Participant	NCIT	NCIT:C142710	55-59	FEMALE	unknown	unknown
NABTT/HENRY FORD HOSPITAL	Homo sapiens	NCBITAXON		brain	UBERON	UBERON:0000955	female	PATO	PATO:0000383	75-79	year	UO	UO:0000036	Tissue samples	E10226	Study Participant	NCIT	NCIT:C142710	75-79	FEMALE	glioblastoma multiforme	unknown
NABTT/HENRY FORD HOSPITAL	Homo sapiens	NCBITAXON		brain	UBERON	UBERON:0000955	female	PATO	PATO:0000383	50-54	year	UO	UO:0000036	Tissue samples	E10227	Study Participant	NCIT	NCIT:C142710	50-54	FEMALE	glioblastoma multiforme	unknown
NABTT/HENRY FORD HOSPITAL	Homo sapiens	NCBITAXON		brain	UBERON	UBERON:0000955	female	PATO	PATO:0000383	50-54	year	UO	UO:0000036	Tissue samples	E10235	Study Participant	NCIT	NCIT:C142710	50-54	FEMALE	unknown	unknown
NABTT/HENRY FORD HOSPITAL	Homo sapiens	NCBITAXON		brain	UBERON	UBERON:0000955	male	PATO	PATO:0000384	25-29	year	UO	UO:0000036	Tissue samples	E10248	Study Participant	NCIT	NCIT:C142710	25-29	MALE	astrocytoma	unknown
NABTT/HENRY FORD HOSPITAL	Homo sapiens	NCBITAXON		brain	UBERON	UBERON:0000955	female	PATO	PATO:0000383	45-49	year	UO	UO:0000036	Tissue samples	E10249	Study Participant	NCIT	NCIT:C142710	45-49	FEMALE	glioblastoma multiforme	unknown
NABTT/HENRY FORD HOSPITAL	Homo sapiens	NCBITAXON		brain	UBERON	UBERON:0000955	female	PATO	PATO:0000383	85-89	year	UO	UO:0000036	Tissue samples	E10250	Study Participant	NCIT	NCIT:C142710	85-89	FEMALE	glioblastoma multiforme	unknown
NIH NEURO-ONCOLOGY BRANCH	Homo sapiens	NCBITAXON		brain	UBERON	UBERON:0000955	male	PATO	PATO:0000384	65-69	year	UO	UO:0000036	Tissue samples	E10252	Study Participant	NCIT	NCIT:C142710	65-69	MALE	glioblastoma multiforme	unknown
NABTT/HENRY FORD HOSPITAL	Homo sapiens	NCBITAXON		brain	UBERON	UBERON:0000955	male	PATO	PATO:0000384	65-69	year	UO	UO:0000036	Tissue samples	E10253	Study Participant	NCIT	NCIT:C142710	65-69	MALE	unknown	unknown
UCSF	Homo sapiens	NCBITAXON		brain	UBERON	UBERON:0000955	male	PATO	PATO:0000384	70-74	year	UO	UO:0000036	Tissue samples	E10258	Study Participant	NCIT	NCIT:C142710	70-74	MALE	glioblastoma multiforme	unknown
NIH NEURO-ONCOLOGY BRANCH	Homo sapiens	NCBITAXON		brain	UBERON	UBERON:0000955	male	PATO	PATO:0000384	30-34	year	UO	UO:0000036	Tissue samples	E10260	Study Participant	NCIT	NCIT:C142710	30-34	MALE	unknown	unknown
NABTT/HENRY FORD HOSPITAL	Homo sapiens	NCBITAXON		brain	UBERON	UBERON:0000955	female	PATO	PATO:0000383	45-49	year	UO	UO:0000036	Tissue samples	E10262	Study Participant	NCIT	NCIT:C142710	45-49	FEMALE	glioblastoma multiforme	unknown
NABTT/HENRY FORD HOSPITAL	Homo sapiens	NCBITAXON		brain	UBERON	UBERON:0000955	male	PATO	PATO:0000384	60-64	year	UO	UO:0000036	Tissue samples	E10264	Study Participant	NCIT	NCIT:C142710	60-64	MALE	glioblastoma multiforme	unknown
NABTT/HENRY FORD HOSPITAL	Homo sapiens	NCBITAXON		brain	UBERON	UBERON:0000955	male	PATO	PATO:0000384	55-59	year	UO	UO:0000036	Tissue samples	E10265	Study Participant	NCIT	NCIT:C142710	55-59	MALE	unknown	unknown
NABTT/HENRY FORD HOSPITAL	Homo sapiens	NCBITAXON		brain	UBERON	UBERON:0000955	female	PATO	PATO:0000383	30-34	year	UO	UO:0000036	Tissue samples	E10267	Study Participant	NCIT	NCIT:C142710	30-34	FEMALE	glioblastoma multiforme	unknown
DANA-FARBER CANCER INSTITUTE	Homo sapiens	NCBITAXON		brain	UBERON	UBERON:0000955	male	PATO	PATO:0000384	70-74	year	UO	UO:0000036	Tissue samples	E10271	Study Participant	NCIT	NCIT:C142710	70-74	MALE	glioblastoma multiforme	unknown
NABTT/HENRY FORD HOSPITAL	Homo sapiens	NCBITAXON		brain	UBERON	UBERON:0000955	female	PATO	PATO:0000383	25-29	year	UO	UO:0000036	Tissue samples	E10278	Study Participant	NCIT	NCIT:C142710	25-29	FEMALE	oligodendroglioma	unknown
UNIV OF PITTSBURGH	Homo sapiens	NCBITAXON		brain	UBERON	UBERON:0000955	male	PATO	PATO:0000384	55-59	year	UO	UO:0000036	Tissue samples	E10284	Study Participant	NCIT	NCIT:C142710	55-59	MALE	glioblastoma multiforme	unknown
UCSF	Homo sapiens	NCBITAXON		brain	UBERON	UBERON:0000955	male	PATO	PATO:0000384	25-29	year	UO	UO:0000036	Tissue samples	E10285	Study Participant	NCIT	NCIT:C142710	25-29	MALE	astrocytoma	unknown
UNIV OF PITTSBURGH	Homo sapiens	NCBITAXON		brain	UBERON	UBERON:0000955	male	PATO	PATO:0000384	30-34	year	UO	UO:0000036	Tissue samples	E10286	Study Participant	NCIT	NCIT:C142710	30-34	MALE	astrocytoma	unknown
UCSF	Homo sapiens	NCBITAXON		brain	UBERON	UBERON:0000955	male	PATO	PATO:0000384	55-59	year	UO	UO:0000036	Tissue samples	E10287	Study Participant	NCIT	NCIT:C142710	55-59	MALE	unknown	unknown
UNIV OF PITTSBURGH	Homo sapiens	NCBITAXON		brain	UBERON	UBERON:0000955	female	PATO	PATO:0000383	40-44	year	UO	UO:0000036	Tissue samples	E10290	Study Participant	NCIT	NCIT:C142710	40-44	FEMALE	glioblastoma multiforme	unknown
UNIV OF PITTSBURGH	Homo sapiens	NCBITAXON		brain	UBERON	UBERON:0000955	male	PATO	PATO:0000384	45-49	year	UO	UO:0000036	Tissue samples	E10292	Study Participant	NCIT	NCIT:C142710	45-49	MALE	glioblastoma multiforme	unknown
NIH NEURO-ONCOLOGY BRANCH	Homo sapiens	NCBITAXON		brain	UBERON	UBERON:0000955	female	PATO	PATO:0000383	40-44	year	UO	UO:0000036	Tissue samples	E10299	Study Participant	NCIT	NCIT:C142710	40-44	FEMALE	astrocytoma	unknown
UNIV OF PITTSBURGH	Homo sapiens	NCBITAXON		brain	UBERON	UBERON:0000955	male	PATO	PATO:0000384	75-79	year	UO	UO:0000036	Tissue samples	E10300	Study Participant	NCIT	NCIT:C142710	75-79	MALE	glioblastoma multiforme	unknown
UNIV OF PITTSBURGH	Homo sapiens	NCBITAXON		brain	UBERON	UBERON:0000955	female	PATO	PATO:0000383	70-74	year	UO	UO:0000036	Tissue samples	E10305	Study Participant	NCIT	NCIT:C142710	70-74	FEMALE	glioblastoma multiforme	unknown
UNIV OF PITTSBURGH	Homo sapiens	NCBITAXON		brain	UBERON	UBERON:0000955	male	PATO	PATO:0000384	60-64	year	UO	UO:0000036	Tissue samples	E10306	Study Participant	NCIT	NCIT:C142710	60-64	MALE	glioblastoma multiforme	unknown
NIH NEURO-ONCOLOGY BRANCH	Homo sapiens	NCBITAXON		brain	UBERON	UBERON:0000955	male	PATO	PATO:0000384	35-39	year	UO	UO:0000036	Tissue samples	E10312	Study Participant	NCIT	NCIT:C142710	35-39	MALE	glioblastoma multiforme	unknown
UNIV OF PITTSBURGH	Homo sapiens	NCBITAXON		brain	UBERON	UBERON:0000955	male	PATO	PATO:0000384	55-59	year	UO	UO:0000036	Tissue samples	E10313	Study Participant	NCIT	NCIT:C142710	55-59	MALE	glioblastoma multiforme	unknown
NIH NEURO-ONCOLOGY BRANCH	Homo sapiens	NCBITAXON		brain	UBERON	UBERON:0000955	male	PATO	PATO:0000384	40-44	year	UO	UO:0000036	Tissue samples	E10314	Study Participant	NCIT	NCIT:C142710	40-44	MALE	unknown	unknown
NIH NEURO-ONCOLOGY BRANCH	Homo sapiens	NCBITAXON		brain	UBERON	UBERON:0000955	male	PATO	PATO:0000384	55-59	year	UO	UO:0000036	Tissue samples	E10318	Study Participant	NCIT	NCIT:C142710	55-59	MALE	glioblastoma multiforme	unknown
NABTT/HENRY FORD HOSPITAL	Homo sapiens	NCBITAXON		brain	UBERON	UBERON:0000955	female	PATO	PATO:0000383	30-34	year	UO	UO:0000036	Tissue samples	E10362	Study Participant	NCIT	NCIT:C142710	30-34	FEMALE	astrocytoma	unknown
NIH NEURO-ONCOLOGY BRANCH	Homo sapiens	NCBITAXON		brain	UBERON	UBERON:0000955	female	PATO	PATO:0000383	50-54	year	UO	UO:0000036	Tissue samples	E10433	Study Participant	NCIT	NCIT:C142710	50-54	FEMALE	glioblastoma multiforme	unknown
NIH NEURO-ONCOLOGY BRANCH	Homo sapiens	NCBITAXON		brain	UBERON	UBERON:0000955	male	PATO	PATO:0000384	20-24	year	UO	UO:0000036	Tissue samples	E10442	Study Participant	NCIT	NCIT:C142710	20-24	MALE	unknown	unknown
NIH NEURO-ONCOLOGY BRANCH	Homo sapiens	NCBITAXON		brain	UBERON	UBERON:0000955	male	PATO	PATO:0000384	40-44	year	UO	UO:0000036	Tissue samples	E10444	Study Participant	NCIT	NCIT:C142710	40-44	MALE	glioblastoma multiforme	grade 4
NIH NEURO-ONCOLOGY BRANCH	Homo sapiens	NCBITAXON		brain	UBERON	UBERON:0000955	female	PATO	PATO:0000383	55-59	year	UO	UO:0000036	Tissue samples	E10462	Study Participant	NCIT	NCIT:C142710	55-59	FEMALE	glioblastoma multiforme	grade 4
NIH NEURO-ONCOLOGY BRANCH	Homo sapiens	NCBITAXON		brain	UBERON	UBERON:0000955	male	PATO	PATO:0000384	25-29	year	UO	UO:0000036	Tissue samples	E10470	Study Participant	NCIT	NCIT:C142710	25-29	MALE	oligodendroglioma	unknown
NABTT/HENRY FORD HOSPITAL	Homo sapiens	NCBITAXON		brain	UBERON	UBERON:0000955	female	PATO	PATO:0000383	55-59	year	UO	UO:0000036	Tissue samples	E10476	Study Participant	NCIT	NCIT:C142710	55-59	FEMALE	unknown	unknown
NIH NEURO-ONCOLOGY BRANCH	Homo sapiens	NCBITAXON		brain	UBERON	UBERON:0000955	male	PATO	PATO:0000384	65-69	year	UO	UO:0000036	Tissue samples	E10481	Study Participant	NCIT	NCIT:C142710	65-69	MALE	unknown	unknown
NIH NEURO-ONCOLOGY BRANCH	Homo sapiens	NCBITAXON		brain	UBERON	UBERON:0000955	male	PATO	PATO:0000384	40-44	year	UO	UO:0000036	Tissue samples	E10482	Study Participant	NCIT	NCIT:C142710	40-44	MALE	astrocytoma	unknown
NIH NEURO-ONCOLOGY BRANCH	Homo sapiens	NCBITAXON		brain	UBERON	UBERON:0000955	male	PATO	PATO:0000384	25-29	year	UO	UO:0000036	Tissue samples	E10483	Study Participant	NCIT	NCIT:C142710	25-29	MALE	astrocytoma	grade 2
NIH NEURO-ONCOLOGY BRANCH	Homo sapiens	NCBITAXON		brain	UBERON	UBERON:0000955	female	PATO	PATO:0000383	55-59	year	UO	UO:0000036	Tissue samples	E10488	Study Participant	NCIT	NCIT:C142710	55-59	FEMALE	glioblastoma multiforme	grade 4
NIH NEURO-ONCOLOGY BRANCH	Homo sapiens	NCBITAXON		brain	UBERON	UBERON:0000955	male	PATO	PATO:0000384	50-54	year	UO	UO:0000036	Tissue samples	E10494	Study Participant	NCIT	NCIT:C142710	50-54	MALE	unknown	unknown
NIH NEURO-ONCOLOGY BRANCH	Homo sapiens	NCBITAXON		brain	UBERON	UBERON:0000955	male	PATO	PATO:0000384	35-39	year	UO	UO:0000036	Tissue samples	E10512	Study Participant	NCIT	NCIT:C142710	35-39	MALE	glioblastoma multiforme	unknown
NIH NEURO-ONCOLOGY BRANCH	Homo sapiens	NCBITAXON		brain	UBERON	UBERON:0000955	male	PATO	PATO:0000384	25-29	year	UO	UO:0000036	Tissue samples	E10514	Study Participant	NCIT	NCIT:C142710	25-29	MALE	glioblastoma multiforme	unknown
NIH NEURO-ONCOLOGY BRANCH	Homo sapiens	NCBITAXON		brain	UBERON	UBERON:0000955	female	PATO	PATO:0000383	55-59	year	UO	UO:0000036	Tissue samples	E10520	Study Participant	NCIT	NCIT:C142710	55-59	FEMALE	unknown	unknown
NIH NEURO-ONCOLOGY BRANCH	Homo sapiens	NCBITAXON		brain	UBERON	UBERON:0000955	male	PATO	PATO:0000384	40-44	year	UO	UO:0000036	Tissue samples	E10540	Study Participant	NCIT	NCIT:C142710	40-44	MALE	astrocytoma	unknown
NIH NEURO-ONCOLOGY BRANCH	Homo sapiens	NCBITAXON		brain	UBERON	UBERON:0000955	male	PATO	PATO:0000384	50-54	year	UO	UO:0000036	Tissue samples	E10551	Study Participant	NCIT	NCIT:C142710	50-54	MALE	glioblastoma multiforme	unknown
NIH NEURO-ONCOLOGY BRANCH	Homo sapiens	NCBITAXON		brain	UBERON	UBERON:0000955	male	PATO	PATO:0000384	40-44	year	UO	UO:0000036	Tissue samples	E10556	Study Participant	NCIT	NCIT:C142710	40-44	MALE	astrocytoma	unknown
NIH NEURO-ONCOLOGY BRANCH	Homo sapiens	NCBITAXON		brain	UBERON	UBERON:0000955	female	PATO	PATO:0000383	35-39	year	UO	UO:0000036	Tissue samples	E10578	Study Participant	NCIT	NCIT:C142710	35-39	FEMALE	unknown	unknown
NIH NEURO-ONCOLOGY BRANCH	Homo sapiens	NCBITAXON		brain	UBERON	UBERON:0000955	male	PATO	PATO:0000384	50-54	year	UO	UO:0000036	Tissue samples	E10595	Study Participant	NCIT	NCIT:C142710	50-54	MALE	unknown	unknown
NIH NEURO-ONCOLOGY BRANCH	Homo sapiens	NCBITAXON		brain	UBERON	UBERON:0000955	male	PATO	PATO:0000384	35-39	year	UO	UO:0000036	Tissue samples	E10596	Study Participant	NCIT	NCIT:C142710	35-39	MALE	glioblastoma multiforme	unknown
NIH NEURO-ONCOLOGY BRANCH	Homo sapiens	NCBITAXON		brain	UBERON	UBERON:0000955	male	PATO	PATO:0000384	45-49	year	UO	UO:0000036	Tissue samples	E10615	Study Participant	NCIT	NCIT:C142710	45-49	MALE	astrocytoma	grade 3
NIH NEURO-ONCOLOGY BRANCH	Homo sapiens	NCBITAXON		brain	UBERON	UBERON:0000955	male	PATO	PATO:0000384	30-34	year	UO	UO:0000036	Tissue samples	E10616	Study Participant	NCIT	NCIT:C142710	30-34	MALE	unknown	unknown
NIH NEURO-ONCOLOGY BRANCH	Homo sapiens	NCBITAXON		brain	UBERON	UBERON:0000955	female	PATO	PATO:0000383	45-49	year	UO	UO:0000036	Tissue samples	E10622	Study Participant	NCIT	NCIT:C142710	45-49	FEMALE	unknown	unknown
NIH NEURO-ONCOLOGY BRANCH	Homo sapiens	NCBITAXON		brain	UBERON	UBERON:0000955	male	PATO	PATO:0000384	25-29	year	UO	UO:0000036	Tissue samples	E10645	Study Participant	NCIT	NCIT:C142710	25-29	MALE	astrocytoma	grade 3
NIH NEURO-ONCOLOGY BRANCH	Homo sapiens	NCBITAXON		brain	UBERON	UBERON:0000955	male	PATO	PATO:0000384	40-44	year	UO	UO:0000036	Tissue samples	E10647	Study Participant	NCIT	NCIT:C142710	40-44	MALE	unknown	unknown
NIH NEURO-ONCOLOGY BRANCH	Homo sapiens	NCBITAXON		brain	UBERON	UBERON:0000955	male	PATO	PATO:0000384	45-49	year	UO	UO:0000036	Tissue samples	E10662	Study Participant	NCIT	NCIT:C142710	45-49	MALE	glioblastoma multiforme	unknown
NIH NEURO-ONCOLOGY BRANCH	Homo sapiens	NCBITAXON		brain	UBERON	UBERON:0000955	male	PATO	PATO:0000384	35-39	year	UO	UO:0000036	Tissue samples	E10690	Study Participant	NCIT	NCIT:C142710	35-39	MALE	mixed	unknown
NIH NEURO-ONCOLOGY BRANCH	Homo sapiens	NCBITAXON		brain	UBERON	UBERON:0000955	female	PATO	PATO:0000383	60-64	year	UO	UO:0000036	Tissue samples	E10691	Study Participant	NCIT	NCIT:C142710	60-64	FEMALE	oligodendroglioma	unknown
NIH NEURO-ONCOLOGY BRANCH	Homo sapiens	NCBITAXON		brain	UBERON	UBERON:0000955	female	PATO	PATO:0000383	35-39	year	UO	UO:0000036	Tissue samples	E10692	Study Participant	NCIT	NCIT:C142710	35-39	FEMALE	unknown	unknown
NIH NEURO-ONCOLOGY BRANCH	Homo sapiens	NCBITAXON		brain	UBERON	UBERON:0000955	male	PATO	PATO:0000384	50-54	year	UO	UO:0000036	Tissue samples	E10710	Study Participant	NCIT	NCIT:C142710	50-54	MALE	astrocytoma	unknown
NIH NEURO-ONCOLOGY BRANCH	Homo sapiens	NCBITAXON		brain	UBERON	UBERON:0000955	male	PATO	PATO:0000384	50-54	year	UO	UO:0000036	Tissue samples	E10722	Study Participant	NCIT	NCIT:C142710	50-54	MALE	unknown	unknown
NIH NEURO-ONCOLOGY BRANCH	Homo sapiens	NCBITAXON		brain	UBERON	UBERON:0000955	male	PATO	PATO:0000384	45-49	year	UO	UO:0000036	Tissue samples	E10734	Study Participant	NCIT	NCIT:C142710	45-49	MALE	unknown	unknown
NIH NEURO-ONCOLOGY BRANCH	Homo sapiens	NCBITAXON		brain	UBERON	UBERON:0000955	male	PATO	PATO:0000384	20-24	year	UO	UO:0000036	Tissue samples	E10746	Study Participant	NCIT	NCIT:C142710	20-24	MALE	unknown	unknown
NIH NEURO-ONCOLOGY BRANCH	Homo sapiens	NCBITAXON		brain	UBERON	UBERON:0000955	male	PATO	PATO:0000384	55-59	year	UO	UO:0000036	Tissue samples	E10747	Study Participant	NCIT	NCIT:C142710	55-59	MALE	unknown	unknown
NIH NEURO-ONCOLOGY BRANCH	Homo sapiens	NCBITAXON		brain	UBERON	UBERON:0000955	female	PATO	PATO:0000383	40-44	year	UO	UO:0000036	Tissue samples	E10749	Study Participant	NCIT	NCIT:C142710	40-44	FEMALE	unknown	unknown
NIH NEURO-ONCOLOGY BRANCH	Homo sapiens	NCBITAXON		brain	UBERON	UBERON:0000955	male	PATO	PATO:0000384	55-59	year	UO	UO:0000036	Tissue samples	E10857	Study Participant	NCIT	NCIT:C142710	55-59	MALE	unknown	unknown
NIH NEURO-ONCOLOGY BRANCH	Homo sapiens	NCBITAXON		brain	UBERON	UBERON:0000955	male	PATO	PATO:0000384	50-54	year	UO	UO:0000036	Tissue samples	E10858	Study Participant	NCIT	NCIT:C142710	50-54	MALE	unknown	unknown
NIH NEURO-ONCOLOGY BRANCH	Homo sapiens	NCBITAXON		brain	UBERON	UBERON:0000955	female	PATO	PATO:0000383	45-49	year	UO	UO:0000036	Tissue samples	E10888	Study Participant	NCIT	NCIT:C142710	45-49	FEMALE	unknown	unknown
NIH NEURO-ONCOLOGY BRANCH	Homo sapiens	NCBITAXON		brain	UBERON	UBERON:0000955	male	PATO	PATO:0000384	70-74	year	UO	UO:0000036	Tissue samples	E10889	Study Participant	NCIT	NCIT:C142710	70-74	MALE	unknown	unknown
NIH NEURO-ONCOLOGY BRANCH	Homo sapiens	NCBITAXON		brain	UBERON	UBERON:0000955	male	PATO	PATO:0000384	60-64	year	UO	UO:0000036	Tissue samples	E10931	Study Participant	NCIT	NCIT:C142710	60-64	MALE	unknown	unknown
NIH NEURO-ONCOLOGY BRANCH	Homo sapiens	NCBITAXON		brain	UBERON	UBERON:0000955	female	PATO	PATO:0000383	40-44	year	UO	UO:0000036	Tissue samples	E10961	Study Participant	NCIT	NCIT:C142710	40-44	FEMALE	unknown	unknown
NIH NEURO-ONCOLOGY BRANCH	Homo sapiens	NCBITAXON		brain	UBERON	UBERON:0000955	male	PATO	PATO:0000384	60-64	year	UO	UO:0000036	Tissue samples	E11004	Study Participant	NCIT	NCIT:C142710	60-64	MALE	unknown	unknown
UCLA SCHOOL OF MEDICINE	Homo sapiens	NCBITAXON		brain	UBERON	UBERON:0000955	male	PATO	PATO:0000384	60-64	year	UO	UO:0000036	Tissue samples	E50057	Study Participant	NCIT	NCIT:C142710	60-64	MALE	glioblastoma multiforme	unknown
DANA-FARBER CANCER INSTITUTE	Homo sapiens	NCBITAXON		brain	UBERON	UBERON:0000955	male	PATO	PATO:0000384	60-64	year	UO	UO:0000036	Tissue samples	E50074	Study Participant	NCIT	NCIT:C142710	60-64	MALE	glioblastoma multiforme	unknown
MSKCC/NEW YORK	Homo sapiens	NCBITAXON		brain	UBERON	UBERON:0000955	male	PATO	PATO:0000384	55-59	year	UO	UO:0000036	Tissue samples	E50091	Study Participant	NCIT	NCIT:C142710	55-59	MALE	glioblastoma multiforme	unknown
NIH NEURO-ONCOLOGY BRANCH	Homo sapiens	NCBITAXON		brain	UBERON	UBERON:0000955	female	PATO	PATO:0000383	40-44	year	UO	UO:0000036	Tissue samples	E50123	Study Participant	NCIT	NCIT:C142710	40-44	FEMALE	glioblastoma multiforme	unknown
HENRY FORD HOSPITAL_RETRO	Homo sapiens	NCBITAXON		brain	UBERON	UBERON:0000955	male	PATO	PATO:0000384	45-49	year	UO	UO:0000036	Tissue samples	HF0017	Study Participant	NCIT	NCIT:C142710	45-49	MALE	astrocytoma	grade 3
HENRY FORD HOSPITAL_RETRO	Homo sapiens	NCBITAXON		brain	UBERON	UBERON:0000955	male	PATO	PATO:0000384	20-24	year	UO	UO:0000036	Tissue samples	HF0022	Study Participant	NCIT	NCIT:C142710	20-24	MALE	astrocytoma	grade 2
HENRY FORD HOSPITAL_RETRO	Homo sapiens	NCBITAXON		brain	UBERON	UBERON:0000955	female	PATO	PATO:0000383	75-79	year	UO	UO:0000036	Tissue samples	HF0024	Study Participant	NCIT	NCIT:C142710	75-79	FEMALE	glioblastoma multiforme	grade 4
HENRY FORD HOSPITAL_RETRO	Homo sapiens	NCBITAXON		brain	UBERON	UBERON:0000955	female	PATO	PATO:0000383	60-64	year	UO	UO:0000036	Tissue samples	HF0026	Study Participant	NCIT	NCIT:C142710	60-64	FEMALE	astrocytoma	grade 2
HENRY FORD HOSPITAL_RETRO	Homo sapiens	NCBITAXON		brain	UBERON	UBERON:0000955				65-69	year	UO	UO:0000036	Tissue samples	HF0031	Study Participant	NCIT	NCIT:C142710	65-69	unknown	glioblastoma multiforme	grade 4
HENRY FORD HOSPITAL_RETRO	Homo sapiens	NCBITAXON		brain	UBERON	UBERON:0000955	male	PATO	PATO:0000384	30-34	year	UO	UO:0000036	Tissue samples	HF0048	Study Participant	NCIT	NCIT:C142710	30-34	MALE	glioblastoma multiforme	grade 1
HENRY FORD HOSPITAL_RETRO	Homo sapiens	NCBITAXON		brain	UBERON	UBERON:0000955	female	PATO	PATO:0000383	50-54	year	UO	UO:0000036	Tissue samples	HF0050	Study Participant	NCIT	NCIT:C142710	50-54	FEMALE	glioblastoma multiforme	grade 4
HENRY FORD HOSPITAL_RETRO	Homo sapiens	NCBITAXON		brain	UBERON	UBERON:0000955				55-59	year	UO	UO:0000036	Tissue samples	HF0066	Study Participant	NCIT	NCIT:C142710	55-59	unknown	glioblastoma multiforme	grade 4
HENRY FORD HOSPITAL_RETRO	Homo sapiens	NCBITAXON		brain	UBERON	UBERON:0000955	female	PATO	PATO:0000383	60-64	year	UO	UO:0000036	Tissue samples	HF0087	Study Participant	NCIT	NCIT:C142710	60-64	FEMALE	astrocytoma	grade 3
HENRY FORD HOSPITAL_RETRO	Homo sapiens	NCBITAXON		brain	UBERON	UBERON:0000955				60-64	year	UO	UO:0000036	Tissue samples	HF0088	Study Participant	NCIT	NCIT:C142710	60-64	unknown	normal	unknown
HENRY FORD HOSPITAL_RETRO	Homo sapiens	NCBITAXON		brain	UBERON	UBERON:0000955	female	PATO	PATO:0000383	65-69	year	UO	UO:0000036	Tissue samples	HF0089	Study Participant	NCIT	NCIT:C142710	65-69	FEMALE	astrocytoma	grade 3
HENRY FORD HOSPITAL_RETRO	Homo sapiens	NCBITAXON		brain	UBERON	UBERON:0000955				35-39	year	UO	UO:0000036	Tissue samples	HF0108	Study Participant	NCIT	NCIT:C142710	35-39	unknown	astrocytoma	grade 3
HENRY FORD HOSPITAL_RETRO	Homo sapiens	NCBITAXON		brain	UBERON	UBERON:0000955				25-29	year	UO	UO:0000036	Tissue samples	HF0120	Study Participant	NCIT	NCIT:C142710	25-29	unknown	normal	unknown
HENRY FORD HOSPITAL_RETRO	Homo sapiens	NCBITAXON		brain	UBERON	UBERON:0000955				35-39	year	UO	UO:0000036	Tissue samples	HF0131	Study Participant	NCIT	NCIT:C142710	35-39	unknown	normal	unknown
HENRY FORD HOSPITAL_RETRO	Homo sapiens	NCBITAXON		brain	UBERON	UBERON:0000955				45-49	year	UO	UO:0000036	Tissue samples	HF0137	Study Participant	NCIT	NCIT:C142710	45-49	unknown	normal	unknown
HENRY FORD HOSPITAL_RETRO	Homo sapiens	NCBITAXON		brain	UBERON	UBERON:0000955				75-79	year	UO	UO:0000036	Tissue samples	HF0138	Study Participant	NCIT	NCIT:C142710	75-79	unknown	glioblastoma multiforme	grade 4
HENRY FORD HOSPITAL_RETRO	Homo sapiens	NCBITAXON		brain	UBERON	UBERON:0000955				50-54	year	UO	UO:0000036	Tissue samples	HF0141	Study Participant	NCIT	NCIT:C142710	50-54	unknown	unknown	unknown
HENRY FORD HOSPITAL_RETRO	Homo sapiens	NCBITAXON		brain	UBERON	UBERON:0000955				70-74	year	UO	UO:0000036	Tissue samples	HF0142	Study Participant	NCIT	NCIT:C142710	70-74	unknown	glioblastoma multiforme	grade 4
HENRY FORD HOSPITAL_RETRO	Homo sapiens	NCBITAXON		brain	UBERON	UBERON:0000955				45-49	year	UO	UO:0000036	Tissue samples	HF0151	Study Participant	NCIT	NCIT:C142710	45-49	unknown	normal	unknown
HENRY FORD HOSPITAL_RETRO	Homo sapiens	NCBITAXON		brain	UBERON	UBERON:0000955				30-34	year	UO	UO:0000036	Tissue samples	HF0152	Study Participant	NCIT	NCIT:C142710	30-34	unknown	astrocytoma	grade 3
HENRY FORD HOSPITAL_RETRO	Homo sapiens	NCBITAXON		brain	UBERON	UBERON:0000955				30-34	year	UO	UO:0000036	Tissue samples	HF0163	Study Participant	NCIT	NCIT:C142710	30-34	unknown	normal	unknown
HENRY FORD HOSPITAL_RETRO	Homo sapiens	NCBITAXON		brain	UBERON	UBERON:0000955				30-34	year	UO	UO:0000036	Tissue samples	HF0171	Study Participant	NCIT	NCIT:C142710	30-34	unknown	normal	unknown
HENRY FORD HOSPITAL_RETRO	Homo sapiens	NCBITAXON		brain	UBERON	UBERON:0000955				30-34	year	UO	UO:0000036	Tissue samples	HF0178	Study Participant	NCIT	NCIT:C142710	30-34	unknown	normal	unknown
HENRY FORD HOSPITAL_RETRO	Homo sapiens	NCBITAXON		brain	UBERON	UBERON:0000955				70-74	year	UO	UO:0000036	Tissue samples	HF0180	Study Participant	NCIT	NCIT:C142710	70-74	unknown	glioblastoma multiforme	grade 4
HENRY FORD HOSPITAL_RETRO	Homo sapiens	NCBITAXON		brain	UBERON	UBERON:0000955	female	PATO	PATO:0000383	50-54	year	UO	UO:0000036	Tissue samples	HF0183	Study Participant	NCIT	NCIT:C142710	50-54	FEMALE	mixed	grade 2
HENRY FORD HOSPITAL_RETRO	Homo sapiens	NCBITAXON		brain	UBERON	UBERON:0000955				50-54	year	UO	UO:0000036	Tissue samples	HF0184	Study Participant	NCIT	NCIT:C142710	50-54	unknown	oligodendroglioma	grade 3
HENRY FORD HOSPITAL_RETRO	Homo sapiens	NCBITAXON		brain	UBERON	UBERON:0000955	male	PATO	PATO:0000384	30-34	year	UO	UO:0000036	Tissue samples	HF0189	Study Participant	NCIT	NCIT:C142710	30-34	MALE	unknown	unknown
HENRY FORD HOSPITAL_RETRO	Homo sapiens	NCBITAXON		brain	UBERON	UBERON:0000955				25-29	year	UO	UO:0000036	Tissue samples	HF0201	Study Participant	NCIT	NCIT:C142710	25-29	unknown	unknown	unknown
HENRY FORD HOSPITAL_RETRO	Homo sapiens	NCBITAXON		brain	UBERON	UBERON:0000955				40-44	year	UO	UO:0000036	Tissue samples	HF0211	Study Participant	NCIT	NCIT:C142710	40-44	unknown	normal	unknown
HENRY FORD HOSPITAL_RETRO	Homo sapiens	NCBITAXON		brain	UBERON	UBERON:0000955				60-64	year	UO	UO:0000036	Tissue samples	HF0212	Study Participant	NCIT	NCIT:C142710	60-64	unknown	glioblastoma multiforme	grade 4
HENRY FORD HOSPITAL_RETRO	Homo sapiens	NCBITAXON		brain	UBERON	UBERON:0000955				70-74	year	UO	UO:0000036	Tissue samples	HF0218	Study Participant	NCIT	NCIT:C142710	70-74	unknown	oligodendroglioma	grade 2
HENRY FORD HOSPITAL_RETRO	Homo sapiens	NCBITAXON		brain	UBERON	UBERON:0000955	male	PATO	PATO:0000384	45-49	year	UO	UO:0000036	Tissue samples	HF0223	Study Participant	NCIT	NCIT:C142710	45-49	MALE	astrocytoma	grade 2
HENRY FORD HOSPITAL_RETRO	Homo sapiens	NCBITAXON		brain	UBERON	UBERON:0000955				35-39	year	UO	UO:0000036	Tissue samples	HF0232	Study Participant	NCIT	NCIT:C142710	35-39	unknown	normal	unknown
HENRY FORD HOSPITAL_RETRO	Homo sapiens	NCBITAXON		brain	UBERON	UBERON:0000955	male	PATO	PATO:0000384	60-64	year	UO	UO:0000036	Tissue samples	HF0244	Study Participant	NCIT	NCIT:C142710	60-64	MALE	astrocytoma	grade 3
HENRY FORD HOSPITAL_RETRO	Homo sapiens	NCBITAXON		brain	UBERON	UBERON:0000955				50-54	year	UO	UO:0000036	Tissue samples	HF0251	Study Participant	NCIT	NCIT:C142710	50-54	unknown	oligodendroglioma	grade 3
HENRY FORD HOSPITAL_RETRO	Homo sapiens	NCBITAXON		brain	UBERON	UBERON:0000955	male	PATO	PATO:0000384	35-39	year	UO	UO:0000036	Tissue samples	HF0252	Study Participant	NCIT	NCIT:C142710	35-39	MALE	astrocytoma	grade 2
HENRY FORD HOSPITAL_RETRO	Homo sapiens	NCBITAXON		brain	UBERON	UBERON:0000955	female	PATO	PATO:0000383	45-49	year	UO	UO:0000036	Tissue samples	HF0268	Study Participant	NCIT	NCIT:C142710	45-49	FEMALE	glioblastoma multiforme	grade 1
HENRY FORD HOSPITAL_RETRO	Homo sapiens	NCBITAXON		brain	UBERON	UBERON:0000955	male	PATO	PATO:0000384	60-64	year	UO	UO:0000036	Tissue samples	HF0285	Study Participant	NCIT	NCIT:C142710	60-64	MALE	oligodendroglioma	grade 2
HENRY FORD HOSPITAL_RETRO	Homo sapiens	NCBITAXON		brain	UBERON	UBERON:0000955				50-54	year	UO	UO:0000036	Tissue samples	HF0291	Study Participant	NCIT	NCIT:C142710	50-54	unknown	oligodendroglioma	grade 2
HENRY FORD HOSPITAL_RETRO	Homo sapiens	NCBITAXON		brain	UBERON	UBERON:0000955				40-44	year	UO	UO:0000036	Tissue samples	HF0295	Study Participant	NCIT	NCIT:C142710	40-44	unknown	normal	unknown
HENRY FORD HOSPITAL_RETRO	Homo sapiens	NCBITAXON		brain	UBERON	UBERON:0000955				30-34	year	UO	UO:0000036	Tissue samples	HF0300.3	Study Participant	NCIT	NCIT:C142710	30-34	unknown	glioblastoma multiforme	grade 4
HENRY FORD HOSPITAL_RETRO	Homo sapiens	NCBITAXON		brain	UBERON	UBERON:0000955				30-34	year	UO	UO:0000036	Tissue samples	HF0303	Study Participant	NCIT	NCIT:C142710	30-34	unknown	normal	unknown
HENRY FORD HOSPITAL_RETRO	Homo sapiens	NCBITAXON		brain	UBERON	UBERON:0000955	male	PATO	PATO:0000384	30-34	year	UO	UO:0000036	Tissue samples	HF0305	Study Participant	NCIT	NCIT:C142710	30-34	MALE	astrocytoma	grade 2
HENRY FORD HOSPITAL_RETRO	Homo sapiens	NCBITAXON		brain	UBERON	UBERON:0000955				25-29	year	UO	UO:0000036	Tissue samples	HF0312	Study Participant	NCIT	NCIT:C142710	25-29	unknown	unknown	unknown
HENRY FORD HOSPITAL_RETRO	Homo sapiens	NCBITAXON		brain	UBERON	UBERON:0000955	male	PATO	PATO:0000384	40-44	year	UO	UO:0000036	Tissue samples	HF0316	Study Participant	NCIT	NCIT:C142710	40-44	MALE	astrocytoma	grade 2
HENRY FORD HOSPITAL_RETRO	Homo sapiens	NCBITAXON		brain	UBERON	UBERON:0000955	male	PATO	PATO:0000384	70-74	year	UO	UO:0000036	Tissue samples	HF0327	Study Participant	NCIT	NCIT:C142710	70-74	MALE	oligodendroglioma	grade 2
HENRY FORD HOSPITAL_RETRO	Homo sapiens	NCBITAXON		brain	UBERON	UBERON:0000955	female	PATO	PATO:0000383	30-34	year	UO	UO:0000036	Tissue samples	HF0329	Study Participant	NCIT	NCIT:C142710	30-34	FEMALE	astrocytoma	grade 2
HENRY FORD HOSPITAL_RETRO	Homo sapiens	NCBITAXON		brain	UBERON	UBERON:0000955	male	PATO	PATO:0000384	30-34	year	UO	UO:0000036	Tissue samples	HF0332	Study Participant	NCIT	NCIT:C142710	30-34	MALE	astrocytoma	grade 2
HENRY FORD HOSPITAL_RETRO	Homo sapiens	NCBITAXON		brain	UBERON	UBERON:0000955	female	PATO	PATO:0000383	55-59	year	UO	UO:0000036	Tissue samples	HF0350	Study Participant	NCIT	NCIT:C142710	55-59	FEMALE	unknown	unknown
HENRY FORD HOSPITAL_RETRO	Homo sapiens	NCBITAXON		brain	UBERON	UBERON:0000955				25-29	year	UO	UO:0000036	Tissue samples	HF0377	Study Participant	NCIT	NCIT:C142710	25-29	unknown	normal	unknown
HENRY FORD HOSPITAL_RETRO	Homo sapiens	NCBITAXON		brain	UBERON	UBERON:0000955				35-39	year	UO	UO:0000036	Tissue samples	HF0383	Study Participant	NCIT	NCIT:C142710	35-39	unknown	normal	unknown
HENRY FORD HOSPITAL_RETRO	Homo sapiens	NCBITAXON		brain	UBERON	UBERON:0000955				55-59	year	UO	UO:0000036	Tissue samples	HF0408	Study Participant	NCIT	NCIT:C142710	55-59	unknown	glioblastoma multiforme	grade 4
HENRY FORD HOSPITAL_RETRO	Homo sapiens	NCBITAXON		brain	UBERON	UBERON:0000955	male	PATO	PATO:0000384	60-64	year	UO	UO:0000036	Tissue samples	HF0434	Study Participant	NCIT	NCIT:C142710	60-64	MALE	astrocytoma	grade 2
HENRY FORD HOSPITAL_RETRO	Homo sapiens	NCBITAXON		brain	UBERON	UBERON:0000955				40-44	year	UO	UO:0000036	Tissue samples	HF0435	Study Participant	NCIT	NCIT:C142710	40-44	unknown	astrocytoma	grade 3
HENRY FORD HOSPITAL_RETRO	Homo sapiens	NCBITAXON		brain	UBERON	UBERON:0000955	male	PATO	PATO:0000384	45-49	year	UO	UO:0000036	Tissue samples	HF0442.5	Study Participant	NCIT	NCIT:C142710	45-49	MALE	glioblastoma multiforme	grade 4
HENRY FORD HOSPITAL_RETRO	Homo sapiens	NCBITAXON		brain	UBERON	UBERON:0000955	female	PATO	PATO:0000383	30-34	year	UO	UO:0000036	Tissue samples	HF0445	Study Participant	NCIT	NCIT:C142710	30-34	FEMALE	glioblastoma multiforme	grade 4
HENRY FORD HOSPITAL_RETRO	Homo sapiens	NCBITAXON		brain	UBERON	UBERON:0000955				30-34	year	UO	UO:0000036	Tissue samples	HF0450	Study Participant	NCIT	NCIT:C142710	30-34	unknown	astrocytoma	grade 2
HENRY FORD HOSPITAL_RETRO	Homo sapiens	NCBITAXON		brain	UBERON	UBERON:0000955	female	PATO	PATO:0000383	75-79	year	UO	UO:0000036	Tissue samples	HF0453	Study Participant	NCIT	NCIT:C142710	75-79	FEMALE	unknown	unknown
HENRY FORD HOSPITAL_RETRO	Homo sapiens	NCBITAXON		brain	UBERON	UBERON:0000955				55-59	year	UO	UO:0000036	Tissue samples	HF0460	Study Participant	NCIT	NCIT:C142710	55-59	unknown	oligodendroglioma	grade 3
HENRY FORD HOSPITAL_RETRO	Homo sapiens	NCBITAXON		brain	UBERON	UBERON:0000955				20-24	year	UO	UO:0000036	Tissue samples	HF0467	Study Participant	NCIT	NCIT:C142710	20-24	unknown	normal	unknown
HENRY FORD HOSPITAL_RETRO	Homo sapiens	NCBITAXON		brain	UBERON	UBERON:0000955	male	PATO	PATO:0000384	35-39	year	UO	UO:0000036	Tissue samples	HF0471	Study Participant	NCIT	NCIT:C142710	35-39	MALE	unknown	unknown
HENRY FORD HOSPITAL_RETRO	Homo sapiens	NCBITAXON		brain	UBERON	UBERON:0000955				35-39	year	UO	UO:0000036	Tissue samples	HF0488	Study Participant	NCIT	NCIT:C142710	35-39	unknown	astrocytoma	grade 2
HENRY FORD HOSPITAL_RETRO	Homo sapiens	NCBITAXON		brain	UBERON	UBERON:0000955				30-34	year	UO	UO:0000036	Tissue samples	HF0491	Study Participant	NCIT	NCIT:C142710	30-34	unknown	astrocytoma	grade 2
HENRY FORD HOSPITAL_RETRO	Homo sapiens	NCBITAXON		brain	UBERON	UBERON:0000955				75-79	year	UO	UO:0000036	Tissue samples	HF0505	Study Participant	NCIT	NCIT:C142710	75-79	unknown	glioblastoma multiforme	grade 4
HENRY FORD HOSPITAL_RETRO	Homo sapiens	NCBITAXON		brain	UBERON	UBERON:0000955				70-74	year	UO	UO:0000036	Tissue samples	HF0510	Study Participant	NCIT	NCIT:C142710	70-74	unknown	oligodendroglioma	grade 2
HENRY FORD HOSPITAL_RETRO	Homo sapiens	NCBITAXON		brain	UBERON	UBERON:0000955				45-49	year	UO	UO:0000036	Tissue samples	HF0512	Study Participant	NCIT	NCIT:C142710	45-49	unknown	normal	unknown
HENRY FORD HOSPITAL_RETRO	Homo sapiens	NCBITAXON		brain	UBERON	UBERON:0000955				60-64	year	UO	UO:0000036	Tissue samples	HF0520	Study Participant	NCIT	NCIT:C142710	60-64	unknown	glioblastoma multiforme	grade 4
HENRY FORD HOSPITAL_RETRO	Homo sapiens	NCBITAXON		brain	UBERON	UBERON:0000955				35-39	year	UO	UO:0000036	Tissue samples	HF0523	Study Participant	NCIT	NCIT:C142710	35-39	unknown	normal	unknown
HENRY FORD HOSPITAL_RETRO	Homo sapiens	NCBITAXON		brain	UBERON	UBERON:0000955				30-34	year	UO	UO:0000036	Tissue samples	HF0525	Study Participant	NCIT	NCIT:C142710	30-34	unknown	unknown	unknown
HENRY FORD HOSPITAL_RETRO	Homo sapiens	NCBITAXON		brain	UBERON	UBERON:0000955				40-44	year	UO	UO:0000036	Tissue samples	HF0526	Study Participant	NCIT	NCIT:C142710	40-44	unknown	normal	unknown
HENRY FORD HOSPITAL_RETRO	Homo sapiens	NCBITAXON		brain	UBERON	UBERON:0000955				10-14	year	UO	UO:0000036	Tissue samples	HF0533	Study Participant	NCIT	NCIT:C142710	10-14	unknown	normal	unknown
HENRY FORD HOSPITAL_RETRO	Homo sapiens	NCBITAXON		brain	UBERON	UBERON:0000955	male	PATO	PATO:0000384	50-54	year	UO	UO:0000036	Tissue samples	HF0543	Study Participant	NCIT	NCIT:C142710	50-54	MALE	glioblastoma multiforme	grade 4
HENRY FORD HOSPITAL_RETRO	Homo sapiens	NCBITAXON		brain	UBERON	UBERON:0000955				60-64	year	UO	UO:0000036	Tissue samples	HF0583	Study Participant	NCIT	NCIT:C142710	60-64	unknown	glioblastoma multiforme	grade 4
HENRY FORD HOSPITAL_RETRO	Homo sapiens	NCBITAXON		brain	UBERON	UBERON:0000955				15-19	year	UO	UO:0000036	Tissue samples	HF0593	Study Participant	NCIT	NCIT:C142710	15-19	unknown	normal	unknown
HENRY FORD HOSPITAL_RETRO	Homo sapiens	NCBITAXON		brain	UBERON	UBERON:0000955				50-54	year	UO	UO:0000036	Tissue samples	HF0599	Study Participant	NCIT	NCIT:C142710	50-54	unknown	oligodendroglioma	grade 2
HENRY FORD HOSPITAL_RETRO	Homo sapiens	NCBITAXON		brain	UBERON	UBERON:0000955				30-34	year	UO	UO:0000036	Tissue samples	HF0606	Study Participant	NCIT	NCIT:C142710	30-34	unknown	astrocytoma	grade 2
HENRY FORD HOSPITAL_RETRO	Homo sapiens	NCBITAXON		brain	UBERON	UBERON:0000955	male	PATO	PATO:0000384	50-54	year	UO	UO:0000036	Tissue samples	HF0608	Study Participant	NCIT	NCIT:C142710	50-54	MALE	astrocytoma	grade 2
HENRY FORD HOSPITAL_RETRO	Homo sapiens	NCBITAXON		brain	UBERON	UBERON:0000955	male	PATO	PATO:0000384	45-49	year	UO	UO:0000036	Tissue samples	HF0615	Study Participant	NCIT	NCIT:C142710	45-49	MALE	unknown	unknown
HENRY FORD HOSPITAL_RETRO	Homo sapiens	NCBITAXON		brain	UBERON	UBERON:0000955								Tissue samples	HF0616	Study Participant	NCIT	NCIT:C142710	unknown	unknown	normal	unknown
HENRY FORD HOSPITAL_RETRO	Homo sapiens	NCBITAXON		brain	UBERON	UBERON:0000955	male	PATO	PATO:0000384	45-49	year	UO	UO:0000036	Tissue samples	HF0627	Study Participant	NCIT	NCIT:C142710	45-49	MALE	glioblastoma multiforme	grade 4
HENRY FORD HOSPITAL_RETRO	Homo sapiens	NCBITAXON		brain	UBERON	UBERON:0000955				40-44	year	UO	UO:0000036	Tissue samples	HF0639	Study Participant	NCIT	NCIT:C142710	40-44	unknown	astrocytoma	grade 2
HENRY FORD HOSPITAL_RETRO	Homo sapiens	NCBITAXON		brain	UBERON	UBERON:0000955	male	PATO	PATO:0000384	50-54	year	UO	UO:0000036	Tissue samples	HF0652.4	Study Participant	NCIT	NCIT:C142710	50-54	MALE	unknown	unknown
HENRY FORD HOSPITAL_RETRO	Homo sapiens	NCBITAXON		brain	UBERON	UBERON:0000955				55-59	year	UO	UO:0000036	Tissue samples	HF0654	Study Participant	NCIT	NCIT:C142710	55-59	unknown	glioblastoma multiforme	grade 4
HENRY FORD HOSPITAL_RETRO	Homo sapiens	NCBITAXON		brain	UBERON	UBERON:0000955	male	PATO	PATO:0000384	40-44	year	UO	UO:0000036	Tissue samples	HF0666	Study Participant	NCIT	NCIT:C142710	40-44	MALE	unknown	unknown
HENRY FORD HOSPITAL_RETRO	Homo sapiens	NCBITAXON		brain	UBERON	UBERON:0000955	male	PATO	PATO:0000384	50-54	year	UO	UO:0000036	Tissue samples	HF0670	Study Participant	NCIT	NCIT:C142710	50-54	MALE	astrocytoma	grade 2
HENRY FORD HOSPITAL_RETRO	Homo sapiens	NCBITAXON		brain	UBERON	UBERON:0000955				50-54	year	UO	UO:0000036	Tissue samples	HF0702	Study Participant	NCIT	NCIT:C142710	50-54	unknown	astrocytoma	grade 3
HENRY FORD HOSPITAL_RETRO	Homo sapiens	NCBITAXON		brain	UBERON	UBERON:0000955	male	PATO	PATO:0000384	35-39	year	UO	UO:0000036	Tissue samples	HF0726	Study Participant	NCIT	NCIT:C142710	35-39	MALE	astrocytoma	grade 2
HENRY FORD HOSPITAL_RETRO	Homo sapiens	NCBITAXON		brain	UBERON	UBERON:0000955				15-19	year	UO	UO:0000036	Tissue samples	HF0749	Study Participant	NCIT	NCIT:C142710	15-19	unknown	unknown	unknown
HENRY FORD HOSPITAL_RETRO	Homo sapiens	NCBITAXON		brain	UBERON	UBERON:0000955				40-44	year	UO	UO:0000036	Tissue samples	HF0757	Study Participant	NCIT	NCIT:C142710	40-44	unknown	astrocytoma	grade 2
HENRY FORD HOSPITAL_RETRO	Homo sapiens	NCBITAXON		brain	UBERON	UBERON:0000955				65-69	year	UO	UO:0000036	Tissue samples	HF0778	Study Participant	NCIT	NCIT:C142710	65-69	unknown	astrocytoma	grade 2
HENRY FORD HOSPITAL_RETRO	Homo sapiens	NCBITAXON		brain	UBERON	UBERON:0000955	female	PATO	PATO:0000383	70-74	year	UO	UO:0000036	Tissue samples	HF0790	Study Participant	NCIT	NCIT:C142710	70-74	FEMALE	glioblastoma multiforme	grade 4
HENRY FORD HOSPITAL_RETRO	Homo sapiens	NCBITAXON		brain	UBERON	UBERON:0000955				30-34	year	UO	UO:0000036	Tissue samples	HF0802	Study Participant	NCIT	NCIT:C142710	30-34	unknown	astrocytoma	grade 2
HENRY FORD HOSPITAL_RETRO	Homo sapiens	NCBITAXON		brain	UBERON	UBERON:0000955	male	PATO	PATO:0000384	35-39	year	UO	UO:0000036	Tissue samples	HF0813	Study Participant	NCIT	NCIT:C142710	35-39	MALE	unknown	unknown
HENRY FORD HOSPITAL_RETRO	Homo sapiens	NCBITAXON		brain	UBERON	UBERON:0000955				45-49	year	UO	UO:0000036	Tissue samples	HF0816	Study Participant	NCIT	NCIT:C142710	45-49	unknown	oligodendroglioma	grade 3
HENRY FORD HOSPITAL_RETRO	Homo sapiens	NCBITAXON		brain	UBERON	UBERON:0000955				35-39	year	UO	UO:0000036	Tissue samples	HF0822	Study Participant	NCIT	NCIT:C142710	35-39	unknown	astrocytoma	grade 2
HENRY FORD HOSPITAL_RETRO	Homo sapiens	NCBITAXON		brain	UBERON	UBERON:0000955	male	PATO	PATO:0000384	35-39	year	UO	UO:0000036	Tissue samples	HF0828	Study Participant	NCIT	NCIT:C142710	35-39	MALE	oligodendroglioma	grade 3
HENRY FORD HOSPITAL_RETRO	Homo sapiens	NCBITAXON		brain	UBERON	UBERON:0000955	male	PATO	PATO:0000384	45-49	year	UO	UO:0000036	Tissue samples	HF0831	Study Participant	NCIT	NCIT:C142710	45-49	MALE	unknown	unknown
HENRY FORD HOSPITAL_RETRO	Homo sapiens	NCBITAXON		brain	UBERON	UBERON:0000955	female	PATO	PATO:0000383	35-39	year	UO	UO:0000036	Tissue samples	HF0835	Study Participant	NCIT	NCIT:C142710	35-39	FEMALE	oligodendroglioma	grade 2
HENRY FORD HOSPITAL_RETRO	Homo sapiens	NCBITAXON		brain	UBERON	UBERON:0000955				30-34	year	UO	UO:0000036	Tissue samples	HF0844	Study Participant	NCIT	NCIT:C142710	30-34	unknown	astrocytoma	grade 2
HENRY FORD HOSPITAL_RETRO	Homo sapiens	NCBITAXON		brain	UBERON	UBERON:0000955								Tissue samples	HF0850	Study Participant	NCIT	NCIT:C142710	unknown	unknown	astrocytoma	grade 3
HENRY FORD HOSPITAL_RETRO	Homo sapiens	NCBITAXON		brain	UBERON	UBERON:0000955	male	PATO	PATO:0000384	55-59	year	UO	UO:0000036	Tissue samples	HF0855	Study Participant	NCIT	NCIT:C142710	55-59	MALE	astrocytoma	grade 2
HENRY FORD HOSPITAL_RETRO	Homo sapiens	NCBITAXON		brain	UBERON	UBERON:0000955				45-49	year	UO	UO:0000036	Tissue samples	HF0891	Study Participant	NCIT	NCIT:C142710	45-49	unknown	glioblastoma multiforme	grade 4
HENRY FORD HOSPITAL_RETRO	Homo sapiens	NCBITAXON		brain	UBERON	UBERON:0000955	male	PATO	PATO:0000384	55-59	year	UO	UO:0000036	Tissue samples	HF0894	Study Participant	NCIT	NCIT:C142710	55-59	MALE	glioblastoma multiforme	grade 4
HENRY FORD HOSPITAL_RETRO	Homo sapiens	NCBITAXON		brain	UBERON	UBERON:0000955				30-34	year	UO	UO:0000036	Tissue samples	HF0897	Study Participant	NCIT	NCIT:C142710	30-34	unknown	oligodendroglioma	grade 2
HENRY FORD HOSPITAL_RETRO	Homo sapiens	NCBITAXON		brain	UBERON	UBERON:0000955	male	PATO	PATO:0000384	55-59	year	UO	UO:0000036	Tissue samples	HF0899	Study Participant	NCIT	NCIT:C142710	55-59	MALE	astrocytoma	grade 2
HENRY FORD HOSPITAL_RETRO	Homo sapiens	NCBITAXON		brain	UBERON	UBERON:0000955	male	PATO	PATO:0000384	40-44	year	UO	UO:0000036	Tissue samples	HF0914	Study Participant	NCIT	NCIT:C142710	40-44	MALE	astrocytoma	grade 2
HENRY FORD HOSPITAL_RETRO	Homo sapiens	NCBITAXON		brain	UBERON	UBERON:0000955	female	PATO	PATO:0000383	85-89	year	UO	UO:0000036	Tissue samples	HF0920	Study Participant	NCIT	NCIT:C142710	85-89	FEMALE	oligodendroglioma	grade 2
HENRY FORD HOSPITAL_RETRO	Homo sapiens	NCBITAXON		brain	UBERON	UBERON:0000955	female	PATO	PATO:0000383	35-39	year	UO	UO:0000036	Tissue samples	HF0931	Study Participant	NCIT	NCIT:C142710	35-39	FEMALE	astrocytoma	grade 2
HENRY FORD HOSPITAL_RETRO	Homo sapiens	NCBITAXON		brain	UBERON	UBERON:0000955	male	PATO	PATO:0000384	55-59	year	UO	UO:0000036	Tissue samples	HF0936	Study Participant	NCIT	NCIT:C142710	55-59	MALE	astrocytoma	grade 2
HENRY FORD HOSPITAL_RETRO	Homo sapiens	NCBITAXON		brain	UBERON	UBERON:0000955	male	PATO	PATO:0000384	35-39	year	UO	UO:0000036	Tissue samples	HF0953	Study Participant	NCIT	NCIT:C142710	35-39	MALE	astrocytoma	grade 2
HENRY FORD HOSPITAL_RETRO	Homo sapiens	NCBITAXON		brain	UBERON	UBERON:0000955				70-74	year	UO	UO:0000036	Tissue samples	HF0954.2	Study Participant	NCIT	NCIT:C142710	70-74	unknown	astrocytoma	grade 3
HENRY FORD HOSPITAL_RETRO	Homo sapiens	NCBITAXON		brain	UBERON	UBERON:0000955	female	PATO	PATO:0000383	30-34	year	UO	UO:0000036	Tissue samples	HF0960	Study Participant	NCIT	NCIT:C142710	30-34	FEMALE	oligodendroglioma	grade 2
HENRY FORD HOSPITAL_RETRO	Homo sapiens	NCBITAXON		brain	UBERON	UBERON:0000955	male	PATO	PATO:0000384	30-34	year	UO	UO:0000036	Tissue samples	HF0962	Study Participant	NCIT	NCIT:C142710	30-34	MALE	oligodendroglioma	grade 2
HENRY FORD HOSPITAL_RETRO	Homo sapiens	NCBITAXON		brain	UBERON	UBERON:0000955				75-79	year	UO	UO:0000036	Tissue samples	HF0963	Study Participant	NCIT	NCIT:C142710	75-79	unknown	glioblastoma multiforme	grade 4
HENRY FORD HOSPITAL_RETRO	Homo sapiens	NCBITAXON		brain	UBERON	UBERON:0000955	male	PATO	PATO:0000384	50-54	year	UO	UO:0000036	Tissue samples	HF0966	Study Participant	NCIT	NCIT:C142710	50-54	MALE	astrocytoma	grade 3
HENRY FORD HOSPITAL_RETRO	Homo sapiens	NCBITAXON		brain	UBERON	UBERON:0000955				60-64	year	UO	UO:0000036	Tissue samples	HF0975	Study Participant	NCIT	NCIT:C142710	60-64	unknown	astrocytoma	grade 3
HENRY FORD HOSPITAL_RETRO	Homo sapiens	NCBITAXON		brain	UBERON	UBERON:0000955	male	PATO	PATO:0000384	65-69	year	UO	UO:0000036	Tissue samples	HF0982	Study Participant	NCIT	NCIT:C142710	65-69	MALE	astrocytoma	grade 2
HENRY FORD HOSPITAL_RETRO	Homo sapiens	NCBITAXON		brain	UBERON	UBERON:0000955	female	PATO	PATO:0000383	35-39	year	UO	UO:0000036	Tissue samples	HF0986	Study Participant	NCIT	NCIT:C142710	35-39	FEMALE	glioblastoma multiforme	grade 4
HENRY FORD HOSPITAL_RETRO	Homo sapiens	NCBITAXON		brain	UBERON	UBERON:0000955	female	PATO	PATO:0000383	40-44	year	UO	UO:0000036	Tissue samples	HF0990	Study Participant	NCIT	NCIT:C142710	40-44	FEMALE	glioblastoma multiforme	grade 4
HENRY FORD HOSPITAL_RETRO	Homo sapiens	NCBITAXON		brain	UBERON	UBERON:0000955				75-79	year	UO	UO:0000036	Tissue samples	HF0992	Study Participant	NCIT	NCIT:C142710	75-79	unknown	glioblastoma multiforme	grade 4
HENRY FORD HOSPITAL_RETRO	Homo sapiens	NCBITAXON		brain	UBERON	UBERON:0000955	female	PATO	PATO:0000383	50-54	year	UO	UO:0000036	Tissue samples	HF0996	Study Participant	NCIT	NCIT:C142710	50-54	FEMALE	glioblastoma multiforme	grade 4
HENRY FORD HOSPITAL_RETRO	Homo sapiens	NCBITAXON		brain	UBERON	UBERON:0000955	male	PATO	PATO:0000384	30-34	year	UO	UO:0000036	Tissue samples	HF1000	Study Participant	NCIT	NCIT:C142710	30-34	MALE	astrocytoma	grade 2
HENRY FORD HOSPITAL_RETRO	Homo sapiens	NCBITAXON		brain	UBERON	UBERON:0000955	male	PATO	PATO:0000384	40-44	year	UO	UO:0000036	Tissue samples	HF1032	Study Participant	NCIT	NCIT:C142710	40-44	MALE	astrocytoma	grade 3
HENRY FORD HOSPITAL_RETRO	Homo sapiens	NCBITAXON		brain	UBERON	UBERON:0000955	female	PATO	PATO:0000383	60-64	year	UO	UO:0000036	Tissue samples	HF1057	Study Participant	NCIT	NCIT:C142710	60-64	FEMALE	oligodendroglioma	grade 3
HENRY FORD HOSPITAL_RETRO	Homo sapiens	NCBITAXON		brain	UBERON	UBERON:0000955	female	PATO	PATO:0000383	50-54	year	UO	UO:0000036	Tissue samples	HF1058	Study Participant	NCIT	NCIT:C142710	50-54	FEMALE	glioblastoma multiforme	grade 4
HENRY FORD HOSPITAL_RETRO	Homo sapiens	NCBITAXON		brain	UBERON	UBERON:0000955	female	PATO	PATO:0000383	60-64	year	UO	UO:0000036	Tissue samples	HF1059	Study Participant	NCIT	NCIT:C142710	60-64	FEMALE	unknown	unknown
HENRY FORD HOSPITAL_RETRO	Homo sapiens	NCBITAXON		brain	UBERON	UBERON:0000955	male	PATO	PATO:0000384	55-59	year	UO	UO:0000036	Tissue samples	HF1071	Study Participant	NCIT	NCIT:C142710	55-59	MALE	unknown	unknown
HENRY FORD HOSPITAL_RETRO	Homo sapiens	NCBITAXON		brain	UBERON	UBERON:0000955	male	PATO	PATO:0000384	40-44	year	UO	UO:0000036	Tissue samples	HF1077	Study Participant	NCIT	NCIT:C142710	40-44	MALE	glioblastoma multiforme	grade 4
HENRY FORD HOSPITAL_RETRO	Homo sapiens	NCBITAXON		brain	UBERON	UBERON:0000955	male	PATO	PATO:0000384	45-49	year	UO	UO:0000036	Tissue samples	HF1078	Study Participant	NCIT	NCIT:C142710	45-49	MALE	glioblastoma multiforme	grade 4
HENRY FORD HOSPITAL_RETRO	Homo sapiens	NCBITAXON		brain	UBERON	UBERON:0000955				60-64	year	UO	UO:0000036	Tissue samples	HF1087	Study Participant	NCIT	NCIT:C142710	60-64	unknown	unknown	unknown
HENRY FORD HOSPITAL_RETRO	Homo sapiens	NCBITAXON		brain	UBERON	UBERON:0000955				60-64	year	UO	UO:0000036	Tissue samples	HF1090	Study Participant	NCIT	NCIT:C142710	60-64	unknown	oligodendroglioma	grade 3
HENRY FORD HOSPITAL_RETRO	Homo sapiens	NCBITAXON		brain	UBERON	UBERON:0000955	female	PATO	PATO:0000383	50-54	year	UO	UO:0000036	Tissue samples	HF1097	Study Participant	NCIT	NCIT:C142710	50-54	FEMALE	glioblastoma multiforme	grade 4
HENRY FORD HOSPITAL_RETRO	Homo sapiens	NCBITAXON		brain	UBERON	UBERON:0000955				50-54	year	UO	UO:0000036	Tissue samples	HF1114	Study Participant	NCIT	NCIT:C142710	50-54	unknown	unknown	unknown
HENRY FORD HOSPITAL_RETRO	Homo sapiens	NCBITAXON		brain	UBERON	UBERON:0000955	male	PATO	PATO:0000384	35-39	year	UO	UO:0000036	Tissue samples	HF1122	Study Participant	NCIT	NCIT:C142710	35-39	MALE	glioblastoma multiforme	grade 4
HENRY FORD HOSPITAL_RETRO	Homo sapiens	NCBITAXON		brain	UBERON	UBERON:0000955	female	PATO	PATO:0000383	35-39	year	UO	UO:0000036	Tissue samples	HF1136	Study Participant	NCIT	NCIT:C142710	35-39	FEMALE	astrocytoma	grade 3
HENRY FORD HOSPITAL_RETRO	Homo sapiens	NCBITAXON		brain	UBERON	UBERON:0000955	female	PATO	PATO:0000383	70-74	year	UO	UO:0000036	Tissue samples	HF1137	Study Participant	NCIT	NCIT:C142710	70-74	FEMALE	glioblastoma multiforme	grade 4
HENRY FORD HOSPITAL_RETRO	Homo sapiens	NCBITAXON		brain	UBERON	UBERON:0000955	female	PATO	PATO:0000383	40-44	year	UO	UO:0000036	Tissue samples	HF1139	Study Participant	NCIT	NCIT:C142710	40-44	FEMALE	glioblastoma multiforme	grade 4
HENRY FORD HOSPITAL_RETRO	Homo sapiens	NCBITAXON		brain	UBERON	UBERON:0000955	male	PATO	PATO:0000384	70-74	year	UO	UO:0000036	Tissue samples	HF1150	Study Participant	NCIT	NCIT:C142710	70-74	MALE	astrocytoma	grade 3
HENRY FORD HOSPITAL_RETRO	Homo sapiens	NCBITAXON		brain	UBERON	UBERON:0000955	female	PATO	PATO:0000383	30-34	year	UO	UO:0000036	Tissue samples	HF1156	Study Participant	NCIT	NCIT:C142710	30-34	FEMALE	astrocytoma	grade 2
HENRY FORD HOSPITAL_RETRO	Homo sapiens	NCBITAXON		brain	UBERON	UBERON:0000955	male	PATO	PATO:0000384	45-49	year	UO	UO:0000036	Tissue samples	HF1167	Study Participant	NCIT	NCIT:C142710	45-49	MALE	oligodendroglioma	grade 2
HENRY FORD HOSPITAL_RETRO	Homo sapiens	NCBITAXON		brain	UBERON	UBERON:0000955				70-74	year	UO	UO:0000036	Tissue samples	HF1178	Study Participant	NCIT	NCIT:C142710	70-74	unknown	glioblastoma multiforme	grade 4
HENRY FORD HOSPITAL_RETRO	Homo sapiens	NCBITAXON		brain	UBERON	UBERON:0000955	female	PATO	PATO:0000383	25-29	year	UO	UO:0000036	Tissue samples	HF1185	Study Participant	NCIT	NCIT:C142710	25-29	FEMALE	astrocytoma	grade 3
HENRY FORD HOSPITAL_RETRO	Homo sapiens	NCBITAXON		brain	UBERON	UBERON:0000955	male	PATO	PATO:0000384	30-34	year	UO	UO:0000036	Tissue samples	HF1186	Study Participant	NCIT	NCIT:C142710	30-34	MALE	astrocytoma	grade 3
HENRY FORD HOSPITAL_RETRO	Homo sapiens	NCBITAXON		brain	UBERON	UBERON:0000955	female	PATO	PATO:0000383	70-74	year	UO	UO:0000036	Tissue samples	HF1191	Study Participant	NCIT	NCIT:C142710	70-74	FEMALE	glioblastoma multiforme	grade 4
HENRY FORD HOSPITAL_RETRO	Homo sapiens	NCBITAXON		brain	UBERON	UBERON:0000955	male	PATO	PATO:0000384	50-54	year	UO	UO:0000036	Tissue samples	HF1219	Study Participant	NCIT	NCIT:C142710	50-54	MALE	unknown	unknown
HENRY FORD HOSPITAL_RETRO	Homo sapiens	NCBITAXON		brain	UBERON	UBERON:0000955	male	PATO	PATO:0000384	60-64	year	UO	UO:0000036	Tissue samples	HF1220	Study Participant	NCIT	NCIT:C142710	60-64	MALE	glioblastoma multiforme	grade 4
HENRY FORD HOSPITAL_RETRO	Homo sapiens	NCBITAXON		brain	UBERON	UBERON:0000955	female	PATO	PATO:0000383	25-29	year	UO	UO:0000036	Tissue samples	HF1227	Study Participant	NCIT	NCIT:C142710	25-29	FEMALE	oligodendroglioma	grade 2
HENRY FORD HOSPITAL_RETRO	Homo sapiens	NCBITAXON		brain	UBERON	UBERON:0000955	female	PATO	PATO:0000383	50-54	year	UO	UO:0000036	Tissue samples	HF1232	Study Participant	NCIT	NCIT:C142710	50-54	FEMALE	astrocytoma	grade 3
HENRY FORD HOSPITAL_RETRO	Homo sapiens	NCBITAXON		brain	UBERON	UBERON:0000955	male	PATO	PATO:0000384	35-39	year	UO	UO:0000036	Tissue samples	HF1235	Study Participant	NCIT	NCIT:C142710	35-39	MALE	astrocytoma	grade 2
HENRY FORD HOSPITAL_RETRO	Homo sapiens	NCBITAXON		brain	UBERON	UBERON:0000955	male	PATO	PATO:0000384	35-39	year	UO	UO:0000036	Tissue samples	HF1242	Study Participant	NCIT	NCIT:C142710	35-39	MALE	astrocytoma	grade 3
HENRY FORD HOSPITAL_RETRO	Homo sapiens	NCBITAXON		brain	UBERON	UBERON:0000955	male	PATO	PATO:0000384	65-69	year	UO	UO:0000036	Tissue samples	HF1246	Study Participant	NCIT	NCIT:C142710	65-69	MALE	astrocytoma	grade 2
HENRY FORD HOSPITAL_RETRO	Homo sapiens	NCBITAXON		brain	UBERON	UBERON:0000955	female	PATO	PATO:0000383	45-49	year	UO	UO:0000036	Tissue samples	HF1255	Study Participant	NCIT	NCIT:C142710	45-49	FEMALE	astrocytoma	grade 3
HENRY FORD HOSPITAL_RETRO	Homo sapiens	NCBITAXON		brain	UBERON	UBERON:0000955				55-59	year	UO	UO:0000036	Tissue samples	HF1262	Study Participant	NCIT	NCIT:C142710	55-59	unknown	glioblastoma multiforme	grade 4
HENRY FORD HOSPITAL_RETRO	Homo sapiens	NCBITAXON		brain	UBERON	UBERON:0000955	female	PATO	PATO:0000383	45-49	year	UO	UO:0000036	Tissue samples	HF1264	Study Participant	NCIT	NCIT:C142710	45-49	FEMALE	unknown	unknown
HENRY FORD HOSPITAL_RETRO	Homo sapiens	NCBITAXON		brain	UBERON	UBERON:0000955	male	PATO	PATO:0000384	45-49	year	UO	UO:0000036	Tissue samples	HF1269	Study Participant	NCIT	NCIT:C142710	45-49	MALE	glioblastoma multiforme	grade 4
HENRY FORD HOSPITAL_RETRO	Homo sapiens	NCBITAXON		brain	UBERON	UBERON:0000955	female	PATO	PATO:0000383	40-44	year	UO	UO:0000036	Tissue samples	HF1280	Study Participant	NCIT	NCIT:C142710	40-44	FEMALE	astrocytoma	grade 3
HENRY FORD HOSPITAL_RETRO	Homo sapiens	NCBITAXON		brain	UBERON	UBERON:0000955				75-79	year	UO	UO:0000036	Tissue samples	HF1286	Study Participant	NCIT	NCIT:C142710	75-79	unknown	astrocytoma	grade 3
HENRY FORD HOSPITAL_RETRO	Homo sapiens	NCBITAXON		brain	UBERON	UBERON:0000955	male	PATO	PATO:0000384	45-49	year	UO	UO:0000036	Tissue samples	HF1292	Study Participant	NCIT	NCIT:C142710	45-49	MALE	glioblastoma multiforme	grade 4
HENRY FORD HOSPITAL_RETRO	Homo sapiens	NCBITAXON		brain	UBERON	UBERON:0000955	female	PATO	PATO:0000383	55-59	year	UO	UO:0000036	Tissue samples	HF1295	Study Participant	NCIT	NCIT:C142710	55-59	FEMALE	astrocytoma	grade 3
HENRY FORD HOSPITAL_RETRO	Homo sapiens	NCBITAXON		brain	UBERON	UBERON:0000955	female	PATO	PATO:0000383	60-64	year	UO	UO:0000036	Tissue samples	HF1297	Study Participant	NCIT	NCIT:C142710	60-64	FEMALE	glioblastoma multiforme	grade 4
HENRY FORD HOSPITAL_RETRO	Homo sapiens	NCBITAXON		brain	UBERON	UBERON:0000955								Tissue samples	HF1313	Study Participant	NCIT	NCIT:C142710	unknown	unknown	unknown	unknown
HENRY FORD HOSPITAL_RETRO	Homo sapiens	NCBITAXON		brain	UBERON	UBERON:0000955	female	PATO	PATO:0000383	70-74	year	UO	UO:0000036	Tissue samples	HF1316	Study Participant	NCIT	NCIT:C142710	70-74	FEMALE	astrocytoma	grade 2
HENRY FORD HOSPITAL_RETRO	Homo sapiens	NCBITAXON		brain	UBERON	UBERON:0000955	male	PATO	PATO:0000384	50-54	year	UO	UO:0000036	Tissue samples	HF1318	Study Participant	NCIT	NCIT:C142710	50-54	MALE	glioblastoma multiforme	grade 4
HENRY FORD HOSPITAL_RETRO	Homo sapiens	NCBITAXON		brain	UBERON	UBERON:0000955				35-39	year	UO	UO:0000036	Tissue samples	HF1319	Study Participant	NCIT	NCIT:C142710	35-39	unknown	astrocytoma	grade 2
HENRY FORD HOSPITAL_RETRO	Homo sapiens	NCBITAXON		brain	UBERON	UBERON:0000955	female	PATO	PATO:0000383	35-39	year	UO	UO:0000036	Tissue samples	HF1325	Study Participant	NCIT	NCIT:C142710	35-39	FEMALE	astrocytoma	grade 2
HENRY FORD HOSPITAL_RETRO	Homo sapiens	NCBITAXON		brain	UBERON	UBERON:0000955	male	PATO	PATO:0000384	50-54	year	UO	UO:0000036	Tissue samples	HF1326	Study Participant	NCIT	NCIT:C142710	50-54	MALE	unknown	unknown
HENRY FORD HOSPITAL_RETRO	Homo sapiens	NCBITAXON		brain	UBERON	UBERON:0000955	female	PATO	PATO:0000383	20-24	year	UO	UO:0000036	Tissue samples	HF1334	Study Participant	NCIT	NCIT:C142710	20-24	FEMALE	astrocytoma	grade 2
HENRY FORD HOSPITAL_RETRO	Homo sapiens	NCBITAXON		brain	UBERON	UBERON:0000955	male	PATO	PATO:0000384	50-54	year	UO	UO:0000036	Tissue samples	HF1338	Study Participant	NCIT	NCIT:C142710	50-54	MALE	glioblastoma multiforme	grade 4
HENRY FORD HOSPITAL_RETRO	Homo sapiens	NCBITAXON		brain	UBERON	UBERON:0000955				60-64	year	UO	UO:0000036	Tissue samples	HF1344	Study Participant	NCIT	NCIT:C142710	60-64	unknown	astrocytoma	grade 2
HENRY FORD HOSPITAL_RETRO	Homo sapiens	NCBITAXON		brain	UBERON	UBERON:0000955	female	PATO	PATO:0000383	15-19	year	UO	UO:0000036	Tissue samples	HF1345	Study Participant	NCIT	NCIT:C142710	15-19	FEMALE	astrocytoma	grade 2
HENRY FORD HOSPITAL_RETRO	Homo sapiens	NCBITAXON		brain	UBERON	UBERON:0000955	male	PATO	PATO:0000384	60-64	year	UO	UO:0000036	Tissue samples	HF1348	Study Participant	NCIT	NCIT:C142710	60-64	MALE	unknown	unknown
HENRY FORD HOSPITAL_RETRO	Homo sapiens	NCBITAXON		brain	UBERON	UBERON:0000955				55-59	year	UO	UO:0000036	Tissue samples	HF1356	Study Participant	NCIT	NCIT:C142710	55-59	unknown	glioblastoma multiforme	grade 4
HENRY FORD HOSPITAL_RETRO	Homo sapiens	NCBITAXON		brain	UBERON	UBERON:0000955	male	PATO	PATO:0000384	20-24	year	UO	UO:0000036	Tissue samples	HF1357	Study Participant	NCIT	NCIT:C142710	20-24	MALE	oligodendroglioma	grade 3
HENRY FORD HOSPITAL_RETRO	Homo sapiens	NCBITAXON		brain	UBERON	UBERON:0000955				15-19	year	UO	UO:0000036	Tissue samples	HF1366	Study Participant	NCIT	NCIT:C142710	15-19	unknown	astrocytoma	grade 2
HENRY FORD HOSPITAL_RETRO	Homo sapiens	NCBITAXON		brain	UBERON	UBERON:0000955				35-39	year	UO	UO:0000036	Tissue samples	HF1380	Study Participant	NCIT	NCIT:C142710	35-39	unknown	astrocytoma	grade 2
HENRY FORD HOSPITAL_RETRO	Homo sapiens	NCBITAXON		brain	UBERON	UBERON:0000955	male	PATO	PATO:0000384	25-29	year	UO	UO:0000036	Tissue samples	HF1381	Study Participant	NCIT	NCIT:C142710	25-29	MALE	astrocytoma	grade 2
HENRY FORD HOSPITAL_RETRO	Homo sapiens	NCBITAXON		brain	UBERON	UBERON:0000955	female	PATO	PATO:0000383	60-64	year	UO	UO:0000036	Tissue samples	HF1382	Study Participant	NCIT	NCIT:C142710	60-64	FEMALE	glioblastoma multiforme	grade 4
HENRY FORD HOSPITAL_RETRO	Homo sapiens	NCBITAXON		brain	UBERON	UBERON:0000955	female	PATO	PATO:0000383	60-64	year	UO	UO:0000036	Tissue samples	HF1397	Study Participant	NCIT	NCIT:C142710	60-64	FEMALE	glioblastoma multiforme	grade 4
HENRY FORD HOSPITAL_RETRO	Homo sapiens	NCBITAXON		brain	UBERON	UBERON:0000955	male	PATO	PATO:0000384	55-59	year	UO	UO:0000036	Tissue samples	HF1398	Study Participant	NCIT	NCIT:C142710	55-59	MALE	unknown	unknown
HENRY FORD HOSPITAL_RETRO	Homo sapiens	NCBITAXON		brain	UBERON	UBERON:0000955	female	PATO	PATO:0000383	55-59	year	UO	UO:0000036	Tissue samples	HF1407	Study Participant	NCIT	NCIT:C142710	55-59	FEMALE	astrocytoma	grade 2
HENRY FORD HOSPITAL_RETRO	Homo sapiens	NCBITAXON		brain	UBERON	UBERON:0000955	male	PATO	PATO:0000384	50-54	year	UO	UO:0000036	Tissue samples	HF1409	Study Participant	NCIT	NCIT:C142710	50-54	MALE	astrocytoma	grade 3
HENRY FORD HOSPITAL_RETRO	Homo sapiens	NCBITAXON		brain	UBERON	UBERON:0000955	female	PATO	PATO:0000383	45-49	year	UO	UO:0000036	Tissue samples	HF1433	Study Participant	NCIT	NCIT:C142710	45-49	FEMALE	unknown	unknown
HENRY FORD HOSPITAL_RETRO	Homo sapiens	NCBITAXON		brain	UBERON	UBERON:0000955	male	PATO	PATO:0000384	35-39	year	UO	UO:0000036	Tissue samples	HF1442	Study Participant	NCIT	NCIT:C142710	35-39	MALE	astrocytoma	grade 2
HENRY FORD HOSPITAL_RETRO	Homo sapiens	NCBITAXON		brain	UBERON	UBERON:0000955	male	PATO	PATO:0000384	45-49	year	UO	UO:0000036	Tissue samples	HF1458	Study Participant	NCIT	NCIT:C142710	45-49	MALE	oligodendroglioma	grade 3
HENRY FORD HOSPITAL_RETRO	Homo sapiens	NCBITAXON		brain	UBERON	UBERON:0000955	male	PATO	PATO:0000384	40-44	year	UO	UO:0000036	Tissue samples	HF1463	Study Participant	NCIT	NCIT:C142710	40-44	MALE	unknown	unknown
HENRY FORD HOSPITAL_RETRO	Homo sapiens	NCBITAXON		brain	UBERON	UBERON:0000955	female	PATO	PATO:0000383	45-49	year	UO	UO:0000036	Tissue samples	HF1469	Study Participant	NCIT	NCIT:C142710	45-49	FEMALE	glioblastoma multiforme	grade 4
HENRY FORD HOSPITAL_RETRO	Homo sapiens	NCBITAXON		brain	UBERON	UBERON:0000955	male	PATO	PATO:0000384	15-19	year	UO	UO:0000036	Tissue samples	HF1475	Study Participant	NCIT	NCIT:C142710	15-19	MALE	astrocytoma	grade 3
HENRY FORD HOSPITAL_RETRO	Homo sapiens	NCBITAXON		brain	UBERON	UBERON:0000955				60-64	year	UO	UO:0000036	Tissue samples	HF1487	Study Participant	NCIT	NCIT:C142710	60-64	unknown	oligodendroglioma	grade 2
HENRY FORD HOSPITAL_RETRO	Homo sapiens	NCBITAXON		brain	UBERON	UBERON:0000955	female	PATO	PATO:0000383	50-54	year	UO	UO:0000036	Tissue samples	HF1489	Study Participant	NCIT	NCIT:C142710	50-54	FEMALE	astrocytoma	grade 2
HENRY FORD HOSPITAL_RETRO	Homo sapiens	NCBITAXON		brain	UBERON	UBERON:0000955	male	PATO	PATO:0000384	65-69	year	UO	UO:0000036	Tissue samples	HF1490	Study Participant	NCIT	NCIT:C142710	65-69	MALE	astrocytoma	grade 3
HENRY FORD HOSPITAL_RETRO	Homo sapiens	NCBITAXON		brain	UBERON	UBERON:0000955	male	PATO	PATO:0000384	80-84	year	UO	UO:0000036	Tissue samples	HF1492	Study Participant	NCIT	NCIT:C142710	80-84	MALE	glioblastoma multiforme	grade 4
HENRY FORD HOSPITAL_RETRO	Homo sapiens	NCBITAXON		brain	UBERON	UBERON:0000955	female	PATO	PATO:0000383	70-74	year	UO	UO:0000036	Tissue samples	HF1493	Study Participant	NCIT	NCIT:C142710	70-74	FEMALE	oligodendroglioma	grade 3
HENRY FORD HOSPITAL_RETRO	Homo sapiens	NCBITAXON		brain	UBERON	UBERON:0000955	male	PATO	PATO:0000384	30-34	year	UO	UO:0000036	Tissue samples	HF1494	Study Participant	NCIT	NCIT:C142710	30-34	MALE	astrocytoma	grade 3
HENRY FORD HOSPITAL_RETRO	Homo sapiens	NCBITAXON		brain	UBERON	UBERON:0000955	female	PATO	PATO:0000383	35-39	year	UO	UO:0000036	Tissue samples	HF1502	Study Participant	NCIT	NCIT:C142710	35-39	FEMALE	oligodendroglioma	grade 3
HENRY FORD HOSPITAL_RETRO	Homo sapiens	NCBITAXON		brain	UBERON	UBERON:0000955				55-59	year	UO	UO:0000036	Tissue samples	HF1509	Study Participant	NCIT	NCIT:C142710	55-59	unknown	glioblastoma multiforme	grade 4
HENRY FORD HOSPITAL_RETRO	Homo sapiens	NCBITAXON		brain	UBERON	UBERON:0000955	male	PATO	PATO:0000384	25-29	year	UO	UO:0000036	Tissue samples	HF1511	Study Participant	NCIT	NCIT:C142710	25-29	MALE	astrocytoma	grade 2
HENRY FORD HOSPITAL_RETRO	Homo sapiens	NCBITAXON		brain	UBERON	UBERON:0000955	female	PATO	PATO:0000383	55-59	year	UO	UO:0000036	Tissue samples	HF1517	Study Participant	NCIT	NCIT:C142710	55-59	FEMALE	glioblastoma multiforme	grade 4
HENRY FORD HOSPITAL_RETRO	Homo sapiens	NCBITAXON		brain	UBERON	UBERON:0000955				55-59	year	UO	UO:0000036	Tissue samples	HF1534	Study Participant	NCIT	NCIT:C142710	55-59	unknown	glioblastoma multiforme	grade 4
HENRY FORD HOSPITAL_RETRO	Homo sapiens	NCBITAXON		brain	UBERON	UBERON:0000955	male	PATO	PATO:0000384	70-74	year	UO	UO:0000036	Tissue samples	HF1538	Study Participant	NCIT	NCIT:C142710	70-74	MALE	glioblastoma multiforme	grade 4
HENRY FORD HOSPITAL_RETRO	Homo sapiens	NCBITAXON		brain	UBERON	UBERON:0000955	male	PATO	PATO:0000384	75-79	year	UO	UO:0000036	Tissue samples	HF1540	Study Participant	NCIT	NCIT:C142710	75-79	MALE	glioblastoma multiforme	grade 4
HENRY FORD HOSPITAL_RETRO	Homo sapiens	NCBITAXON		brain	UBERON	UBERON:0000955	female	PATO	PATO:0000383	30-34	year	UO	UO:0000036	Tissue samples	HF1551	Study Participant	NCIT	NCIT:C142710	30-34	FEMALE	astrocytoma	grade 2
HENRY FORD HOSPITAL_RETRO	Homo sapiens	NCBITAXON		brain	UBERON	UBERON:0000955	male	PATO	PATO:0000384	10-14	year	UO	UO:0000036	Tissue samples	HF1553	Study Participant	NCIT	NCIT:C142710	10-14	MALE	unknown	unknown
HENRY FORD HOSPITAL_RETRO	Homo sapiens	NCBITAXON		brain	UBERON	UBERON:0000955	female	PATO	PATO:0000383	75-79	year	UO	UO:0000036	Tissue samples	HF1560	Study Participant	NCIT	NCIT:C142710	75-79	FEMALE	unknown	unknown
HENRY FORD HOSPITAL_RETRO	Homo sapiens	NCBITAXON		brain	UBERON	UBERON:0000955	female	PATO	PATO:0000383	30-34	year	UO	UO:0000036	Tissue samples	HF1568	Study Participant	NCIT	NCIT:C142710	30-34	FEMALE	astrocytoma	grade 2
HENRY FORD HOSPITAL_RETRO	Homo sapiens	NCBITAXON		brain	UBERON	UBERON:0000955				65-69	year	UO	UO:0000036	Tissue samples	HF1581	Study Participant	NCIT	NCIT:C142710	65-69	unknown	astrocytoma	grade 3
HENRY FORD HOSPITAL_RETRO	Homo sapiens	NCBITAXON		brain	UBERON	UBERON:0000955	female	PATO	PATO:0000383	60-64	year	UO	UO:0000036	Tissue samples	HF1585	Study Participant	NCIT	NCIT:C142710	60-64	FEMALE	glioblastoma multiforme	grade 4
HENRY FORD HOSPITAL_RETRO	Homo sapiens	NCBITAXON		brain	UBERON	UBERON:0000955	male	PATO	PATO:0000384	30-34	year	UO	UO:0000036	Tissue samples	HF1587	Study Participant	NCIT	NCIT:C142710	30-34	MALE	astrocytoma	grade 3
HENRY FORD HOSPITAL_RETRO	Homo sapiens	NCBITAXON		brain	UBERON	UBERON:0000955	male	PATO	PATO:0000384	40-44	year	UO	UO:0000036	Tissue samples	HF1588	Study Participant	NCIT	NCIT:C142710	40-44	MALE	astrocytoma	grade 2
HENRY FORD HOSPITAL_RETRO	Homo sapiens	NCBITAXON		brain	UBERON	UBERON:0000955				65-69	year	UO	UO:0000036	Tissue samples	HF1589	Study Participant	NCIT	NCIT:C142710	65-69	unknown	glioblastoma multiforme	grade 4
HENRY FORD HOSPITAL_RETRO	Homo sapiens	NCBITAXON		brain	UBERON	UBERON:0000955	male	PATO	PATO:0000384	60-64	year	UO	UO:0000036	Tissue samples	HF1606	Study Participant	NCIT	NCIT:C142710	60-64	MALE	astrocytoma	grade 2
HENRY FORD HOSPITAL_RETRO	Homo sapiens	NCBITAXON		brain	UBERON	UBERON:0000955				50-54	year	UO	UO:0000036	Tissue samples	HF1608	Study Participant	NCIT	NCIT:C142710	50-54	unknown	glioblastoma multiforme	grade 4
HENRY FORD HOSPITAL_RETRO	Homo sapiens	NCBITAXON		brain	UBERON	UBERON:0000955	male	PATO	PATO:0000384	35-39	year	UO	UO:0000036	Tissue samples	HF1613	Study Participant	NCIT	NCIT:C142710	35-39	MALE	astrocytoma	grade 3
HENRY FORD HOSPITAL_RETRO	Homo sapiens	NCBITAXON		brain	UBERON	UBERON:0000955				50-54	year	UO	UO:0000036	Tissue samples	HF1618	Study Participant	NCIT	NCIT:C142710	50-54	unknown	glioblastoma multiforme	grade 4
HENRY FORD HOSPITAL_RETRO	Homo sapiens	NCBITAXON		brain	UBERON	UBERON:0000955	male	PATO	PATO:0000384	45-49	year	UO	UO:0000036	Tissue samples	HF1628	Study Participant	NCIT	NCIT:C142710	45-49	MALE	glioblastoma multiforme	grade 4
HENRY FORD HOSPITAL_RETRO	Homo sapiens	NCBITAXON		brain	UBERON	UBERON:0000955				65-69	year	UO	UO:0000036	Tissue samples	HF1640	Study Participant	NCIT	NCIT:C142710	65-69	unknown	glioblastoma multiforme	grade 4
HENRY FORD HOSPITAL_RETRO	Homo sapiens	NCBITAXON		brain	UBERON	UBERON:0000955				65-69	year	UO	UO:0000036	Tissue samples	HF1667	Study Participant	NCIT	NCIT:C142710	65-69	unknown	glioblastoma multiforme	grade 4
HENRY FORD HOSPITAL_RETRO	Homo sapiens	NCBITAXON		brain	UBERON	UBERON:0000955	male	PATO	PATO:0000384	65-69	year	UO	UO:0000036	Tissue samples	HF1671	Study Participant	NCIT	NCIT:C142710	65-69	MALE	glioblastoma multiforme	grade 4
HENRY FORD HOSPITAL_RETRO	Homo sapiens	NCBITAXON		brain	UBERON	UBERON:0000955	male	PATO	PATO:0000384	50-54	year	UO	UO:0000036	Tissue samples	HF1677	Study Participant	NCIT	NCIT:C142710	50-54	MALE	astrocytoma	grade 2
HENRY FORD HOSPITAL_RETRO	Homo sapiens	NCBITAXON		brain	UBERON	UBERON:0000955	female	PATO	PATO:0000383	75-79	year	UO	UO:0000036	Tissue samples	HF1702	Study Participant	NCIT	NCIT:C142710	75-79	FEMALE	oligodendroglioma	grade 3
HENRY FORD HOSPITAL_RETRO	Homo sapiens	NCBITAXON		brain	UBERON	UBERON:0000955	male	PATO	PATO:0000384	20-24	year	UO	UO:0000036	Tissue samples	HF1708	Study Participant	NCIT	NCIT:C142710	20-24	MALE	astrocytoma	grade 2
M. D. ANDERSON CANCER CENTER	Homo sapiens	NCBITAXON		brain	UBERON	UBERON:0000955	male	PATO	PATO:0000384	30-34	year	UO	UO:0000036	Tissue samples	MD508984	Study Participant	NCIT	NCIT:C142710	30-34	MALE	oligodendroglioma	grade 3
M. D. ANDERSON CANCER CENTER	Homo sapiens	NCBITAXON		brain	UBERON	UBERON:0000955	male	PATO	PATO:0000384	40-44	year	UO	UO:0000036	Tissue samples	MD545226	Study Participant	NCIT	NCIT:C142710	40-44	MALE	glioblastoma multiforme	grade 4
M. D. ANDERSON CANCER CENTER	Homo sapiens	NCBITAXON		brain	UBERON	UBERON:0000955	male	PATO	PATO:0000384	20-24	year	UO	UO:0000036	Tissue samples	MD547038	Study Participant	NCIT	NCIT:C142710	20-24	MALE	astrocytoma	grade 3
M. D. ANDERSON CANCER CENTER	Homo sapiens	NCBITAXON		brain	UBERON	UBERON:0000955	male	PATO	PATO:0000384	20-24	year	UO	UO:0000036	Tissue samples	MD548092	Study Participant	NCIT	NCIT:C142710	20-24	MALE	astrocytoma	unknown
M. D. ANDERSON CANCER CENTER	Homo sapiens	NCBITAXON		brain	UBERON	UBERON:0000955	male	PATO	PATO:0000384	25-29	year	UO	UO:0000036	Tissue samples	MD548457	Study Participant	NCIT	NCIT:C142710	25-29	MALE	astrocytoma	grade 3
M. D. ANDERSON CANCER CENTER	Homo sapiens	NCBITAXON		brain	UBERON	UBERON:0000955	male	PATO	PATO:0000384	40-44	year	UO	UO:0000036	Tissue samples	MD549279	Study Participant	NCIT	NCIT:C142710	40-44	MALE	oligodendroglioma	grade 3
M. D. ANDERSON CANCER CENTER	Homo sapiens	NCBITAXON		brain	UBERON	UBERON:0000955	female	PATO	PATO:0000383	60-64	year	UO	UO:0000036	Tissue samples	MD550239	Study Participant	NCIT	NCIT:C142710	60-64	FEMALE	astrocytoma	grade 3
M. D. ANDERSON CANCER CENTER	Homo sapiens	NCBITAXON		brain	UBERON	UBERON:0000955	female	PATO	PATO:0000383	30-34	year	UO	UO:0000036	Tissue samples	MD550715	Study Participant	NCIT	NCIT:C142710	30-34	FEMALE	astrocytoma	grade 3
M. D. ANDERSON CANCER CENTER	Homo sapiens	NCBITAXON		brain	UBERON	UBERON:0000955	male	PATO	PATO:0000384	40-44	year	UO	UO:0000036	Tissue samples	MD552910	Study Participant	NCIT	NCIT:C142710	40-44	MALE	unknown	grade 3
M. D. ANDERSON CANCER CENTER	Homo sapiens	NCBITAXON		brain	UBERON	UBERON:0000955	female	PATO	PATO:0000383	50-54	year	UO	UO:0000036	Tissue samples	MD554082	Study Participant	NCIT	NCIT:C142710	50-54	FEMALE	astrocytoma	grade 3
M. D. ANDERSON CANCER CENTER	Homo sapiens	NCBITAXON		brain	UBERON	UBERON:0000955	female	PATO	PATO:0000383	45-49	year	UO	UO:0000036	Tissue samples	MD570013	Study Participant	NCIT	NCIT:C142710	45-49	FEMALE	astrocytoma	grade 3
M. D. ANDERSON CANCER CENTER	Homo sapiens	NCBITAXON		brain	UBERON	UBERON:0000955	male	PATO	PATO:0000384	60-64	year	UO	UO:0000036	Tissue samples	MD602958	Study Participant	NCIT	NCIT:C142710	60-64	MALE	glioblastoma multiforme	grade 4
M. D. ANDERSON CANCER CENTER	Homo sapiens	NCBITAXON		brain	UBERON	UBERON:0000955	male	PATO	PATO:0000384	55-59	year	UO	UO:0000036	Tissue samples	MD607103	Study Participant	NCIT	NCIT:C142710	55-59	MALE	glioblastoma multiforme	grade 4
M. D. ANDERSON CANCER CENTER	Homo sapiens	NCBITAXON		brain	UBERON	UBERON:0000955	male	PATO	PATO:0000384	70-74	year	UO	UO:0000036	Tissue samples	MD607216	Study Participant	NCIT	NCIT:C142710	70-74	MALE	glioblastoma multiforme	grade 4
M. D. ANDERSON CANCER CENTER	Homo sapiens	NCBITAXON		brain	UBERON	UBERON:0000955	female	PATO	PATO:0000383	70-74	year	UO	UO:0000036	Tissue samples	MD608660	Study Participant	NCIT	NCIT:C142710	70-74	FEMALE	glioblastoma multiforme	grade 4
M. D. ANDERSON CANCER CENTER	Homo sapiens	NCBITAXON		brain	UBERON	UBERON:0000955	male	PATO	PATO:0000384	55-59	year	UO	UO:0000036	Tissue samples	MD621233	Study Participant	NCIT	NCIT:C142710	55-59	MALE	glioblastoma multiforme	unknown
NIH NEURO-ONCOLOGY BRANCH	Homo sapiens	NCBITAXON		brain	UBERON	UBERON:0000955								Tissue samples	NT1	Study Participant	NCIT	NCIT:C142710	unknown	unknown	normal	unknown
NIH NEURO-ONCOLOGY BRANCH	Homo sapiens	NCBITAXON		brain	UBERON	UBERON:0000955								Tissue samples	NT2	Study Participant	NCIT	NCIT:C142710	unknown	unknown	normal	unknown
NIH NEURO-ONCOLOGY BRANCH	Homo sapiens	NCBITAXON		brain	UBERON	UBERON:0000955								Tissue samples	NT3	Study Participant	NCIT	NCIT:C142710	unknown	unknown	normal	unknown
NIH NEURO-ONCOLOGY BRANCH	Homo sapiens	NCBITAXON		brain	UBERON	UBERON:0000955								Tissue samples	NT4	Study Participant	NCIT	NCIT:C142710	unknown	unknown	normal	unknown
NIH NEURO-ONCOLOGY BRANCH	Homo sapiens	NCBITAXON		brain	UBERON	UBERON:0000955								Tissue samples	NT5	Study Participant	NCIT	NCIT:C142710	unknown	unknown	normal	unknown
NIH NEURO-ONCOLOGY BRANCH	Homo sapiens	NCBITAXON		brain	UBERON	UBERON:0000955								Tissue samples	NT6	Study Participant	NCIT	NCIT:C142710	unknown	unknown	normal	unknown
NIH NEURO-ONCOLOGY BRANCH	Homo sapiens	NCBITAXON		brain	UBERON	UBERON:0000955								Tissue samples	NT7	Study Participant	NCIT	NCIT:C142710	unknown	unknown	normal	unknown
