# Supplementary material for: The REMBRANDT study, a large collection of genomic data from brain cancer patients
Source: Sci Data. 2018 Aug 14;5:180158. doi: 10.1038/sdata.2018.158 (PMC6091243; doi:10.1038/sdata.2018.158)
Supplement: Supplementary file 1 [file sdata2018158-isa1.zip › a_gene_Madhavan.txt]

Sample Name	Protocol REF	Parameter Value[microarray]	Parameter Value[manufacturer]	Protocol REF	Assay Name	Raw Data File	Comment[Data Repository]	Comment[Data Record Accession]	Comment[Data Record URI]	Protocol REF	Derived Data File	Comment[Data Repository]	Comment[Data Record Accession]	Comment[Data Record URI]	Factor Value[age range]	Factor Value[sex]	Factor Value[disease type]	Factor Value[tumour grade]
900_00_1961	RNA samples	Affymetrix GeneChip Human Genome U133 Plus 2.0	Affymetrix	Gene expression data pre-processing, quality control, and expression data normalization	00715851_T	00715851_U133P2.CEL	ArrayExpress	E-MTAB-3073	http://identifiers.org/arrayexpress/E-MTAB-3073	Expression data pre-processing	GSE108474_REMBRANDT_GeneExpression.txt.gz	Gene Expression Omnibus	GSE108474	http://identifiers.org/geo/GSE108474	unknown	unknown	astrocytoma	grade 2
900_00_53_32	RNA samples	Affymetrix GeneChip Human Genome U133 Plus 2.0	Affymetrix	Gene expression data pre-processing, quality control, and expression data normalization	03431712_T	03431712_U133P2.CEL	ArrayExpress	E-MTAB-3073	http://identifiers.org/arrayexpress/E-MTAB-3073	Expression data pre-processing	GSE108474_REMBRANDT_GeneExpression.txt.gz	Gene Expression Omnibus	GSE108474	http://identifiers.org/geo/GSE108474	unknown	unknown	glioblastoma multiforme	unknown
900_00_5308	RNA samples	Affymetrix GeneChip Human Genome U133 Plus 2.0	Affymetrix	Gene expression data pre-processing, quality control, and expression data normalization	03421899_T	03421899_U133P2.CEL	ArrayExpress	E-MTAB-3073	http://identifiers.org/arrayexpress/E-MTAB-3073	Expression data pre-processing	GSE108474_REMBRANDT_GeneExpression.txt.gz	Gene Expression Omnibus	GSE108474	http://identifiers.org/geo/GSE108474	unknown	unknown	astrocytoma	grade 3
900_00_5315	RNA samples	Affymetrix GeneChip Human Genome U133 Plus 2.0	Affymetrix	Gene expression data pre-processing, quality control, and expression data normalization	03421536_T	03421536_U133P2.CEL	ArrayExpress	E-MTAB-3073	http://identifiers.org/arrayexpress/E-MTAB-3073	Expression data pre-processing	GSE108474_REMBRANDT_GeneExpression.txt.gz	Gene Expression Omnibus	GSE108474	http://identifiers.org/geo/GSE108474	unknown	unknown	unclassified	unknown
900_00_5316	RNA samples	Affymetrix GeneChip Human Genome U133 Plus 2.0	Affymetrix	Gene expression data pre-processing, quality control, and expression data normalization	88295267_T	88295267_U133P2.CEL	ArrayExpress	E-MTAB-3073	http://identifiers.org/arrayexpress/E-MTAB-3073	Expression data pre-processing	GSE108474_REMBRANDT_GeneExpression.txt.gz	Gene Expression Omnibus	GSE108474	http://identifiers.org/geo/GSE108474	unknown	unknown	glioblastoma multiforme	unknown
900_00_5317	RNA samples	Affymetrix GeneChip Human Genome U133 Plus 2.0	Affymetrix	Gene expression data pre-processing, quality control, and expression data normalization	03425149_T	03425149_U133P2.CEL	ArrayExpress	E-MTAB-3073	http://identifiers.org/arrayexpress/E-MTAB-3073	Expression data pre-processing	GSE108474_REMBRANDT_GeneExpression.txt.gz	Gene Expression Omnibus	GSE108474	http://identifiers.org/geo/GSE108474	unknown	unknown	glioblastoma multiforme	unknown
900_00_5338	RNA samples	Affymetrix GeneChip Human Genome U133 Plus 2.0	Affymetrix	Gene expression data pre-processing, quality control, and expression data normalization	03431774_T	03431774_U133P2.CEL	ArrayExpress	E-MTAB-3073	http://identifiers.org/arrayexpress/E-MTAB-3073	Expression data pre-processing	GSE108474_REMBRANDT_GeneExpression.txt.gz	Gene Expression Omnibus	GSE108474	http://identifiers.org/geo/GSE108474	unknown	unknown	glioblastoma multiforme	unknown
900_00_5341	RNA samples	Affymetrix GeneChip Human Genome U133 Plus 2.0	Affymetrix	Gene expression data pre-processing, quality control, and expression data normalization	03433293_T	03433293_U133P2.CEL	ArrayExpress	E-MTAB-3073	http://identifiers.org/arrayexpress/E-MTAB-3073	Expression data pre-processing	GSE108474_REMBRANDT_GeneExpression.txt.gz	Gene Expression Omnibus	GSE108474	http://identifiers.org/geo/GSE108474	unknown	unknown	oligodendroglioma	unknown
900_00_5342	RNA samples	Affymetrix GeneChip Human Genome U133 Plus 2.0	Affymetrix	Gene expression data pre-processing, quality control, and expression data normalization	03434766_T	03434766_U133P2.CEL	ArrayExpress	E-MTAB-3073	http://identifiers.org/arrayexpress/E-MTAB-3073	Expression data pre-processing	GSE108474_REMBRANDT_GeneExpression.txt.gz	Gene Expression Omnibus	GSE108474	http://identifiers.org/geo/GSE108474	unknown	unknown	glioblastoma multiforme	unknown
900_00_5345	RNA samples	Affymetrix GeneChip Human Genome U133 Plus 2.0	Affymetrix	Gene expression data pre-processing, quality control, and expression data normalization	03436958_T	03436958_U133P2.CEL	ArrayExpress	E-MTAB-3073	http://identifiers.org/arrayexpress/E-MTAB-3073	Expression data pre-processing	GSE108474_REMBRANDT_GeneExpression.txt.gz	Gene Expression Omnibus	GSE108474	http://identifiers.org/geo/GSE108474	unknown	unknown	oligodendroglioma	grade 2
900_00_5346	RNA samples	Affymetrix GeneChip Human Genome U133 Plus 2.0	Affymetrix	Gene expression data pre-processing, quality control, and expression data normalization	03184579_T	03184579_U133P2.CEL	ArrayExpress	E-MTAB-3073	http://identifiers.org/arrayexpress/E-MTAB-3073	Expression data pre-processing	GSE108474_REMBRANDT_GeneExpression.txt.gz	Gene Expression Omnibus	GSE108474	http://identifiers.org/geo/GSE108474	unknown	unknown	glioblastoma multiforme	unknown
900_00_5379	RNA samples	Affymetrix GeneChip Human Genome U133 Plus 2.0	Affymetrix	Gene expression data pre-processing, quality control, and expression data normalization	03352571_T	03352571_U133P2.CEL	ArrayExpress	E-MTAB-3073	http://identifiers.org/arrayexpress/E-MTAB-3073	Expression data pre-processing	GSE108474_REMBRANDT_GeneExpression.txt.gz	Gene Expression Omnibus	GSE108474	http://identifiers.org/geo/GSE108474	unknown	unknown	glioblastoma multiforme	unknown
900_00_5380	RNA samples	Affymetrix GeneChip Human Genome U133 Plus 2.0	Affymetrix	Gene expression data pre-processing, quality control, and expression data normalization	03437691_T	03437691_U133P2.CEL	ArrayExpress	E-MTAB-3073	http://identifiers.org/arrayexpress/E-MTAB-3073	Expression data pre-processing	GSE108474_REMBRANDT_GeneExpression.txt.gz	Gene Expression Omnibus	GSE108474	http://identifiers.org/geo/GSE108474	unknown	unknown	oligodendroglioma	unknown
900_00_5381	RNA samples	Affymetrix GeneChip Human Genome U133 Plus 2.0	Affymetrix	Gene expression data pre-processing, quality control, and expression data normalization	03439543_T	03439543_U133P2.CEL	ArrayExpress	E-MTAB-3073	http://identifiers.org/arrayexpress/E-MTAB-3073	Expression data pre-processing	GSE108474_REMBRANDT_GeneExpression.txt.gz	Gene Expression Omnibus	GSE108474	http://identifiers.org/geo/GSE108474	unknown	unknown	glioblastoma multiforme	unknown
900_00_5382	RNA samples	Affymetrix GeneChip Human Genome U133 Plus 2.0	Affymetrix	Gene expression data pre-processing, quality control, and expression data normalization	03437595_T	03437595_U133P2.CEL	ArrayExpress	E-MTAB-3073	http://identifiers.org/arrayexpress/E-MTAB-3073	Expression data pre-processing	GSE108474_REMBRANDT_GeneExpression.txt.gz	Gene Expression Omnibus	GSE108474	http://identifiers.org/geo/GSE108474	unknown	unknown	astrocytoma	grade 2
900_00_5384	RNA samples	Affymetrix GeneChip Human Genome U133 Plus 2.0	Affymetrix	Gene expression data pre-processing, quality control, and expression data normalization	03441358_T	03441358_U133P2.CEL	ArrayExpress	E-MTAB-3073	http://identifiers.org/arrayexpress/E-MTAB-3073	Expression data pre-processing	GSE108474_REMBRANDT_GeneExpression.txt.gz	Gene Expression Omnibus	GSE108474	http://identifiers.org/geo/GSE108474	unknown	unknown	glioblastoma multiforme	unknown
900_00_5385	RNA samples	Affymetrix GeneChip Human Genome U133 Plus 2.0	Affymetrix	Gene expression data pre-processing, quality control, and expression data normalization	03441740_T	03441740_U133P2.CEL	ArrayExpress	E-MTAB-3073	http://identifiers.org/arrayexpress/E-MTAB-3073	Expression data pre-processing	GSE108474_REMBRANDT_GeneExpression.txt.gz	Gene Expression Omnibus	GSE108474	http://identifiers.org/geo/GSE108474	unknown	unknown	astrocytoma	grade 3
900_00_5396	RNA samples	Affymetrix GeneChip Human Genome U133 Plus 2.0	Affymetrix	Gene expression data pre-processing, quality control, and expression data normalization	03444255_T	03444255_U133P2.CEL	ArrayExpress	E-MTAB-3073	http://identifiers.org/arrayexpress/E-MTAB-3073	Expression data pre-processing	GSE108474_REMBRANDT_GeneExpression.txt.gz	Gene Expression Omnibus	GSE108474	http://identifiers.org/geo/GSE108474	unknown	unknown	glioblastoma multiforme	unknown
900_00_5404	RNA samples	Affymetrix GeneChip Human Genome U133 Plus 2.0	Affymetrix	Gene expression data pre-processing, quality control, and expression data normalization	03448110_T	03448110_U133P2.CEL	ArrayExpress	E-MTAB-3073	http://identifiers.org/arrayexpress/E-MTAB-3073	Expression data pre-processing	GSE108474_REMBRANDT_GeneExpression.txt.gz	Gene Expression Omnibus	GSE108474	http://identifiers.org/geo/GSE108474	unknown	unknown	glioblastoma multiforme	unknown
900_00_5404_B	RNA samples	Affymetrix GeneChip Human Genome U133 Plus 2.0	Affymetrix	Gene expression data pre-processing, quality control, and expression data normalization	03448110B_T	03448110B_U133P2.CEL	ArrayExpress	E-MTAB-3073	http://identifiers.org/arrayexpress/E-MTAB-3073	Expression data pre-processing	GSE108474_REMBRANDT_GeneExpression.txt.gz	Gene Expression Omnibus	GSE108474	http://identifiers.org/geo/GSE108474	unknown	unknown	glioblastoma multiforme	unknown
900_00_5412	RNA samples	Affymetrix GeneChip Human Genome U133 Plus 2.0	Affymetrix	Gene expression data pre-processing, quality control, and expression data normalization	03450728_T	03450728_U133P2_2.CEL	ArrayExpress	E-MTAB-3073	http://identifiers.org/arrayexpress/E-MTAB-3073	Expression data pre-processing	GSE108474_REMBRANDT_GeneExpression.txt.gz	Gene Expression Omnibus	GSE108474	http://identifiers.org/geo/GSE108474	unknown	unknown	oligodendroglioma	unknown
900_00_5413	RNA samples	Affymetrix GeneChip Human Genome U133 Plus 2.0	Affymetrix	Gene expression data pre-processing, quality control, and expression data normalization	01113810_T	01113810_U133P2.CEL	ArrayExpress	E-MTAB-3073	http://identifiers.org/arrayexpress/E-MTAB-3073	Expression data pre-processing	GSE108474_REMBRANDT_GeneExpression.txt.gz	Gene Expression Omnibus	GSE108474	http://identifiers.org/geo/GSE108474	unknown	unknown	glioblastoma multiforme	unknown
900_00_5414	RNA samples	Affymetrix GeneChip Human Genome U133 Plus 2.0	Affymetrix	Gene expression data pre-processing, quality control, and expression data normalization	03451592_T	03451592_U133P2.CEL	ArrayExpress	E-MTAB-3073	http://identifiers.org/arrayexpress/E-MTAB-3073	Expression data pre-processing	GSE108474_REMBRANDT_GeneExpression.txt.gz	Gene Expression Omnibus	GSE108474	http://identifiers.org/geo/GSE108474	unknown	unknown	glioblastoma multiforme	unknown
900_00_5445	RNA samples	Affymetrix GeneChip Human Genome U133 Plus 2.0	Affymetrix	Gene expression data pre-processing, quality control, and expression data normalization	00641238_T	00641238_U133P2.CEL	ArrayExpress	E-MTAB-3073	http://identifiers.org/arrayexpress/E-MTAB-3073	Expression data pre-processing	GSE108474_REMBRANDT_GeneExpression.txt.gz	Gene Expression Omnibus	GSE108474	http://identifiers.org/geo/GSE108474	unknown	unknown	glioblastoma multiforme	unknown
900_00_5458	RNA samples	Affymetrix GeneChip Human Genome U133 Plus 2.0	Affymetrix	Gene expression data pre-processing, quality control, and expression data normalization	03461404_T	03461404_U133P2.CEL	ArrayExpress	E-MTAB-3073	http://identifiers.org/arrayexpress/E-MTAB-3073	Expression data pre-processing	GSE108474_REMBRANDT_GeneExpression.txt.gz	Gene Expression Omnibus	GSE108474	http://identifiers.org/geo/GSE108474	unknown	unknown	glioblastoma multiforme	unknown
900_00_5459	RNA samples	Affymetrix GeneChip Human Genome U133 Plus 2.0	Affymetrix	Gene expression data pre-processing, quality control, and expression data normalization	03461078_T	03461078_U133P2.CEL	ArrayExpress	E-MTAB-3073	http://identifiers.org/arrayexpress/E-MTAB-3073	Expression data pre-processing	GSE108474_REMBRANDT_GeneExpression.txt.gz	Gene Expression Omnibus	GSE108474	http://identifiers.org/geo/GSE108474	unknown	unknown	astrocytoma	grade 3
900_00_5462	RNA samples	Affymetrix GeneChip Human Genome U133 Plus 2.0	Affymetrix	Gene expression data pre-processing, quality control, and expression data normalization	03463812_T	03463812_U133P2.CEL	ArrayExpress	E-MTAB-3073	http://identifiers.org/arrayexpress/E-MTAB-3073	Expression data pre-processing	GSE108474_REMBRANDT_GeneExpression.txt.gz	Gene Expression Omnibus	GSE108474	http://identifiers.org/geo/GSE108474	unknown	unknown	glioblastoma multiforme	unknown
900_00_5468	RNA samples	Affymetrix GeneChip Human Genome U133 Plus 2.0	Affymetrix	Gene expression data pre-processing, quality control, and expression data normalization	03463522_T	03463522_U133P2.CEL	ArrayExpress	E-MTAB-3073	http://identifiers.org/arrayexpress/E-MTAB-3073	Expression data pre-processing	GSE108474_REMBRANDT_GeneExpression.txt.gz	Gene Expression Omnibus	GSE108474	http://identifiers.org/geo/GSE108474	unknown	unknown	astrocytoma	grade 2
900_00_5476	RNA samples	Affymetrix GeneChip Human Genome U133 Plus 2.0	Affymetrix	Gene expression data pre-processing, quality control, and expression data normalization	03465304_T	03465304_U133P2.CEL	ArrayExpress	E-MTAB-3073	http://identifiers.org/arrayexpress/E-MTAB-3073	Expression data pre-processing	GSE108474_REMBRANDT_GeneExpression.txt.gz	Gene Expression Omnibus	GSE108474	http://identifiers.org/geo/GSE108474	unknown	unknown	oligodendroglioma	grade 2
900_00_5477	RNA samples	Affymetrix GeneChip Human Genome U133 Plus 2.0	Affymetrix	Gene expression data pre-processing, quality control, and expression data normalization	03460111_T	03460111_U133P2.CEL	ArrayExpress	E-MTAB-3073	http://identifiers.org/arrayexpress/E-MTAB-3073	Expression data pre-processing	GSE108474_REMBRANDT_GeneExpression.txt.gz	Gene Expression Omnibus	GSE108474	http://identifiers.org/geo/GSE108474	unknown	unknown	astrocytoma	grade 2
900_00_5488	RNA samples	Affymetrix GeneChip Human Genome U133 Plus 2.0	Affymetrix	Gene expression data pre-processing, quality control, and expression data normalization	03466950_T	03466950_U133P2.CEL	ArrayExpress	E-MTAB-3073	http://identifiers.org/arrayexpress/E-MTAB-3073	Expression data pre-processing	GSE108474_REMBRANDT_GeneExpression.txt.gz	Gene Expression Omnibus	GSE108474	http://identifiers.org/geo/GSE108474	unknown	unknown	glioblastoma multiforme	unknown
900_00_5489	RNA samples	Affymetrix GeneChip Human Genome U133 Plus 2.0	Affymetrix	Gene expression data pre-processing, quality control, and expression data normalization	03468400_T	03468400_U133P2.CEL	ArrayExpress	E-MTAB-3073	http://identifiers.org/arrayexpress/E-MTAB-3073	Expression data pre-processing	GSE108474_REMBRANDT_GeneExpression.txt.gz	Gene Expression Omnibus	GSE108474	http://identifiers.org/geo/GSE108474	unknown	unknown	glioblastoma multiforme	unknown
900_00_5540	RNA samples	Affymetrix GeneChip Human Genome U133 Plus 2.0	Affymetrix	Gene expression data pre-processing, quality control, and expression data normalization	03473405_T	03473405_U133P2.CEL	ArrayExpress	E-MTAB-3073	http://identifiers.org/arrayexpress/E-MTAB-3073	Expression data pre-processing	GSE108474_REMBRANDT_GeneExpression.txt.gz	Gene Expression Omnibus	GSE108474	http://identifiers.org/geo/GSE108474	unknown	unknown	glioblastoma multiforme	unknown
900_00_5541	RNA samples	Affymetrix GeneChip Human Genome U133 Plus 2.0	Affymetrix	Gene expression data pre-processing, quality control, and expression data normalization	03484586_T	03484586_U133P2.CEL	ArrayExpress	E-MTAB-3073	http://identifiers.org/arrayexpress/E-MTAB-3073	Expression data pre-processing	GSE108474_REMBRANDT_GeneExpression.txt.gz	Gene Expression Omnibus	GSE108474	http://identifiers.org/geo/GSE108474	unknown	unknown	glioblastoma multiforme	unknown
900_00_5542	RNA samples	Affymetrix GeneChip Human Genome U133 Plus 2.0	Affymetrix	Gene expression data pre-processing, quality control, and expression data normalization	03474525_T	03474525_U133P2.CEL	ArrayExpress	E-MTAB-3073	http://identifiers.org/arrayexpress/E-MTAB-3073	Expression data pre-processing	GSE108474_REMBRANDT_GeneExpression.txt.gz	Gene Expression Omnibus	GSE108474	http://identifiers.org/geo/GSE108474	unknown	unknown	glioblastoma multiforme	unknown
900_00_5543	RNA samples	Affymetrix GeneChip Human Genome U133 Plus 2.0	Affymetrix	Gene expression data pre-processing, quality control, and expression data normalization	01074569_T	01074569_U133P2.CEL	ArrayExpress	E-MTAB-3073	http://identifiers.org/arrayexpress/E-MTAB-3073	Expression data pre-processing	GSE108474_REMBRANDT_GeneExpression.txt.gz	Gene Expression Omnibus	GSE108474	http://identifiers.org/geo/GSE108474	unknown	unknown	glioblastoma multiforme	unknown
900_00_5544	RNA samples	Affymetrix GeneChip Human Genome U133 Plus 2.0	Affymetrix	Gene expression data pre-processing, quality control, and expression data normalization	03479212_T	03479212_U133P2.CEL	ArrayExpress	E-MTAB-3073	http://identifiers.org/arrayexpress/E-MTAB-3073	Expression data pre-processing	GSE108474_REMBRANDT_GeneExpression.txt.gz	Gene Expression Omnibus	GSE108474	http://identifiers.org/geo/GSE108474	unknown	unknown	glioblastoma multiforme	unknown
900_00_5545	RNA samples	Affymetrix GeneChip Human Genome U133 Plus 2.0	Affymetrix	Gene expression data pre-processing, quality control, and expression data normalization	03477889_T	03477889_U133P2.CEL	ArrayExpress	E-MTAB-3073	http://identifiers.org/arrayexpress/E-MTAB-3073	Expression data pre-processing	GSE108474_REMBRANDT_GeneExpression.txt.gz	Gene Expression Omnibus	GSE108474	http://identifiers.org/geo/GSE108474	unknown	unknown	astrocytoma	grade 3
900_00_5546	RNA samples	Affymetrix GeneChip Human Genome U133 Plus 2.0	Affymetrix	Gene expression data pre-processing, quality control, and expression data normalization	88375506_T	88375506_U133P2.CEL	ArrayExpress	E-MTAB-3073	http://identifiers.org/arrayexpress/E-MTAB-3073	Expression data pre-processing	GSE108474_REMBRANDT_GeneExpression.txt.gz	Gene Expression Omnibus	GSE108474	http://identifiers.org/geo/GSE108474	unknown	unknown	glioblastoma multiforme	unknown
900_00_5547	RNA samples	Affymetrix GeneChip Human Genome U133 Plus 2.0	Affymetrix	Gene expression data pre-processing, quality control, and expression data normalization	03471616_T	03471616_U133P2.CEL	ArrayExpress	E-MTAB-3073	http://identifiers.org/arrayexpress/E-MTAB-3073	Expression data pre-processing	GSE108474_REMBRANDT_GeneExpression.txt.gz	Gene Expression Omnibus	GSE108474	http://identifiers.org/geo/GSE108474	unknown	unknown	oligodendroglioma	grade 2
900_00_5548	RNA samples	Affymetrix GeneChip Human Genome U133 Plus 2.0	Affymetrix	Gene expression data pre-processing, quality control, and expression data normalization	03473067_T	03473067_U133P2.CEL	ArrayExpress	E-MTAB-3073	http://identifiers.org/arrayexpress/E-MTAB-3073	Expression data pre-processing	GSE108474_REMBRANDT_GeneExpression.txt.gz	Gene Expression Omnibus	GSE108474	http://identifiers.org/geo/GSE108474	unknown	unknown	glioblastoma multiforme	unknown
900_00_5549	RNA samples	Affymetrix GeneChip Human Genome U133 Plus 2.0	Affymetrix	Gene expression data pre-processing, quality control, and expression data normalization	03484270_T	03484270_U133P2.CEL	ArrayExpress	E-MTAB-3073	http://identifiers.org/arrayexpress/E-MTAB-3073	Expression data pre-processing	GSE108474_REMBRANDT_GeneExpression.txt.gz	Gene Expression Omnibus	GSE108474	http://identifiers.org/geo/GSE108474	unknown	unknown	astrocytoma	grade 3
900_00_5550	RNA samples	Affymetrix GeneChip Human Genome U133 Plus 2.0	Affymetrix	Gene expression data pre-processing, quality control, and expression data normalization	03480779_T	03480779_U133P2.CEL	ArrayExpress	E-MTAB-3073	http://identifiers.org/arrayexpress/E-MTAB-3073	Expression data pre-processing	GSE108474_REMBRANDT_GeneExpression.txt.gz	Gene Expression Omnibus	GSE108474	http://identifiers.org/geo/GSE108474	unknown	unknown	oligodendroglioma	grade 3
900_00_5551	RNA samples	Affymetrix GeneChip Human Genome U133 Plus 2.0	Affymetrix	Gene expression data pre-processing, quality control, and expression data normalization	00518392_T	00518392_U133P2.CEL	ArrayExpress	E-MTAB-3073	http://identifiers.org/arrayexpress/E-MTAB-3073	Expression data pre-processing	GSE108474_REMBRANDT_GeneExpression.txt.gz	Gene Expression Omnibus	GSE108474	http://identifiers.org/geo/GSE108474	unknown	unknown	glioblastoma multiforme	unknown
900_00_5552	RNA samples	Affymetrix GeneChip Human Genome U133 Plus 2.0	Affymetrix	Gene expression data pre-processing, quality control, and expression data normalization	03476542_T	03476542_U133P2.CEL	ArrayExpress	E-MTAB-3073	http://identifiers.org/arrayexpress/E-MTAB-3073	Expression data pre-processing	GSE108474_REMBRANDT_GeneExpression.txt.gz	Gene Expression Omnibus	GSE108474	http://identifiers.org/geo/GSE108474	unknown	unknown	oligodendroglioma	unknown
900_00_5554	RNA samples	Affymetrix GeneChip Human Genome U133 Plus 2.0	Affymetrix	Gene expression data pre-processing, quality control, and expression data normalization	03486876_T	03486876_U133P2.CEL	ArrayExpress	E-MTAB-3073	http://identifiers.org/arrayexpress/E-MTAB-3073	Expression data pre-processing	GSE108474_REMBRANDT_GeneExpression.txt.gz	Gene Expression Omnibus	GSE108474	http://identifiers.org/geo/GSE108474	unknown	unknown	glioblastoma multiforme	unknown
900_0052_99	RNA samples	Affymetrix GeneChip Human Genome U133 Plus 2.0	Affymetrix	Gene expression data pre-processing, quality control, and expression data normalization	03418160_T	03418160_U133P2.CEL	ArrayExpress	E-MTAB-3073	http://identifiers.org/arrayexpress/E-MTAB-3073	Expression data pre-processing	GSE108474_REMBRANDT_GeneExpression.txt.gz	Gene Expression Omnibus	GSE108474	http://identifiers.org/geo/GSE108474	unknown	unknown	glioblastoma multiforme	unknown
900_0053_03	RNA samples	Affymetrix GeneChip Human Genome U133 Plus 2.0	Affymetrix	Gene expression data pre-processing, quality control, and expression data normalization	03272709_T	03272709_U133P2.CEL	ArrayExpress	E-MTAB-3073	http://identifiers.org/arrayexpress/E-MTAB-3073	Expression data pre-processing	GSE108474_REMBRANDT_GeneExpression.txt.gz	Gene Expression Omnibus	GSE108474	http://identifiers.org/geo/GSE108474	unknown	unknown	glioblastoma multiforme	unknown
E07733	RNA samples	Affymetrix GeneChip Human Genome U133 Plus 2.0	Affymetrix	Gene expression data pre-processing, quality control, and expression data normalization	E07733_T	E07733_U133P2.CEL	ArrayExpress	E-MTAB-3073	http://identifiers.org/arrayexpress/E-MTAB-3073	Expression data pre-processing	GSE108474_REMBRANDT_GeneExpression.txt.gz	Gene Expression Omnibus	GSE108474	http://identifiers.org/geo/GSE108474	50-54	FEMALE	unknown	unknown
E08021	RNA samples	Affymetrix GeneChip Human Genome U133 Plus 2.0	Affymetrix	Gene expression data pre-processing, quality control, and expression data normalization	E08021_T	E08021_U133P2.CEL	ArrayExpress	E-MTAB-3073	http://identifiers.org/arrayexpress/E-MTAB-3073	Expression data pre-processing	GSE108474_REMBRANDT_GeneExpression.txt.gz	Gene Expression Omnibus	GSE108474	http://identifiers.org/geo/GSE108474	30-34	FEMALE	oligodendroglioma	grade 3
E09137	RNA samples	Affymetrix GeneChip Human Genome U133 Plus 2.0	Affymetrix	Gene expression data pre-processing, quality control, and expression data normalization	E09137_T	E09137_U133P2.CEL	ArrayExpress	E-MTAB-3073	http://identifiers.org/arrayexpress/E-MTAB-3073	Expression data pre-processing	GSE108474_REMBRANDT_GeneExpression.txt.gz	Gene Expression Omnibus	GSE108474	http://identifiers.org/geo/GSE108474	50-54	MALE	glioblastoma multiforme	grade 4
E09138	RNA samples	Affymetrix GeneChip Human Genome U133 Plus 2.0	Affymetrix	Gene expression data pre-processing, quality control, and expression data normalization	E09138_T	E09138_U133P2.CEL	ArrayExpress	E-MTAB-3073	http://identifiers.org/arrayexpress/E-MTAB-3073	Expression data pre-processing	GSE108474_REMBRANDT_GeneExpression.txt.gz	Gene Expression Omnibus	GSE108474	http://identifiers.org/geo/GSE108474	50-54	MALE	glioblastoma multiforme	grade 4
E09139	RNA samples	Affymetrix GeneChip Human Genome U133 Plus 2.0	Affymetrix	Gene expression data pre-processing, quality control, and expression data normalization	E09139_T	E09139_U133P2.CEL	ArrayExpress	E-MTAB-3073	http://identifiers.org/arrayexpress/E-MTAB-3073	Expression data pre-processing	GSE108474_REMBRANDT_GeneExpression.txt.gz	Gene Expression Omnibus	GSE108474	http://identifiers.org/geo/GSE108474	50-54	FEMALE	glioblastoma multiforme	unknown
E09151	RNA samples	Affymetrix GeneChip Human Genome U133 Plus 2.0	Affymetrix	Gene expression data pre-processing, quality control, and expression data normalization	E09151_T	E09151_U133P2.CEL	ArrayExpress	E-MTAB-3073	http://identifiers.org/arrayexpress/E-MTAB-3073	Expression data pre-processing	GSE108474_REMBRANDT_GeneExpression.txt.gz	Gene Expression Omnibus	GSE108474	http://identifiers.org/geo/GSE108474	20-24	MALE	unknown	unknown
E09167	RNA samples	Affymetrix GeneChip Human Genome U133 Plus 2.0	Affymetrix	Gene expression data pre-processing, quality control, and expression data normalization	E09167_T	E09167_U133P2.CEL	ArrayExpress	E-MTAB-3073	http://identifiers.org/arrayexpress/E-MTAB-3073	Expression data pre-processing	GSE108474_REMBRANDT_GeneExpression.txt.gz	Gene Expression Omnibus	GSE108474	http://identifiers.org/geo/GSE108474	65-69	MALE	unknown	unknown
E09192	RNA samples	Affymetrix GeneChip Human Genome U133 Plus 2.0	Affymetrix	Gene expression data pre-processing, quality control, and expression data normalization	E09192_T	E09192_U133P2.CEL	ArrayExpress	E-MTAB-3073	http://identifiers.org/arrayexpress/E-MTAB-3073	Expression data pre-processing	GSE108474_REMBRANDT_GeneExpression.txt.gz	Gene Expression Omnibus	GSE108474	http://identifiers.org/geo/GSE108474	35-39	FEMALE	glioblastoma multiforme	grade 4
E09212	RNA samples	Affymetrix GeneChip Human Genome U133 Plus 2.0	Affymetrix	Gene expression data pre-processing, quality control, and expression data normalization	E09212_T	E09212_U133P2.CEL	ArrayExpress	E-MTAB-3073	http://identifiers.org/arrayexpress/E-MTAB-3073	Expression data pre-processing	GSE108474_REMBRANDT_GeneExpression.txt.gz	Gene Expression Omnibus	GSE108474	http://identifiers.org/geo/GSE108474	40-44	MALE	astrocytoma	unknown
E09214	RNA samples	Affymetrix GeneChip Human Genome U133 Plus 2.0	Affymetrix	Gene expression data pre-processing, quality control, and expression data normalization	E09214_T	E09214_U133P2.CEL	ArrayExpress	E-MTAB-3073	http://identifiers.org/arrayexpress/E-MTAB-3073	Expression data pre-processing	GSE108474_REMBRANDT_GeneExpression.txt.gz	Gene Expression Omnibus	GSE108474	http://identifiers.org/geo/GSE108474	50-54	FEMALE	glioblastoma multiforme	grade 4
E09231	RNA samples	Affymetrix GeneChip Human Genome U133 Plus 2.0	Affymetrix	Gene expression data pre-processing, quality control, and expression data normalization	E09231_T	E09231_U133P2.CEL	ArrayExpress	E-MTAB-3073	http://identifiers.org/arrayexpress/E-MTAB-3073	Expression data pre-processing	GSE108474_REMBRANDT_GeneExpression.txt.gz	Gene Expression Omnibus	GSE108474	http://identifiers.org/geo/GSE108474	55-59	MALE	astrocytoma	unknown
E09233	RNA samples	Affymetrix GeneChip Human Genome U133 Plus 2.0	Affymetrix	Gene expression data pre-processing, quality control, and expression data normalization	E09233_T	E09233_U133P2.CEL	ArrayExpress	E-MTAB-3073	http://identifiers.org/arrayexpress/E-MTAB-3073	Expression data pre-processing	GSE108474_REMBRANDT_GeneExpression.txt.gz	Gene Expression Omnibus	GSE108474	http://identifiers.org/geo/GSE108474	50-54	MALE	glioblastoma multiforme	grade 4
E09238	RNA samples	Affymetrix GeneChip Human Genome U133 Plus 2.0	Affymetrix	Gene expression data pre-processing, quality control, and expression data normalization	E09238_T	E09238_U133P2.CEL	ArrayExpress	E-MTAB-3073	http://identifiers.org/arrayexpress/E-MTAB-3073	Expression data pre-processing	GSE108474_REMBRANDT_GeneExpression.txt.gz	Gene Expression Omnibus	GSE108474	http://identifiers.org/geo/GSE108474	45-49	MALE	unknown	unknown
E09239	RNA samples	Affymetrix GeneChip Human Genome U133 Plus 2.0	Affymetrix	Gene expression data pre-processing, quality control, and expression data normalization	E09239_T	E09239_U133P2.CEL	ArrayExpress	E-MTAB-3073	http://identifiers.org/arrayexpress/E-MTAB-3073	Expression data pre-processing	GSE108474_REMBRANDT_GeneExpression.txt.gz	Gene Expression Omnibus	GSE108474	http://identifiers.org/geo/GSE108474	30-34	MALE	astrocytoma	grade 3
E09262	RNA samples	Affymetrix GeneChip Human Genome U133 Plus 2.0	Affymetrix	Gene expression data pre-processing, quality control, and expression data normalization	E09262_T	E09262_U133P2.CEL	ArrayExpress	E-MTAB-3073	http://identifiers.org/arrayexpress/E-MTAB-3073	Expression data pre-processing	GSE108474_REMBRANDT_GeneExpression.txt.gz	Gene Expression Omnibus	GSE108474	http://identifiers.org/geo/GSE108474	35-39	MALE	mixed	unknown
E09263	RNA samples	Affymetrix GeneChip Human Genome U133 Plus 2.0	Affymetrix	Gene expression data pre-processing, quality control, and expression data normalization	E09263_T	E09263_U133P2.CEL	ArrayExpress	E-MTAB-3073	http://identifiers.org/arrayexpress/E-MTAB-3073	Expression data pre-processing	GSE108474_REMBRANDT_GeneExpression.txt.gz	Gene Expression Omnibus	GSE108474	http://identifiers.org/geo/GSE108474	30-34	FEMALE	unknown	unknown
E09264	RNA samples	Affymetrix GeneChip Human Genome U133 Plus 2.0	Affymetrix	Gene expression data pre-processing, quality control, and expression data normalization	E09264_T	E09264_U133P2.CEL	ArrayExpress	E-MTAB-3073	http://identifiers.org/arrayexpress/E-MTAB-3073	Expression data pre-processing	GSE108474_REMBRANDT_GeneExpression.txt.gz	Gene Expression Omnibus	GSE108474	http://identifiers.org/geo/GSE108474	50-54	FEMALE	unknown	unknown
E09278	RNA samples	Affymetrix GeneChip Human Genome U133 Plus 2.0	Affymetrix	Gene expression data pre-processing, quality control, and expression data normalization	E09278_T	E09278_U133P2.CEL	ArrayExpress	E-MTAB-3073	http://identifiers.org/arrayexpress/E-MTAB-3073	Expression data pre-processing	GSE108474_REMBRANDT_GeneExpression.txt.gz	Gene Expression Omnibus	GSE108474	http://identifiers.org/geo/GSE108474	30-34	MALE	glioblastoma multiforme	grade 4
E09289	RNA samples	Affymetrix GeneChip Human Genome U133 Plus 2.0	Affymetrix	Gene expression data pre-processing, quality control, and expression data normalization	E09289_T	E09289_U133P2.CEL	ArrayExpress	E-MTAB-3073	http://identifiers.org/arrayexpress/E-MTAB-3073	Expression data pre-processing	GSE108474_REMBRANDT_GeneExpression.txt.gz	Gene Expression Omnibus	GSE108474	http://identifiers.org/geo/GSE108474	30-34	FEMALE	mixed	unknown
E09296	RNA samples	Affymetrix GeneChip Human Genome U133 Plus 2.0	Affymetrix	Gene expression data pre-processing, quality control, and expression data normalization	E09296_T	E09296_U133P2.CEL	ArrayExpress	E-MTAB-3073	http://identifiers.org/arrayexpress/E-MTAB-3073	Expression data pre-processing	GSE108474_REMBRANDT_GeneExpression.txt.gz	Gene Expression Omnibus	GSE108474	http://identifiers.org/geo/GSE108474	45-49	FEMALE	astrocytoma	grade 2
E09331	RNA samples	Affymetrix GeneChip Human Genome U133 Plus 2.0	Affymetrix	Gene expression data pre-processing, quality control, and expression data normalization	E09331_T	E09331_U133P2.CEL	ArrayExpress	E-MTAB-3073	http://identifiers.org/arrayexpress/E-MTAB-3073	Expression data pre-processing	GSE108474_REMBRANDT_GeneExpression.txt.gz	Gene Expression Omnibus	GSE108474	http://identifiers.org/geo/GSE108474	35-39	MALE	glioblastoma multiforme	grade 4
E09334	RNA samples	Affymetrix GeneChip Human Genome U133 Plus 2.0	Affymetrix	Gene expression data pre-processing, quality control, and expression data normalization	E09334_T	E09334_U133P2.CEL	ArrayExpress	E-MTAB-3073	http://identifiers.org/arrayexpress/E-MTAB-3073	Expression data pre-processing	GSE108474_REMBRANDT_GeneExpression.txt.gz	Gene Expression Omnibus	GSE108474	http://identifiers.org/geo/GSE108474	40-44	MALE	mixed	grade 3
E09348	RNA samples	Affymetrix GeneChip Human Genome U133 Plus 2.0	Affymetrix	Gene expression data pre-processing, quality control, and expression data normalization	E09348_T	E09348_U133P2.CEL	ArrayExpress	E-MTAB-3073	http://identifiers.org/arrayexpress/E-MTAB-3073	Expression data pre-processing	GSE108474_REMBRANDT_GeneExpression.txt.gz	Gene Expression Omnibus	GSE108474	http://identifiers.org/geo/GSE108474	60-64	MALE	glioblastoma multiforme	unknown
E09358	RNA samples	Affymetrix GeneChip Human Genome U133 Plus 2.0	Affymetrix	Gene expression data pre-processing, quality control, and expression data normalization	E09358_T	E09358_U133P2.CEL	ArrayExpress	E-MTAB-3073	http://identifiers.org/arrayexpress/E-MTAB-3073	Expression data pre-processing	GSE108474_REMBRANDT_GeneExpression.txt.gz	Gene Expression Omnibus	GSE108474	http://identifiers.org/geo/GSE108474	50-54	FEMALE	mixed	grade 2
E09369	RNA samples	Affymetrix GeneChip Human Genome U133 Plus 2.0	Affymetrix	Gene expression data pre-processing, quality control, and expression data normalization	E09369_T	E09369_U133P2.CEL	ArrayExpress	E-MTAB-3073	http://identifiers.org/arrayexpress/E-MTAB-3073	Expression data pre-processing	GSE108474_REMBRANDT_GeneExpression.txt.gz	Gene Expression Omnibus	GSE108474	http://identifiers.org/geo/GSE108474	55-59	FEMALE	glioblastoma multiforme	grade 4
E09378	RNA samples	Affymetrix GeneChip Human Genome U133 Plus 2.0	Affymetrix	Gene expression data pre-processing, quality control, and expression data normalization	E09378_T	E09378_U133P2.CEL	ArrayExpress	E-MTAB-3073	http://identifiers.org/arrayexpress/E-MTAB-3073	Expression data pre-processing	GSE108474_REMBRANDT_GeneExpression.txt.gz	Gene Expression Omnibus	GSE108474	http://identifiers.org/geo/GSE108474	45-49	MALE	unknown	unknown
E09393	RNA samples	Affymetrix GeneChip Human Genome U133 Plus 2.0	Affymetrix	Gene expression data pre-processing, quality control, and expression data normalization	E09393_T	E09393_U133P2.CEL	ArrayExpress	E-MTAB-3073	http://identifiers.org/arrayexpress/E-MTAB-3073	Expression data pre-processing	GSE108474_REMBRANDT_GeneExpression.txt.gz	Gene Expression Omnibus	GSE108474	http://identifiers.org/geo/GSE108474	30-34	MALE	astrocytoma	grade 3
E09394	RNA samples	Affymetrix GeneChip Human Genome U133 Plus 2.0	Affymetrix	Gene expression data pre-processing, quality control, and expression data normalization	E09394_T	E09394_U133P2.CEL	ArrayExpress	E-MTAB-3073	http://identifiers.org/arrayexpress/E-MTAB-3073	Expression data pre-processing	GSE108474_REMBRANDT_GeneExpression.txt.gz	Gene Expression Omnibus	GSE108474	http://identifiers.org/geo/GSE108474	35-39	MALE	mixed	grade 3
E09398	RNA samples	Affymetrix GeneChip Human Genome U133 Plus 2.0	Affymetrix	Gene expression data pre-processing, quality control, and expression data normalization	E09398_T	E09398_U133P2.CEL	ArrayExpress	E-MTAB-3073	http://identifiers.org/arrayexpress/E-MTAB-3073	Expression data pre-processing	GSE108474_REMBRANDT_GeneExpression.txt.gz	Gene Expression Omnibus	GSE108474	http://identifiers.org/geo/GSE108474	25-29	MALE	astrocytoma	grade 2
E09405	RNA samples	Affymetrix GeneChip Human Genome U133 Plus 2.0	Affymetrix	Gene expression data pre-processing, quality control, and expression data normalization	E09405_T	E09405_U133P2.CEL	ArrayExpress	E-MTAB-3073	http://identifiers.org/arrayexpress/E-MTAB-3073	Expression data pre-processing	GSE108474_REMBRANDT_GeneExpression.txt.gz	Gene Expression Omnibus	GSE108474	http://identifiers.org/geo/GSE108474	40-44	MALE	glioblastoma multiforme	grade 4
E09408	RNA samples	Affymetrix GeneChip Human Genome U133 Plus 2.0	Affymetrix	Gene expression data pre-processing, quality control, and expression data normalization	E09408_T	E09408_U133P2.CEL	ArrayExpress	E-MTAB-3073	http://identifiers.org/arrayexpress/E-MTAB-3073	Expression data pre-processing	GSE108474_REMBRANDT_GeneExpression.txt.gz	Gene Expression Omnibus	GSE108474	http://identifiers.org/geo/GSE108474	30-34	FEMALE	astrocytoma	grade 3
E09419	RNA samples	Affymetrix GeneChip Human Genome U133 Plus 2.0	Affymetrix	Gene expression data pre-processing, quality control, and expression data normalization	E09419_T	E09419_U133P2.CEL	ArrayExpress	E-MTAB-3073	http://identifiers.org/arrayexpress/E-MTAB-3073	Expression data pre-processing	GSE108474_REMBRANDT_GeneExpression.txt.gz	Gene Expression Omnibus	GSE108474	http://identifiers.org/geo/GSE108474	50-54	MALE	oligodendroglioma	grade 3
E09430	RNA samples	Affymetrix GeneChip Human Genome U133 Plus 2.0	Affymetrix	Gene expression data pre-processing, quality control, and expression data normalization	E09430_T	E09430_U133P2.CEL	ArrayExpress	E-MTAB-3073	http://identifiers.org/arrayexpress/E-MTAB-3073	Expression data pre-processing	GSE108474_REMBRANDT_GeneExpression.txt.gz	Gene Expression Omnibus	GSE108474	http://identifiers.org/geo/GSE108474	50-54	FEMALE	glioblastoma multiforme	unknown
E09440	RNA samples	Affymetrix GeneChip Human Genome U133 Plus 2.0	Affymetrix	Gene expression data pre-processing, quality control, and expression data normalization	E09440_T	E09440_U133P2.CEL	ArrayExpress	E-MTAB-3073	http://identifiers.org/arrayexpress/E-MTAB-3073	Expression data pre-processing	GSE108474_REMBRANDT_GeneExpression.txt.gz	Gene Expression Omnibus	GSE108474	http://identifiers.org/geo/GSE108474	30-34	MALE	mixed	grade 2
E09448	RNA samples	Affymetrix GeneChip Human Genome U133 Plus 2.0	Affymetrix	Gene expression data pre-processing, quality control, and expression data normalization	E09448_T	E09448_U133P2.CEL	ArrayExpress	E-MTAB-3073	http://identifiers.org/arrayexpress/E-MTAB-3073	Expression data pre-processing	GSE108474_REMBRANDT_GeneExpression.txt.gz	Gene Expression Omnibus	GSE108474	http://identifiers.org/geo/GSE108474	40-44	FEMALE	oligodendroglioma	grade 3
E09449	RNA samples	Affymetrix GeneChip Human Genome U133 Plus 2.0	Affymetrix	Gene expression data pre-processing, quality control, and expression data normalization	E09449_T	E09449_U133P2.CEL	ArrayExpress	E-MTAB-3073	http://identifiers.org/arrayexpress/E-MTAB-3073	Expression data pre-processing	GSE108474_REMBRANDT_GeneExpression.txt.gz	Gene Expression Omnibus	GSE108474	http://identifiers.org/geo/GSE108474	50-54	MALE	glioblastoma multiforme	grade 4
E09451	RNA samples	Affymetrix GeneChip Human Genome U133 Plus 2.0	Affymetrix	Gene expression data pre-processing, quality control, and expression data normalization	E09451_T	E09451_U133P2.CEL	ArrayExpress	E-MTAB-3073	http://identifiers.org/arrayexpress/E-MTAB-3073	Expression data pre-processing	GSE108474_REMBRANDT_GeneExpression.txt.gz	Gene Expression Omnibus	GSE108474	http://identifiers.org/geo/GSE108474	65-69	MALE	glioblastoma multiforme	grade 4
E09454	RNA samples	Affymetrix GeneChip Human Genome U133 Plus 2.0	Affymetrix	Gene expression data pre-processing, quality control, and expression data normalization	E09454_T	E09454_U133P2.CEL	ArrayExpress	E-MTAB-3073	http://identifiers.org/arrayexpress/E-MTAB-3073	Expression data pre-processing	GSE108474_REMBRANDT_GeneExpression.txt.gz	Gene Expression Omnibus	GSE108474	http://identifiers.org/geo/GSE108474	55-59	MALE	glioblastoma multiforme	unknown
E09471	RNA samples	Affymetrix GeneChip Human Genome U133 Plus 2.0	Affymetrix	Gene expression data pre-processing, quality control, and expression data normalization	E09471_T	E09471_U133P2.CEL	ArrayExpress	E-MTAB-3073	http://identifiers.org/arrayexpress/E-MTAB-3073	Expression data pre-processing	GSE108474_REMBRANDT_GeneExpression.txt.gz	Gene Expression Omnibus	GSE108474	http://identifiers.org/geo/GSE108474	70-74	MALE	astrocytoma	grade 2
E09478	RNA samples	Affymetrix GeneChip Human Genome U133 Plus 2.0	Affymetrix	Gene expression data pre-processing, quality control, and expression data normalization	E09478_T	E09478_U133P2.CEL	ArrayExpress	E-MTAB-3073	http://identifiers.org/arrayexpress/E-MTAB-3073	Expression data pre-processing	GSE108474_REMBRANDT_GeneExpression.txt.gz	Gene Expression Omnibus	GSE108474	http://identifiers.org/geo/GSE108474	60-64	FEMALE	glioblastoma multiforme	grade 4
E09483	RNA samples	Affymetrix GeneChip Human Genome U133 Plus 2.0	Affymetrix	Gene expression data pre-processing, quality control, and expression data normalization	E09483_T	E09483_U133P2.CEL	ArrayExpress	E-MTAB-3073	http://identifiers.org/arrayexpress/E-MTAB-3073	Expression data pre-processing	GSE108474_REMBRANDT_GeneExpression.txt.gz	Gene Expression Omnibus	GSE108474	http://identifiers.org/geo/GSE108474	45-49	FEMALE	glioblastoma multiforme	grade 4
E09489	RNA samples	Affymetrix GeneChip Human Genome U133 Plus 2.0	Affymetrix	Gene expression data pre-processing, quality control, and expression data normalization	E09489_T	E09489_U133P2.CEL	ArrayExpress	E-MTAB-3073	http://identifiers.org/arrayexpress/E-MTAB-3073	Expression data pre-processing	GSE108474_REMBRANDT_GeneExpression.txt.gz	Gene Expression Omnibus	GSE108474	http://identifiers.org/geo/GSE108474	55-59	MALE	glioblastoma multiforme	grade 4
E09494	RNA samples	Affymetrix GeneChip Human Genome U133 Plus 2.0	Affymetrix	Gene expression data pre-processing, quality control, and expression data normalization	E09494_T	E09494_U133P2.CEL	ArrayExpress	E-MTAB-3073	http://identifiers.org/arrayexpress/E-MTAB-3073	Expression data pre-processing	GSE108474_REMBRANDT_GeneExpression.txt.gz	Gene Expression Omnibus	GSE108474	http://identifiers.org/geo/GSE108474	20-24	FEMALE	unknown	unknown
E09495	RNA samples	Affymetrix GeneChip Human Genome U133 Plus 2.0	Affymetrix	Gene expression data pre-processing, quality control, and expression data normalization	E09495_T	E09495_U133P2.CEL	ArrayExpress	E-MTAB-3073	http://identifiers.org/arrayexpress/E-MTAB-3073	Expression data pre-processing	GSE108474_REMBRANDT_GeneExpression.txt.gz	Gene Expression Omnibus	GSE108474	http://identifiers.org/geo/GSE108474	20-24	FEMALE	unknown	unknown
E09503	RNA samples	Affymetrix GeneChip Human Genome U133 Plus 2.0	Affymetrix	Gene expression data pre-processing, quality control, and expression data normalization	E09503_T	E09503_U133P2.CEL	ArrayExpress	E-MTAB-3073	http://identifiers.org/arrayexpress/E-MTAB-3073	Expression data pre-processing	GSE108474_REMBRANDT_GeneExpression.txt.gz	Gene Expression Omnibus	GSE108474	http://identifiers.org/geo/GSE108474	45-49	FEMALE	oligodendroglioma	grade 2
E09511	RNA samples	Affymetrix GeneChip Human Genome U133 Plus 2.0	Affymetrix	Gene expression data pre-processing, quality control, and expression data normalization	E09511_T	E09511_U133P2.CEL	ArrayExpress	E-MTAB-3073	http://identifiers.org/arrayexpress/E-MTAB-3073	Expression data pre-processing	GSE108474_REMBRANDT_GeneExpression.txt.gz	Gene Expression Omnibus	GSE108474	http://identifiers.org/geo/GSE108474	45-49	MALE	mixed	grade 3
E09513	RNA samples	Affymetrix GeneChip Human Genome U133 Plus 2.0	Affymetrix	Gene expression data pre-processing, quality control, and expression data normalization	E09513_T	E09513_U133P2.CEL	ArrayExpress	E-MTAB-3073	http://identifiers.org/arrayexpress/E-MTAB-3073	Expression data pre-processing	GSE108474_REMBRANDT_GeneExpression.txt.gz	Gene Expression Omnibus	GSE108474	http://identifiers.org/geo/GSE108474	50-54	FEMALE	oligodendroglioma	unknown
E09515	RNA samples	Affymetrix GeneChip Human Genome U133 Plus 2.0	Affymetrix	Gene expression data pre-processing, quality control, and expression data normalization	E09515_T	E09515_U133P2.CEL	ArrayExpress	E-MTAB-3073	http://identifiers.org/arrayexpress/E-MTAB-3073	Expression data pre-processing	GSE108474_REMBRANDT_GeneExpression.txt.gz	Gene Expression Omnibus	GSE108474	http://identifiers.org/geo/GSE108474	35-39	MALE	astrocytoma	unknown
E09531	RNA samples	Affymetrix GeneChip Human Genome U133 Plus 2.0	Affymetrix	Gene expression data pre-processing, quality control, and expression data normalization	E09531_T	E09531_U133P2.CEL	ArrayExpress	E-MTAB-3073	http://identifiers.org/arrayexpress/E-MTAB-3073	Expression data pre-processing	GSE108474_REMBRANDT_GeneExpression.txt.gz	Gene Expression Omnibus	GSE108474	http://identifiers.org/geo/GSE108474	55-59	MALE	astrocytoma	unknown
E09535	RNA samples	Affymetrix GeneChip Human Genome U133 Plus 2.0	Affymetrix	Gene expression data pre-processing, quality control, and expression data normalization	E09535_T	E09535_U133P2.CEL	ArrayExpress	E-MTAB-3073	http://identifiers.org/arrayexpress/E-MTAB-3073	Expression data pre-processing	GSE108474_REMBRANDT_GeneExpression.txt.gz	Gene Expression Omnibus	GSE108474	http://identifiers.org/geo/GSE108474	40-44	FEMALE	glioblastoma multiforme	grade 4
E09542	RNA samples	Affymetrix GeneChip Human Genome U133 Plus 2.0	Affymetrix	Gene expression data pre-processing, quality control, and expression data normalization	E09542_T	E09542_U133P2.CEL	ArrayExpress	E-MTAB-3073	http://identifiers.org/arrayexpress/E-MTAB-3073	Expression data pre-processing	GSE108474_REMBRANDT_GeneExpression.txt.gz	Gene Expression Omnibus	GSE108474	http://identifiers.org/geo/GSE108474	35-39	MALE	astrocytoma	grade 2
E09546	RNA samples	Affymetrix GeneChip Human Genome U133 Plus 2.0	Affymetrix	Gene expression data pre-processing, quality control, and expression data normalization	E09546_T	E09546_U133P2.CEL	ArrayExpress	E-MTAB-3073	http://identifiers.org/arrayexpress/E-MTAB-3073	Expression data pre-processing	GSE108474_REMBRANDT_GeneExpression.txt.gz	Gene Expression Omnibus	GSE108474	http://identifiers.org/geo/GSE108474	60-64	MALE	unknown	unknown
E09569	RNA samples	Affymetrix GeneChip Human Genome U133 Plus 2.0	Affymetrix	Gene expression data pre-processing, quality control, and expression data normalization	E09569_T	E09569_U133P2.CEL	ArrayExpress	E-MTAB-3073	http://identifiers.org/arrayexpress/E-MTAB-3073	Expression data pre-processing	GSE108474_REMBRANDT_GeneExpression.txt.gz	Gene Expression Omnibus	GSE108474	http://identifiers.org/geo/GSE108474	45-49	MALE	glioblastoma multiforme	grade 4
E09587	RNA samples	Affymetrix GeneChip Human Genome U133 Plus 2.0	Affymetrix	Gene expression data pre-processing, quality control, and expression data normalization	E09587_T	E09587_U133P2.CEL	ArrayExpress	E-MTAB-3073	http://identifiers.org/arrayexpress/E-MTAB-3073	Expression data pre-processing	GSE108474_REMBRANDT_GeneExpression.txt.gz	Gene Expression Omnibus	GSE108474	http://identifiers.org/geo/GSE108474	35-39	MALE	unknown	unknown
E09595	RNA samples	Affymetrix GeneChip Human Genome U133 Plus 2.0	Affymetrix	Gene expression data pre-processing, quality control, and expression data normalization	E09595_T	E09595_U133P2.CEL	ArrayExpress	E-MTAB-3073	http://identifiers.org/arrayexpress/E-MTAB-3073	Expression data pre-processing	GSE108474_REMBRANDT_GeneExpression.txt.gz	Gene Expression Omnibus	GSE108474	http://identifiers.org/geo/GSE108474	50-54	FEMALE	unknown	unknown
E09601	RNA samples	Affymetrix GeneChip Human Genome U133 Plus 2.0	Affymetrix	Gene expression data pre-processing, quality control, and expression data normalization	E09601_T	E09601_U133P2.CEL	ArrayExpress	E-MTAB-3073	http://identifiers.org/arrayexpress/E-MTAB-3073	Expression data pre-processing	GSE108474_REMBRANDT_GeneExpression.txt.gz	Gene Expression Omnibus	GSE108474	http://identifiers.org/geo/GSE108474	40-44	MALE	glioblastoma multiforme	grade 4
E09602	RNA samples	Affymetrix GeneChip Human Genome U133 Plus 2.0	Affymetrix	Gene expression data pre-processing, quality control, and expression data normalization	E09602_T	E09602_U133P2.CEL	ArrayExpress	E-MTAB-3073	http://identifiers.org/arrayexpress/E-MTAB-3073	Expression data pre-processing	GSE108474_REMBRANDT_GeneExpression.txt.gz	Gene Expression Omnibus	GSE108474	http://identifiers.org/geo/GSE108474	70-74	MALE	glioblastoma multiforme	grade 4
E09605	RNA samples	Affymetrix GeneChip Human Genome U133 Plus 2.0	Affymetrix	Gene expression data pre-processing, quality control, and expression data normalization	E09605_T	E09605_U133P2.CEL	ArrayExpress	E-MTAB-3073	http://identifiers.org/arrayexpress/E-MTAB-3073	Expression data pre-processing	GSE108474_REMBRANDT_GeneExpression.txt.gz	Gene Expression Omnibus	GSE108474	http://identifiers.org/geo/GSE108474	60-64	MALE	glioblastoma multiforme	grade 4
E09606	RNA samples	Affymetrix GeneChip Human Genome U133 Plus 2.0	Affymetrix	Gene expression data pre-processing, quality control, and expression data normalization	E09606_T	E09606_U133P2.CEL	ArrayExpress	E-MTAB-3073	http://identifiers.org/arrayexpress/E-MTAB-3073	Expression data pre-processing	GSE108474_REMBRANDT_GeneExpression.txt.gz	Gene Expression Omnibus	GSE108474	http://identifiers.org/geo/GSE108474	50-54	MALE	glioblastoma multiforme	grade 4
E09610	RNA samples	Affymetrix GeneChip Human Genome U133 Plus 2.0	Affymetrix	Gene expression data pre-processing, quality control, and expression data normalization	E09610_T	E09610_U133P2.CEL	ArrayExpress	E-MTAB-3073	http://identifiers.org/arrayexpress/E-MTAB-3073	Expression data pre-processing	GSE108474_REMBRANDT_GeneExpression.txt.gz	Gene Expression Omnibus	GSE108474	http://identifiers.org/geo/GSE108474	55-59	MALE	glioblastoma multiforme	grade 4
E09611	RNA samples	Affymetrix GeneChip Human Genome U133 Plus 2.0	Affymetrix	Gene expression data pre-processing, quality control, and expression data normalization	E09611B_T	E09611B_U133P2.CEL	ArrayExpress	E-MTAB-3073	http://identifiers.org/arrayexpress/E-MTAB-3073	Expression data pre-processing	GSE108474_REMBRANDT_GeneExpression.txt.gz	Gene Expression Omnibus	GSE108474	http://identifiers.org/geo/GSE108474	65-69	MALE	unknown	unknown
E09615	RNA samples	Affymetrix GeneChip Human Genome U133 Plus 2.0	Affymetrix	Gene expression data pre-processing, quality control, and expression data normalization	E09615_T	E09615_U133P2.CEL	ArrayExpress	E-MTAB-3073	http://identifiers.org/arrayexpress/E-MTAB-3073	Expression data pre-processing	GSE108474_REMBRANDT_GeneExpression.txt.gz	Gene Expression Omnibus	GSE108474	http://identifiers.org/geo/GSE108474	45-49	MALE	glioblastoma multiforme	grade 4
E09622	RNA samples	Affymetrix GeneChip Human Genome U133 Plus 2.0	Affymetrix	Gene expression data pre-processing, quality control, and expression data normalization	E09622_T	E09622_U133P2.CEL	ArrayExpress	E-MTAB-3073	http://identifiers.org/arrayexpress/E-MTAB-3073	Expression data pre-processing	GSE108474_REMBRANDT_GeneExpression.txt.gz	Gene Expression Omnibus	GSE108474	http://identifiers.org/geo/GSE108474	65-69	MALE	glioblastoma multiforme	grade 4
E09623	RNA samples	Affymetrix GeneChip Human Genome U133 Plus 2.0	Affymetrix	Gene expression data pre-processing, quality control, and expression data normalization	E09623_T	E09623_U133P2.CEL	ArrayExpress	E-MTAB-3073	http://identifiers.org/arrayexpress/E-MTAB-3073	Expression data pre-processing	GSE108474_REMBRANDT_GeneExpression.txt.gz	Gene Expression Omnibus	GSE108474	http://identifiers.org/geo/GSE108474	65-69	MALE	glioblastoma multiforme	unknown
E09624	RNA samples	Affymetrix GeneChip Human Genome U133 Plus 2.0	Affymetrix	Gene expression data pre-processing, quality control, and expression data normalization	E09624_T	E09624_U133P2.CEL	ArrayExpress	E-MTAB-3073	http://identifiers.org/arrayexpress/E-MTAB-3073	Expression data pre-processing	GSE108474_REMBRANDT_GeneExpression.txt.gz	Gene Expression Omnibus	GSE108474	http://identifiers.org/geo/GSE108474	40-44	MALE	glioblastoma multiforme	grade 4
E09629	RNA samples	Affymetrix GeneChip Human Genome U133 Plus 2.0	Affymetrix	Gene expression data pre-processing, quality control, and expression data normalization	E09629_T	E09629_U133P2.CEL	ArrayExpress	E-MTAB-3073	http://identifiers.org/arrayexpress/E-MTAB-3073	Expression data pre-processing	GSE108474_REMBRANDT_GeneExpression.txt.gz	Gene Expression Omnibus	GSE108474	http://identifiers.org/geo/GSE108474	40-44	FEMALE	unknown	unknown
E09641	RNA samples	Affymetrix GeneChip Human Genome U133 Plus 2.0	Affymetrix	Gene expression data pre-processing, quality control, and expression data normalization	E09641_T	E09641_U133P2.CEL	ArrayExpress	E-MTAB-3073	http://identifiers.org/arrayexpress/E-MTAB-3073	Expression data pre-processing	GSE108474_REMBRANDT_GeneExpression.txt.gz	Gene Expression Omnibus	GSE108474	http://identifiers.org/geo/GSE108474	65-69	MALE	unknown	unknown
E09644	RNA samples	Affymetrix GeneChip Human Genome U133 Plus 2.0	Affymetrix	Gene expression data pre-processing, quality control, and expression data normalization	E09644_T	E09644_U133P2.CEL	ArrayExpress	E-MTAB-3073	http://identifiers.org/arrayexpress/E-MTAB-3073	Expression data pre-processing	GSE108474_REMBRANDT_GeneExpression.txt.gz	Gene Expression Omnibus	GSE108474	http://identifiers.org/geo/GSE108474	35-39	FEMALE	unknown	unknown
E09645	RNA samples	Affymetrix GeneChip Human Genome U133 Plus 2.0	Affymetrix	Gene expression data pre-processing, quality control, and expression data normalization	E09645_T	E09645_U133P2.CEL	ArrayExpress	E-MTAB-3073	http://identifiers.org/arrayexpress/E-MTAB-3073	Expression data pre-processing	GSE108474_REMBRANDT_GeneExpression.txt.gz	Gene Expression Omnibus	GSE108474	http://identifiers.org/geo/GSE108474	45-49	MALE	oligodendroglioma	unknown
E09647	RNA samples	Affymetrix GeneChip Human Genome U133 Plus 2.0	Affymetrix	Gene expression data pre-processing, quality control, and expression data normalization	E09647_T	E09647_U133P2.CEL	ArrayExpress	E-MTAB-3073	http://identifiers.org/arrayexpress/E-MTAB-3073	Expression data pre-processing	GSE108474_REMBRANDT_GeneExpression.txt.gz	Gene Expression Omnibus	GSE108474	http://identifiers.org/geo/GSE108474	70-74	MALE	glioblastoma multiforme	grade 4
E09649	RNA samples	Affymetrix GeneChip Human Genome U133 Plus 2.0	Affymetrix	Gene expression data pre-processing, quality control, and expression data normalization	E09649_T	E09649_U133P2.CEL	ArrayExpress	E-MTAB-3073	http://identifiers.org/arrayexpress/E-MTAB-3073	Expression data pre-processing	GSE108474_REMBRANDT_GeneExpression.txt.gz	Gene Expression Omnibus	GSE108474	http://identifiers.org/geo/GSE108474	45-49	MALE	glioblastoma multiforme	grade 4
E09654	RNA samples	Affymetrix GeneChip Human Genome U133 Plus 2.0	Affymetrix	Gene expression data pre-processing, quality control, and expression data normalization	E09654_T	E09654_U133P2.CEL	ArrayExpress	E-MTAB-3073	http://identifiers.org/arrayexpress/E-MTAB-3073	Expression data pre-processing	GSE108474_REMBRANDT_GeneExpression.txt.gz	Gene Expression Omnibus	GSE108474	http://identifiers.org/geo/GSE108474	65-69	FEMALE	glioblastoma multiforme	grade 4
E09655	RNA samples	Affymetrix GeneChip Human Genome U133 Plus 2.0	Affymetrix	Gene expression data pre-processing, quality control, and expression data normalization	E09655_T	E09655_U133P2.CEL	ArrayExpress	E-MTAB-3073	http://identifiers.org/arrayexpress/E-MTAB-3073	Expression data pre-processing	GSE108474_REMBRANDT_GeneExpression.txt.gz	Gene Expression Omnibus	GSE108474	http://identifiers.org/geo/GSE108474	50-54	MALE	glioblastoma multiforme	grade 4
E09656	RNA samples	Affymetrix GeneChip Human Genome U133 Plus 2.0	Affymetrix	Gene expression data pre-processing, quality control, and expression data normalization	E09656_T	E09656_U133P2.CEL	ArrayExpress	E-MTAB-3073	http://identifiers.org/arrayexpress/E-MTAB-3073	Expression data pre-processing	GSE108474_REMBRANDT_GeneExpression.txt.gz	Gene Expression Omnibus	GSE108474	http://identifiers.org/geo/GSE108474	40-44	MALE	oligodendroglioma	grade 3
E09657	RNA samples	Affymetrix GeneChip Human Genome U133 Plus 2.0	Affymetrix	Gene expression data pre-processing, quality control, and expression data normalization	E09657_T	E09657_U133P2.CEL	ArrayExpress	E-MTAB-3073	http://identifiers.org/arrayexpress/E-MTAB-3073	Expression data pre-processing	GSE108474_REMBRANDT_GeneExpression.txt.gz	Gene Expression Omnibus	GSE108474	http://identifiers.org/geo/GSE108474	50-54	MALE	unknown	unknown
E09661	RNA samples	Affymetrix GeneChip Human Genome U133 Plus 2.0	Affymetrix	Gene expression data pre-processing, quality control, and expression data normalization	E09661_T	E09661_U133P2.CEL	ArrayExpress	E-MTAB-3073	http://identifiers.org/arrayexpress/E-MTAB-3073	Expression data pre-processing	GSE108474_REMBRANDT_GeneExpression.txt.gz	Gene Expression Omnibus	GSE108474	http://identifiers.org/geo/GSE108474	35-39	MALE	oligodendroglioma	grade 2
E09664	RNA samples	Affymetrix GeneChip Human Genome U133 Plus 2.0	Affymetrix	Gene expression data pre-processing, quality control, and expression data normalization	E09664_T	E09664_U133P2.CEL	ArrayExpress	E-MTAB-3073	http://identifiers.org/arrayexpress/E-MTAB-3073	Expression data pre-processing	GSE108474_REMBRANDT_GeneExpression.txt.gz	Gene Expression Omnibus	GSE108474	http://identifiers.org/geo/GSE108474	40-44	MALE	oligodendroglioma	unknown
E09670	RNA samples	Affymetrix GeneChip Human Genome U133 Plus 2.0	Affymetrix	Gene expression data pre-processing, quality control, and expression data normalization	E09670_T	E09670_U133P2.CEL	ArrayExpress	E-MTAB-3073	http://identifiers.org/arrayexpress/E-MTAB-3073	Expression data pre-processing	GSE108474_REMBRANDT_GeneExpression.txt.gz	Gene Expression Omnibus	GSE108474	http://identifiers.org/geo/GSE108474	70-74	MALE	glioblastoma multiforme	unknown
E09673	RNA samples	Affymetrix GeneChip Human Genome U133 Plus 2.0	Affymetrix	Gene expression data pre-processing, quality control, and expression data normalization	E09673_T	E09673_U133P2.CEL	ArrayExpress	E-MTAB-3073	http://identifiers.org/arrayexpress/E-MTAB-3073	Expression data pre-processing	GSE108474_REMBRANDT_GeneExpression.txt.gz	Gene Expression Omnibus	GSE108474	http://identifiers.org/geo/GSE108474	45-49	MALE	astrocytoma	grade 2
E09680	RNA samples	Affymetrix GeneChip Human Genome U133 Plus 2.0	Affymetrix	Gene expression data pre-processing, quality control, and expression data normalization	E09680_T	E09680_U133P2.CEL	ArrayExpress	E-MTAB-3073	http://identifiers.org/arrayexpress/E-MTAB-3073	Expression data pre-processing	GSE108474_REMBRANDT_GeneExpression.txt.gz	Gene Expression Omnibus	GSE108474	http://identifiers.org/geo/GSE108474	65-69	MALE	glioblastoma multiforme	grade 4
E09681	RNA samples	Affymetrix GeneChip Human Genome U133 Plus 2.0	Affymetrix	Gene expression data pre-processing, quality control, and expression data normalization	E09681_T	E09681_U133P2.CEL	ArrayExpress	E-MTAB-3073	http://identifiers.org/arrayexpress/E-MTAB-3073	Expression data pre-processing	GSE108474_REMBRANDT_GeneExpression.txt.gz	Gene Expression Omnibus	GSE108474	http://identifiers.org/geo/GSE108474	35-39	FEMALE	oligodendroglioma	grade 3
E09688	RNA samples	Affymetrix GeneChip Human Genome U133 Plus 2.0	Affymetrix	Gene expression data pre-processing, quality control, and expression data normalization	E09688_T	E09688_U133P2.CEL	ArrayExpress	E-MTAB-3073	http://identifiers.org/arrayexpress/E-MTAB-3073	Expression data pre-processing	GSE108474_REMBRANDT_GeneExpression.txt.gz	Gene Expression Omnibus	GSE108474	http://identifiers.org/geo/GSE108474	35-39	FEMALE	mixed	grade 2
E09690	RNA samples	Affymetrix GeneChip Human Genome U133 Plus 2.0	Affymetrix	Gene expression data pre-processing, quality control, and expression data normalization	E09690_T	E09690_U133P2.CEL	ArrayExpress	E-MTAB-3073	http://identifiers.org/arrayexpress/E-MTAB-3073	Expression data pre-processing	GSE108474_REMBRANDT_GeneExpression.txt.gz	Gene Expression Omnibus	GSE108474	http://identifiers.org/geo/GSE108474	40-44	MALE	glioblastoma multiforme	grade 4
E09698	RNA samples	Affymetrix GeneChip Human Genome U133 Plus 2.0	Affymetrix	Gene expression data pre-processing, quality control, and expression data normalization	E09698_T	E09698_U133P2.CEL	ArrayExpress	E-MTAB-3073	http://identifiers.org/arrayexpress/E-MTAB-3073	Expression data pre-processing	GSE108474_REMBRANDT_GeneExpression.txt.gz	Gene Expression Omnibus	GSE108474	http://identifiers.org/geo/GSE108474	75-79	MALE	glioblastoma multiforme	grade 4
E09699	RNA samples	Affymetrix GeneChip Human Genome U133 Plus 2.0	Affymetrix	Gene expression data pre-processing, quality control, and expression data normalization	E09699_T	E09699_U133P2.CEL	ArrayExpress	E-MTAB-3073	http://identifiers.org/arrayexpress/E-MTAB-3073	Expression data pre-processing	GSE108474_REMBRANDT_GeneExpression.txt.gz	Gene Expression Omnibus	GSE108474	http://identifiers.org/geo/GSE108474	25-29	FEMALE	oligodendroglioma	grade 2
E09704	RNA samples	Affymetrix GeneChip Human Genome U133 Plus 2.0	Affymetrix	Gene expression data pre-processing, quality control, and expression data normalization	E09704_T	E09704_U133P2.CEL	ArrayExpress	E-MTAB-3073	http://identifiers.org/arrayexpress/E-MTAB-3073	Expression data pre-processing	GSE108474_REMBRANDT_GeneExpression.txt.gz	Gene Expression Omnibus	GSE108474	http://identifiers.org/geo/GSE108474	50-54	MALE	unknown	unknown
E09708	RNA samples	Affymetrix GeneChip Human Genome U133 Plus 2.0	Affymetrix	Gene expression data pre-processing, quality control, and expression data normalization	E09708_T	E09708_U133P2.CEL	ArrayExpress	E-MTAB-3073	http://identifiers.org/arrayexpress/E-MTAB-3073	Expression data pre-processing	GSE108474_REMBRANDT_GeneExpression.txt.gz	Gene Expression Omnibus	GSE108474	http://identifiers.org/geo/GSE108474	65-69	FEMALE	unknown	unknown
E09722	RNA samples	Affymetrix GeneChip Human Genome U133 Plus 2.0	Affymetrix	Gene expression data pre-processing, quality control, and expression data normalization	E09722_T	E09722_U133P2.CEL	ArrayExpress	E-MTAB-3073	http://identifiers.org/arrayexpress/E-MTAB-3073	Expression data pre-processing	GSE108474_REMBRANDT_GeneExpression.txt.gz	Gene Expression Omnibus	GSE108474	http://identifiers.org/geo/GSE108474	35-39	FEMALE	glioblastoma multiforme	grade 4
E09730	RNA samples	Affymetrix GeneChip Human Genome U133 Plus 2.0	Affymetrix	Gene expression data pre-processing, quality control, and expression data normalization	E09730_T	E09730_U133P2.CEL	ArrayExpress	E-MTAB-3073	http://identifiers.org/arrayexpress/E-MTAB-3073	Expression data pre-processing	GSE108474_REMBRANDT_GeneExpression.txt.gz	Gene Expression Omnibus	GSE108474	http://identifiers.org/geo/GSE108474	40-44	MALE	glioblastoma multiforme	grade 4
E09740	RNA samples	Affymetrix GeneChip Human Genome U133 Plus 2.0	Affymetrix	Gene expression data pre-processing, quality control, and expression data normalization	E09740_T	E09740_U133P2.CEL	ArrayExpress	E-MTAB-3073	http://identifiers.org/arrayexpress/E-MTAB-3073	Expression data pre-processing	GSE108474_REMBRANDT_GeneExpression.txt.gz	Gene Expression Omnibus	GSE108474	http://identifiers.org/geo/GSE108474	35-39	FEMALE	glioblastoma multiforme	grade 4
E09742	RNA samples	Affymetrix GeneChip Human Genome U133 Plus 2.0	Affymetrix	Gene expression data pre-processing, quality control, and expression data normalization	E09742_T	E09742_U133P2.CEL	ArrayExpress	E-MTAB-3073	http://identifiers.org/arrayexpress/E-MTAB-3073	Expression data pre-processing	GSE108474_REMBRANDT_GeneExpression.txt.gz	Gene Expression Omnibus	GSE108474	http://identifiers.org/geo/GSE108474	45-49	MALE	glioblastoma multiforme	grade 4
E09743	RNA samples	Affymetrix GeneChip Human Genome U133 Plus 2.0	Affymetrix	Gene expression data pre-processing, quality control, and expression data normalization	E09743_T	E09743_U133P2.CEL	ArrayExpress	E-MTAB-3073	http://identifiers.org/arrayexpress/E-MTAB-3073	Expression data pre-processing	GSE108474_REMBRANDT_GeneExpression.txt.gz	Gene Expression Omnibus	GSE108474	http://identifiers.org/geo/GSE108474	40-44	FEMALE	astrocytoma	grade 3
E09744	RNA samples	Affymetrix GeneChip Human Genome U133 Plus 2.0	Affymetrix	Gene expression data pre-processing, quality control, and expression data normalization	E09744_T	E09744_U133P2.CEL	ArrayExpress	E-MTAB-3073	http://identifiers.org/arrayexpress/E-MTAB-3073	Expression data pre-processing	GSE108474_REMBRANDT_GeneExpression.txt.gz	Gene Expression Omnibus	GSE108474	http://identifiers.org/geo/GSE108474	55-59	FEMALE	glioblastoma multiforme	grade 4
E09752	RNA samples	Affymetrix GeneChip Human Genome U133 Plus 2.0	Affymetrix	Gene expression data pre-processing, quality control, and expression data normalization	E09752_T	E09752_U133P2.CEL	ArrayExpress	E-MTAB-3073	http://identifiers.org/arrayexpress/E-MTAB-3073	Expression data pre-processing	GSE108474_REMBRANDT_GeneExpression.txt.gz	Gene Expression Omnibus	GSE108474	http://identifiers.org/geo/GSE108474	55-59	MALE	glioblastoma multiforme	grade 4
E09755	RNA samples	Affymetrix GeneChip Human Genome U133 Plus 2.0	Affymetrix	Gene expression data pre-processing, quality control, and expression data normalization	E09755_T	E09755_U133P2.CEL	ArrayExpress	E-MTAB-3073	http://identifiers.org/arrayexpress/E-MTAB-3073	Expression data pre-processing	GSE108474_REMBRANDT_GeneExpression.txt.gz	Gene Expression Omnibus	GSE108474	http://identifiers.org/geo/GSE108474	35-39	FEMALE	oligodendroglioma	grade 2
E09756	RNA samples	Affymetrix GeneChip Human Genome U133 Plus 2.0	Affymetrix	Gene expression data pre-processing, quality control, and expression data normalization	E09756_T	E09756_U133P2.CEL	ArrayExpress	E-MTAB-3073	http://identifiers.org/arrayexpress/E-MTAB-3073	Expression data pre-processing	GSE108474_REMBRANDT_GeneExpression.txt.gz	Gene Expression Omnibus	GSE108474	http://identifiers.org/geo/GSE108474	70-74	FEMALE	glioblastoma multiforme	grade 4
E09759	RNA samples	Affymetrix GeneChip Human Genome U133 Plus 2.0	Affymetrix	Gene expression data pre-processing, quality control, and expression data normalization	E09759_T	E09759_U133P2.CEL	ArrayExpress	E-MTAB-3073	http://identifiers.org/arrayexpress/E-MTAB-3073	Expression data pre-processing	GSE108474_REMBRANDT_GeneExpression.txt.gz	Gene Expression Omnibus	GSE108474	http://identifiers.org/geo/GSE108474	45-49	MALE	glioblastoma multiforme	grade 4
E09770	RNA samples	Affymetrix GeneChip Human Genome U133 Plus 2.0	Affymetrix	Gene expression data pre-processing, quality control, and expression data normalization	E09770_T	E09770_U133P2.CEL	ArrayExpress	E-MTAB-3073	http://identifiers.org/arrayexpress/E-MTAB-3073	Expression data pre-processing	GSE108474_REMBRANDT_GeneExpression.txt.gz	Gene Expression Omnibus	GSE108474	http://identifiers.org/geo/GSE108474	60-64	MALE	unknown	unknown
E09774	RNA samples	Affymetrix GeneChip Human Genome U133 Plus 2.0	Affymetrix	Gene expression data pre-processing, quality control, and expression data normalization	E09774_T	E09774_U133P2.CEL	ArrayExpress	E-MTAB-3073	http://identifiers.org/arrayexpress/E-MTAB-3073	Expression data pre-processing	GSE108474_REMBRANDT_GeneExpression.txt.gz	Gene Expression Omnibus	GSE108474	http://identifiers.org/geo/GSE108474	50-54	MALE	unknown	unknown
E09782	RNA samples	Affymetrix GeneChip Human Genome U133 Plus 2.0	Affymetrix	Gene expression data pre-processing, quality control, and expression data normalization	E09782_T	E09782_U133P2.CEL	ArrayExpress	E-MTAB-3073	http://identifiers.org/arrayexpress/E-MTAB-3073	Expression data pre-processing	GSE108474_REMBRANDT_GeneExpression.txt.gz	Gene Expression Omnibus	GSE108474	http://identifiers.org/geo/GSE108474	50-54	MALE	glioblastoma multiforme	grade 4
E09786	RNA samples	Affymetrix GeneChip Human Genome U133 Plus 2.0	Affymetrix	Gene expression data pre-processing, quality control, and expression data normalization	E09786_T	E09786_U133P2.CEL	ArrayExpress	E-MTAB-3073	http://identifiers.org/arrayexpress/E-MTAB-3073	Expression data pre-processing	GSE108474_REMBRANDT_GeneExpression.txt.gz	Gene Expression Omnibus	GSE108474	http://identifiers.org/geo/GSE108474	50-54	MALE	glioblastoma multiforme	grade 4
E09787	RNA samples	Affymetrix GeneChip Human Genome U133 Plus 2.0	Affymetrix	Gene expression data pre-processing, quality control, and expression data normalization	E09787_T	E09787_U133P2.CEL	ArrayExpress	E-MTAB-3073	http://identifiers.org/arrayexpress/E-MTAB-3073	Expression data pre-processing	GSE108474_REMBRANDT_GeneExpression.txt.gz	Gene Expression Omnibus	GSE108474	http://identifiers.org/geo/GSE108474	35-39	FEMALE	glioblastoma multiforme	grade 4
E09791	RNA samples	Affymetrix GeneChip Human Genome U133 Plus 2.0	Affymetrix	Gene expression data pre-processing, quality control, and expression data normalization	E09791_T	E09791_U133P2.CEL	ArrayExpress	E-MTAB-3073	http://identifiers.org/arrayexpress/E-MTAB-3073	Expression data pre-processing	GSE108474_REMBRANDT_GeneExpression.txt.gz	Gene Expression Omnibus	GSE108474	http://identifiers.org/geo/GSE108474	55-59	MALE	glioblastoma multiforme	grade 4
E09797	RNA samples	Affymetrix GeneChip Human Genome U133 Plus 2.0	Affymetrix	Gene expression data pre-processing, quality control, and expression data normalization	E09797_T	E09797_U133P2.CEL	ArrayExpress	E-MTAB-3073	http://identifiers.org/arrayexpress/E-MTAB-3073	Expression data pre-processing	GSE108474_REMBRANDT_GeneExpression.txt.gz	Gene Expression Omnibus	GSE108474	http://identifiers.org/geo/GSE108474	35-39	MALE	astrocytoma	grade 2
E09800	RNA samples	Affymetrix GeneChip Human Genome U133 Plus 2.0	Affymetrix	Gene expression data pre-processing, quality control, and expression data normalization	E09800_T	E09800_U133P2.CEL	ArrayExpress	E-MTAB-3073	http://identifiers.org/arrayexpress/E-MTAB-3073	Expression data pre-processing	GSE108474_REMBRANDT_GeneExpression.txt.gz	Gene Expression Omnibus	GSE108474	http://identifiers.org/geo/GSE108474	65-69	MALE	glioblastoma multiforme	grade 4
E09801	RNA samples	Affymetrix GeneChip Human Genome U133 Plus 2.0	Affymetrix	Gene expression data pre-processing, quality control, and expression data normalization	E09801_T	E09801_U133P2.CEL	ArrayExpress	E-MTAB-3073	http://identifiers.org/arrayexpress/E-MTAB-3073	Expression data pre-processing	GSE108474_REMBRANDT_GeneExpression.txt.gz	Gene Expression Omnibus	GSE108474	http://identifiers.org/geo/GSE108474	30-34	MALE	astrocytoma	grade 3
E09802	RNA samples	Affymetrix GeneChip Human Genome U133 Plus 2.0	Affymetrix	Gene expression data pre-processing, quality control, and expression data normalization	E09802_T	E09802_U133P2.CEL	ArrayExpress	E-MTAB-3073	http://identifiers.org/arrayexpress/E-MTAB-3073	Expression data pre-processing	GSE108474_REMBRANDT_GeneExpression.txt.gz	Gene Expression Omnibus	GSE108474	http://identifiers.org/geo/GSE108474	60-64	MALE	glioblastoma multiforme	grade 4
E09804	RNA samples	Affymetrix GeneChip Human Genome U133 Plus 2.0	Affymetrix	Gene expression data pre-processing, quality control, and expression data normalization	E09804_T	E09804_U133P2.CEL	ArrayExpress	E-MTAB-3073	http://identifiers.org/arrayexpress/E-MTAB-3073	Expression data pre-processing	GSE108474_REMBRANDT_GeneExpression.txt.gz	Gene Expression Omnibus	GSE108474	http://identifiers.org/geo/GSE108474	30-34	FEMALE	oligodendroglioma	grade 2
E09810	RNA samples	Affymetrix GeneChip Human Genome U133 Plus 2.0	Affymetrix	Gene expression data pre-processing, quality control, and expression data normalization	E09810_T	E09810_U133P2.CEL	ArrayExpress	E-MTAB-3073	http://identifiers.org/arrayexpress/E-MTAB-3073	Expression data pre-processing	GSE108474_REMBRANDT_GeneExpression.txt.gz	Gene Expression Omnibus	GSE108474	http://identifiers.org/geo/GSE108474	60-64	MALE	glioblastoma multiforme	grade 4
E09811	RNA samples	Affymetrix GeneChip Human Genome U133 Plus 2.0	Affymetrix	Gene expression data pre-processing, quality control, and expression data normalization	E09811_T	E09811_U133P2.CEL	ArrayExpress	E-MTAB-3073	http://identifiers.org/arrayexpress/E-MTAB-3073	Expression data pre-processing	GSE108474_REMBRANDT_GeneExpression.txt.gz	Gene Expression Omnibus	GSE108474	http://identifiers.org/geo/GSE108474	50-54	MALE	astrocytoma	grade 2
E09818	RNA samples	Affymetrix GeneChip Human Genome U133 Plus 2.0	Affymetrix	Gene expression data pre-processing, quality control, and expression data normalization	E09818_T	E09818_U133P2.CEL	ArrayExpress	E-MTAB-3073	http://identifiers.org/arrayexpress/E-MTAB-3073	Expression data pre-processing	GSE108474_REMBRANDT_GeneExpression.txt.gz	Gene Expression Omnibus	GSE108474	http://identifiers.org/geo/GSE108474	30-34	MALE	astrocytoma	unknown
E09819	RNA samples	Affymetrix GeneChip Human Genome U133 Plus 2.0	Affymetrix	Gene expression data pre-processing, quality control, and expression data normalization	E09819_T	E09819_U133P2.CEL	ArrayExpress	E-MTAB-3073	http://identifiers.org/arrayexpress/E-MTAB-3073	Expression data pre-processing	GSE108474_REMBRANDT_GeneExpression.txt.gz	Gene Expression Omnibus	GSE108474	http://identifiers.org/geo/GSE108474	60-64	MALE	astrocytoma	unknown
E09825	RNA samples	Affymetrix GeneChip Human Genome U133 Plus 2.0	Affymetrix	Gene expression data pre-processing, quality control, and expression data normalization	E09825_T	E09825_U133P2.CEL	ArrayExpress	E-MTAB-3073	http://identifiers.org/arrayexpress/E-MTAB-3073	Expression data pre-processing	GSE108474_REMBRANDT_GeneExpression.txt.gz	Gene Expression Omnibus	GSE108474	http://identifiers.org/geo/GSE108474	80-84	FEMALE	glioblastoma multiforme	grade 4
E09826	RNA samples	Affymetrix GeneChip Human Genome U133 Plus 2.0	Affymetrix	Gene expression data pre-processing, quality control, and expression data normalization	E09826_T	E09826_U133P2.CEL	ArrayExpress	E-MTAB-3073	http://identifiers.org/arrayexpress/E-MTAB-3073	Expression data pre-processing	GSE108474_REMBRANDT_GeneExpression.txt.gz	Gene Expression Omnibus	GSE108474	http://identifiers.org/geo/GSE108474	40-44	MALE	astrocytoma	grade 3
E09829	RNA samples	Affymetrix GeneChip Human Genome U133 Plus 2.0	Affymetrix	Gene expression data pre-processing, quality control, and expression data normalization	E09829_T	E09829_U133P2.CEL	ArrayExpress	E-MTAB-3073	http://identifiers.org/arrayexpress/E-MTAB-3073	Expression data pre-processing	GSE108474_REMBRANDT_GeneExpression.txt.gz	Gene Expression Omnibus	GSE108474	http://identifiers.org/geo/GSE108474	55-59	FEMALE	glioblastoma multiforme	grade 4
E09832	RNA samples	Affymetrix GeneChip Human Genome U133 Plus 2.0	Affymetrix	Gene expression data pre-processing, quality control, and expression data normalization	E09832_T	E09832_U133P2.CEL	ArrayExpress	E-MTAB-3073	http://identifiers.org/arrayexpress/E-MTAB-3073	Expression data pre-processing	GSE108474_REMBRANDT_GeneExpression.txt.gz	Gene Expression Omnibus	GSE108474	http://identifiers.org/geo/GSE108474	65-69	MALE	glioblastoma multiforme	grade 4
E09833	RNA samples	Affymetrix GeneChip Human Genome U133 Plus 2.0	Affymetrix	Gene expression data pre-processing, quality control, and expression data normalization	E09833_T	E09833_U133P2.CEL	ArrayExpress	E-MTAB-3073	http://identifiers.org/arrayexpress/E-MTAB-3073	Expression data pre-processing	GSE108474_REMBRANDT_GeneExpression.txt.gz	Gene Expression Omnibus	GSE108474	http://identifiers.org/geo/GSE108474	50-54	MALE	glioblastoma multiforme	grade 4
E09842	RNA samples	Affymetrix GeneChip Human Genome U133 Plus 2.0	Affymetrix	Gene expression data pre-processing, quality control, and expression data normalization	E09842_T	E09842_U133P2.CEL	ArrayExpress	E-MTAB-3073	http://identifiers.org/arrayexpress/E-MTAB-3073	Expression data pre-processing	GSE108474_REMBRANDT_GeneExpression.txt.gz	Gene Expression Omnibus	GSE108474	http://identifiers.org/geo/GSE108474	65-69	MALE	glioblastoma multiforme	grade 4
E09846	RNA samples	Affymetrix GeneChip Human Genome U133 Plus 2.0	Affymetrix	Gene expression data pre-processing, quality control, and expression data normalization	E09846_T	E09846_U133P2.CEL	ArrayExpress	E-MTAB-3073	http://identifiers.org/arrayexpress/E-MTAB-3073	Expression data pre-processing	GSE108474_REMBRANDT_GeneExpression.txt.gz	Gene Expression Omnibus	GSE108474	http://identifiers.org/geo/GSE108474	70-74	MALE	glioblastoma multiforme	unknown
E09847	RNA samples	Affymetrix GeneChip Human Genome U133 Plus 2.0	Affymetrix	Gene expression data pre-processing, quality control, and expression data normalization	E09847_T	E09847_U133P2.CEL	ArrayExpress	E-MTAB-3073	http://identifiers.org/arrayexpress/E-MTAB-3073	Expression data pre-processing	GSE108474_REMBRANDT_GeneExpression.txt.gz	Gene Expression Omnibus	GSE108474	http://identifiers.org/geo/GSE108474	65-69	FEMALE	glioblastoma multiforme	grade 4
E09848	RNA samples	Affymetrix GeneChip Human Genome U133 Plus 2.0	Affymetrix	Gene expression data pre-processing, quality control, and expression data normalization	E09848_T	E09848_U133P2.CEL	ArrayExpress	E-MTAB-3073	http://identifiers.org/arrayexpress/E-MTAB-3073	Expression data pre-processing	GSE108474_REMBRANDT_GeneExpression.txt.gz	Gene Expression Omnibus	GSE108474	http://identifiers.org/geo/GSE108474	40-44	FEMALE	mixed	unknown
E09852	RNA samples	Affymetrix GeneChip Human Genome U133 Plus 2.0	Affymetrix	Gene expression data pre-processing, quality control, and expression data normalization	E09852_T	E09852_U133P2.CEL	ArrayExpress	E-MTAB-3073	http://identifiers.org/arrayexpress/E-MTAB-3073	Expression data pre-processing	GSE108474_REMBRANDT_GeneExpression.txt.gz	Gene Expression Omnibus	GSE108474	http://identifiers.org/geo/GSE108474	45-49	FEMALE	glioblastoma multiforme	unknown
E09855	RNA samples	Affymetrix GeneChip Human Genome U133 Plus 2.0	Affymetrix	Gene expression data pre-processing, quality control, and expression data normalization	E09855_T	E09855_U133P2.CEL	ArrayExpress	E-MTAB-3073	http://identifiers.org/arrayexpress/E-MTAB-3073	Expression data pre-processing	GSE108474_REMBRANDT_GeneExpression.txt.gz	Gene Expression Omnibus	GSE108474	http://identifiers.org/geo/GSE108474	25-29	MALE	astrocytoma	grade 3
E09857	RNA samples	Affymetrix GeneChip Human Genome U133 Plus 2.0	Affymetrix	Gene expression data pre-processing, quality control, and expression data normalization	E09857_T	E09857_U133P2.CEL	ArrayExpress	E-MTAB-3073	http://identifiers.org/arrayexpress/E-MTAB-3073	Expression data pre-processing	GSE108474_REMBRANDT_GeneExpression.txt.gz	Gene Expression Omnibus	GSE108474	http://identifiers.org/geo/GSE108474	65-69	MALE	glioblastoma multiforme	grade 4
E09858	RNA samples	Affymetrix GeneChip Human Genome U133 Plus 2.0	Affymetrix	Gene expression data pre-processing, quality control, and expression data normalization	E09858_T	E09858_U133P2.CEL	ArrayExpress	E-MTAB-3073	http://identifiers.org/arrayexpress/E-MTAB-3073	Expression data pre-processing	GSE108474_REMBRANDT_GeneExpression.txt.gz	Gene Expression Omnibus	GSE108474	http://identifiers.org/geo/GSE108474	55-59	FEMALE	oligodendroglioma	unknown
E09860	RNA samples	Affymetrix GeneChip Human Genome U133 Plus 2.0	Affymetrix	Gene expression data pre-processing, quality control, and expression data normalization	E09860_T	E09860_U133P2.CEL	ArrayExpress	E-MTAB-3073	http://identifiers.org/arrayexpress/E-MTAB-3073	Expression data pre-processing	GSE108474_REMBRANDT_GeneExpression.txt.gz	Gene Expression Omnibus	GSE108474	http://identifiers.org/geo/GSE108474	35-39	FEMALE	oligodendroglioma	grade 2
E09862	RNA samples	Affymetrix GeneChip Human Genome U133 Plus 2.0	Affymetrix	Gene expression data pre-processing, quality control, and expression data normalization	E09862_T	E09862_U133P2.CEL	ArrayExpress	E-MTAB-3073	http://identifiers.org/arrayexpress/E-MTAB-3073	Expression data pre-processing	GSE108474_REMBRANDT_GeneExpression.txt.gz	Gene Expression Omnibus	GSE108474	http://identifiers.org/geo/GSE108474	80-84	FEMALE	glioblastoma multiforme	grade 4
E09867	RNA samples	Affymetrix GeneChip Human Genome U133 Plus 2.0	Affymetrix	Gene expression data pre-processing, quality control, and expression data normalization	E09867_T	E09867_U133P2.CEL	ArrayExpress	E-MTAB-3073	http://identifiers.org/arrayexpress/E-MTAB-3073	Expression data pre-processing	GSE108474_REMBRANDT_GeneExpression.txt.gz	Gene Expression Omnibus	GSE108474	http://identifiers.org/geo/GSE108474	60-64	FEMALE	oligodendroglioma	grade 2
E09868	RNA samples	Affymetrix GeneChip Human Genome U133 Plus 2.0	Affymetrix	Gene expression data pre-processing, quality control, and expression data normalization	E09868_T	E09868_U133P2.CEL	ArrayExpress	E-MTAB-3073	http://identifiers.org/arrayexpress/E-MTAB-3073	Expression data pre-processing	GSE108474_REMBRANDT_GeneExpression.txt.gz	Gene Expression Omnibus	GSE108474	http://identifiers.org/geo/GSE108474	50-54	FEMALE	unknown	unknown
E09885	RNA samples	Affymetrix GeneChip Human Genome U133 Plus 2.0	Affymetrix	Gene expression data pre-processing, quality control, and expression data normalization	E09885_T	E09885_U133P2.CEL	ArrayExpress	E-MTAB-3073	http://identifiers.org/arrayexpress/E-MTAB-3073	Expression data pre-processing	GSE108474_REMBRANDT_GeneExpression.txt.gz	Gene Expression Omnibus	GSE108474	http://identifiers.org/geo/GSE108474	50-54	FEMALE	unknown	unknown
E09888	RNA samples	Affymetrix GeneChip Human Genome U133 Plus 2.0	Affymetrix	Gene expression data pre-processing, quality control, and expression data normalization	E09888_T	E09888_U133P2.CEL	ArrayExpress	E-MTAB-3073	http://identifiers.org/arrayexpress/E-MTAB-3073	Expression data pre-processing	GSE108474_REMBRANDT_GeneExpression.txt.gz	Gene Expression Omnibus	GSE108474	http://identifiers.org/geo/GSE108474	75-79	MALE	unknown	unknown
E09890	RNA samples	Affymetrix GeneChip Human Genome U133 Plus 2.0	Affymetrix	Gene expression data pre-processing, quality control, and expression data normalization	E09890_T	E09890_U133P2.CEL	ArrayExpress	E-MTAB-3073	http://identifiers.org/arrayexpress/E-MTAB-3073	Expression data pre-processing	GSE108474_REMBRANDT_GeneExpression.txt.gz	Gene Expression Omnibus	GSE108474	http://identifiers.org/geo/GSE108474	55-59	MALE	oligodendroglioma	grade 2
E09892	RNA samples	Affymetrix GeneChip Human Genome U133 Plus 2.0	Affymetrix	Gene expression data pre-processing, quality control, and expression data normalization	E09892_T	E09892_U133P2.CEL	ArrayExpress	E-MTAB-3073	http://identifiers.org/arrayexpress/E-MTAB-3073	Expression data pre-processing	GSE108474_REMBRANDT_GeneExpression.txt.gz	Gene Expression Omnibus	GSE108474	http://identifiers.org/geo/GSE108474	20-24	FEMALE	astrocytoma	unknown
E09893	RNA samples	Affymetrix GeneChip Human Genome U133 Plus 2.0	Affymetrix	Gene expression data pre-processing, quality control, and expression data normalization	E09893_T	E09893_U133P2.CEL	ArrayExpress	E-MTAB-3073	http://identifiers.org/arrayexpress/E-MTAB-3073	Expression data pre-processing	GSE108474_REMBRANDT_GeneExpression.txt.gz	Gene Expression Omnibus	GSE108474	http://identifiers.org/geo/GSE108474	35-39	FEMALE	oligodendroglioma	grade 3
E09894	RNA samples	Affymetrix GeneChip Human Genome U133 Plus 2.0	Affymetrix	Gene expression data pre-processing, quality control, and expression data normalization	E09894_T	E09894_U133P2.CEL	ArrayExpress	E-MTAB-3073	http://identifiers.org/arrayexpress/E-MTAB-3073	Expression data pre-processing	GSE108474_REMBRANDT_GeneExpression.txt.gz	Gene Expression Omnibus	GSE108474	http://identifiers.org/geo/GSE108474	50-54	FEMALE	unknown	unknown
E09899	RNA samples	Affymetrix GeneChip Human Genome U133 Plus 2.0	Affymetrix	Gene expression data pre-processing, quality control, and expression data normalization	E09899_T	E09899_U133P2.CEL	ArrayExpress	E-MTAB-3073	http://identifiers.org/arrayexpress/E-MTAB-3073	Expression data pre-processing	GSE108474_REMBRANDT_GeneExpression.txt.gz	Gene Expression Omnibus	GSE108474	http://identifiers.org/geo/GSE108474	20-24	MALE	unknown	unknown
E09900	RNA samples	Affymetrix GeneChip Human Genome U133 Plus 2.0	Affymetrix	Gene expression data pre-processing, quality control, and expression data normalization	E09900_T	E09900_U133P2.CEL	ArrayExpress	E-MTAB-3073	http://identifiers.org/arrayexpress/E-MTAB-3073	Expression data pre-processing	GSE108474_REMBRANDT_GeneExpression.txt.gz	Gene Expression Omnibus	GSE108474	http://identifiers.org/geo/GSE108474	50-54	FEMALE	unknown	unknown
E09906	RNA samples	Affymetrix GeneChip Human Genome U133 Plus 2.0	Affymetrix	Gene expression data pre-processing, quality control, and expression data normalization	E09906_T	E09906_U133P2.CEL	ArrayExpress	E-MTAB-3073	http://identifiers.org/arrayexpress/E-MTAB-3073	Expression data pre-processing	GSE108474_REMBRANDT_GeneExpression.txt.gz	Gene Expression Omnibus	GSE108474	http://identifiers.org/geo/GSE108474	55-59	MALE	glioblastoma multiforme	grade 4
E09907	RNA samples	Affymetrix GeneChip Human Genome U133 Plus 2.0	Affymetrix	Gene expression data pre-processing, quality control, and expression data normalization	E09907_T	E09907_U133P2.CEL	ArrayExpress	E-MTAB-3073	http://identifiers.org/arrayexpress/E-MTAB-3073	Expression data pre-processing	GSE108474_REMBRANDT_GeneExpression.txt.gz	Gene Expression Omnibus	GSE108474	http://identifiers.org/geo/GSE108474	35-39	MALE	glioblastoma multiforme	grade 4
E09910	RNA samples	Affymetrix GeneChip Human Genome U133 Plus 2.0	Affymetrix	Gene expression data pre-processing, quality control, and expression data normalization	E09910_T	E09910_U133P2.CEL	ArrayExpress	E-MTAB-3073	http://identifiers.org/arrayexpress/E-MTAB-3073	Expression data pre-processing	GSE108474_REMBRANDT_GeneExpression.txt.gz	Gene Expression Omnibus	GSE108474	http://identifiers.org/geo/GSE108474	50-54	MALE	unknown	unknown
E09914	RNA samples	Affymetrix GeneChip Human Genome U133 Plus 2.0	Affymetrix	Gene expression data pre-processing, quality control, and expression data normalization	E09914_T	E09914_U133P2.CEL	ArrayExpress	E-MTAB-3073	http://identifiers.org/arrayexpress/E-MTAB-3073	Expression data pre-processing	GSE108474_REMBRANDT_GeneExpression.txt.gz	Gene Expression Omnibus	GSE108474	http://identifiers.org/geo/GSE108474	35-39	MALE	astrocytoma	grade 3
E09916	RNA samples	Affymetrix GeneChip Human Genome U133 Plus 2.0	Affymetrix	Gene expression data pre-processing, quality control, and expression data normalization	E09916_T	E09916_U133P2.CEL	ArrayExpress	E-MTAB-3073	http://identifiers.org/arrayexpress/E-MTAB-3073	Expression data pre-processing	GSE108474_REMBRANDT_GeneExpression.txt.gz	Gene Expression Omnibus	GSE108474	http://identifiers.org/geo/GSE108474	70-74	MALE	unknown	unknown
E09917	RNA samples	Affymetrix GeneChip Human Genome U133 Plus 2.0	Affymetrix	Gene expression data pre-processing, quality control, and expression data normalization	E09917_T	E09917_U133P2_2.CEL	ArrayExpress	E-MTAB-3073	http://identifiers.org/arrayexpress/E-MTAB-3073	Expression data pre-processing	GSE108474_REMBRANDT_GeneExpression.txt.gz	Gene Expression Omnibus	GSE108474	http://identifiers.org/geo/GSE108474	75-79	MALE	glioblastoma multiforme	unknown
E09920	RNA samples	Affymetrix GeneChip Human Genome U133 Plus 2.0	Affymetrix	Gene expression data pre-processing, quality control, and expression data normalization	E09920_T	E09920_U133P2_2.CEL	ArrayExpress	E-MTAB-3073	http://identifiers.org/arrayexpress/E-MTAB-3073	Expression data pre-processing	GSE108474_REMBRANDT_GeneExpression.txt.gz	Gene Expression Omnibus	GSE108474	http://identifiers.org/geo/GSE108474	25-29	MALE	astrocytoma	grade 3
E09921	RNA samples	Affymetrix GeneChip Human Genome U133 Plus 2.0	Affymetrix	Gene expression data pre-processing, quality control, and expression data normalization	E09921_T	E09921_U133P2.CEL	ArrayExpress	E-MTAB-3073	http://identifiers.org/arrayexpress/E-MTAB-3073	Expression data pre-processing	GSE108474_REMBRANDT_GeneExpression.txt.gz	Gene Expression Omnibus	GSE108474	http://identifiers.org/geo/GSE108474	40-44	FEMALE	astrocytoma	unknown
E09922	RNA samples	Affymetrix GeneChip Human Genome U133 Plus 2.0	Affymetrix	Gene expression data pre-processing, quality control, and expression data normalization	E09922_T	E09922_U133P2.CEL	ArrayExpress	E-MTAB-3073	http://identifiers.org/arrayexpress/E-MTAB-3073	Expression data pre-processing	GSE108474_REMBRANDT_GeneExpression.txt.gz	Gene Expression Omnibus	GSE108474	http://identifiers.org/geo/GSE108474	40-44	MALE	unknown	unknown
E09923	RNA samples	Affymetrix GeneChip Human Genome U133 Plus 2.0	Affymetrix	Gene expression data pre-processing, quality control, and expression data normalization	E09923_T	E09923_U133P2.CEL	ArrayExpress	E-MTAB-3073	http://identifiers.org/arrayexpress/E-MTAB-3073	Expression data pre-processing	GSE108474_REMBRANDT_GeneExpression.txt.gz	Gene Expression Omnibus	GSE108474	http://identifiers.org/geo/GSE108474	45-49	MALE	unknown	unknown
E09924	RNA samples	Affymetrix GeneChip Human Genome U133 Plus 2.0	Affymetrix	Gene expression data pre-processing, quality control, and expression data normalization	E09924_T	E09924_U133P2.CEL	ArrayExpress	E-MTAB-3073	http://identifiers.org/arrayexpress/E-MTAB-3073	Expression data pre-processing	GSE108474_REMBRANDT_GeneExpression.txt.gz	Gene Expression Omnibus	GSE108474	http://identifiers.org/geo/GSE108474	40-44	FEMALE	unknown	unknown
E09928	RNA samples	Affymetrix GeneChip Human Genome U133 Plus 2.0	Affymetrix	Gene expression data pre-processing, quality control, and expression data normalization	E09928_T	E09928_U133P2.CEL	ArrayExpress	E-MTAB-3073	http://identifiers.org/arrayexpress/E-MTAB-3073	Expression data pre-processing	GSE108474_REMBRANDT_GeneExpression.txt.gz	Gene Expression Omnibus	GSE108474	http://identifiers.org/geo/GSE108474	30-34	MALE	unknown	unknown
E09930	RNA samples	Affymetrix GeneChip Human Genome U133 Plus 2.0	Affymetrix	Gene expression data pre-processing, quality control, and expression data normalization	E09930_T	E09930_U133P2.CEL	ArrayExpress	E-MTAB-3073	http://identifiers.org/arrayexpress/E-MTAB-3073	Expression data pre-processing	GSE108474_REMBRANDT_GeneExpression.txt.gz	Gene Expression Omnibus	GSE108474	http://identifiers.org/geo/GSE108474	55-59	FEMALE	glioblastoma multiforme	unknown
E09935	RNA samples	Affymetrix GeneChip Human Genome U133 Plus 2.0	Affymetrix	Gene expression data pre-processing, quality control, and expression data normalization	E09935_T	E09935_U133P2.CEL	ArrayExpress	E-MTAB-3073	http://identifiers.org/arrayexpress/E-MTAB-3073	Expression data pre-processing	GSE108474_REMBRANDT_GeneExpression.txt.gz	Gene Expression Omnibus	GSE108474	http://identifiers.org/geo/GSE108474	40-44	MALE	unknown	unknown
E09937	RNA samples	Affymetrix GeneChip Human Genome U133 Plus 2.0	Affymetrix	Gene expression data pre-processing, quality control, and expression data normalization	E09937_T	E09937_U133P2.CEL	ArrayExpress	E-MTAB-3073	http://identifiers.org/arrayexpress/E-MTAB-3073	Expression data pre-processing	GSE108474_REMBRANDT_GeneExpression.txt.gz	Gene Expression Omnibus	GSE108474	http://identifiers.org/geo/GSE108474	50-54	MALE	oligodendroglioma	grade 2
E09938	RNA samples	Affymetrix GeneChip Human Genome U133 Plus 2.0	Affymetrix	Gene expression data pre-processing, quality control, and expression data normalization	E09938_T	E09938_U133P2.CEL	ArrayExpress	E-MTAB-3073	http://identifiers.org/arrayexpress/E-MTAB-3073	Expression data pre-processing	GSE108474_REMBRANDT_GeneExpression.txt.gz	Gene Expression Omnibus	GSE108474	http://identifiers.org/geo/GSE108474	45-49	MALE	glioblastoma multiforme	grade 4
E09945	RNA samples	Affymetrix GeneChip Human Genome U133 Plus 2.0	Affymetrix	Gene expression data pre-processing, quality control, and expression data normalization	E09945_T	E09945_U133P2.CEL	ArrayExpress	E-MTAB-3073	http://identifiers.org/arrayexpress/E-MTAB-3073	Expression data pre-processing	GSE108474_REMBRANDT_GeneExpression.txt.gz	Gene Expression Omnibus	GSE108474	http://identifiers.org/geo/GSE108474	25-29	MALE	unknown	unknown
E09948	RNA samples	Affymetrix GeneChip Human Genome U133 Plus 2.0	Affymetrix	Gene expression data pre-processing, quality control, and expression data normalization	E09948_T	E09948_U133P2.CEL	ArrayExpress	E-MTAB-3073	http://identifiers.org/arrayexpress/E-MTAB-3073	Expression data pre-processing	GSE108474_REMBRANDT_GeneExpression.txt.gz	Gene Expression Omnibus	GSE108474	http://identifiers.org/geo/GSE108474	35-39	MALE	astrocytoma	grade 3
E09949	RNA samples	Affymetrix GeneChip Human Genome U133 Plus 2.0	Affymetrix	Gene expression data pre-processing, quality control, and expression data normalization	E09949_T	E09949_U133P2.CEL	ArrayExpress	E-MTAB-3073	http://identifiers.org/arrayexpress/E-MTAB-3073	Expression data pre-processing	GSE108474_REMBRANDT_GeneExpression.txt.gz	Gene Expression Omnibus	GSE108474	http://identifiers.org/geo/GSE108474	35-39	MALE	oligodendroglioma	grade 2
E09951	RNA samples	Affymetrix GeneChip Human Genome U133 Plus 2.0	Affymetrix	Gene expression data pre-processing, quality control, and expression data normalization	E09951_T	E09951_U133P2.CEL	ArrayExpress	E-MTAB-3073	http://identifiers.org/arrayexpress/E-MTAB-3073	Expression data pre-processing	GSE108474_REMBRANDT_GeneExpression.txt.gz	Gene Expression Omnibus	GSE108474	http://identifiers.org/geo/GSE108474	45-49	MALE	glioblastoma multiforme	unknown
E09955	RNA samples	Affymetrix GeneChip Human Genome U133 Plus 2.0	Affymetrix	Gene expression data pre-processing, quality control, and expression data normalization	E09955_T	E09955_U133P2.CEL	ArrayExpress	E-MTAB-3073	http://identifiers.org/arrayexpress/E-MTAB-3073	Expression data pre-processing	GSE108474_REMBRANDT_GeneExpression.txt.gz	Gene Expression Omnibus	GSE108474	http://identifiers.org/geo/GSE108474	40-44	MALE	unknown	unknown
E09956	RNA samples	Affymetrix GeneChip Human Genome U133 Plus 2.0	Affymetrix	Gene expression data pre-processing, quality control, and expression data normalization	E09956_T	E09956_U133P2.CEL	ArrayExpress	E-MTAB-3073	http://identifiers.org/arrayexpress/E-MTAB-3073	Expression data pre-processing	GSE108474_REMBRANDT_GeneExpression.txt.gz	Gene Expression Omnibus	GSE108474	http://identifiers.org/geo/GSE108474	45-49	MALE	glioblastoma multiforme	unknown
E09958	RNA samples	Affymetrix GeneChip Human Genome U133 Plus 2.0	Affymetrix	Gene expression data pre-processing, quality control, and expression data normalization	E09958_T	E09958_U133P2.CEL	ArrayExpress	E-MTAB-3073	http://identifiers.org/arrayexpress/E-MTAB-3073	Expression data pre-processing	GSE108474_REMBRANDT_GeneExpression.txt.gz	Gene Expression Omnibus	GSE108474	http://identifiers.org/geo/GSE108474	40-44	MALE	unknown	unknown
E09959	RNA samples	Affymetrix GeneChip Human Genome U133 Plus 2.0	Affymetrix	Gene expression data pre-processing, quality control, and expression data normalization	E09959_T	E09959_U133P2.CEL	ArrayExpress	E-MTAB-3073	http://identifiers.org/arrayexpress/E-MTAB-3073	Expression data pre-processing	GSE108474_REMBRANDT_GeneExpression.txt.gz	Gene Expression Omnibus	GSE108474	http://identifiers.org/geo/GSE108474	50-54	MALE	astrocytoma	grade 3
E09963	RNA samples	Affymetrix GeneChip Human Genome U133 Plus 2.0	Affymetrix	Gene expression data pre-processing, quality control, and expression data normalization	E09963_T	E09963_U133P2.CEL	ArrayExpress	E-MTAB-3073	http://identifiers.org/arrayexpress/E-MTAB-3073	Expression data pre-processing	GSE108474_REMBRANDT_GeneExpression.txt.gz	Gene Expression Omnibus	GSE108474	http://identifiers.org/geo/GSE108474	75-79	FEMALE	unknown	unknown
E09964	RNA samples	Affymetrix GeneChip Human Genome U133 Plus 2.0	Affymetrix	Gene expression data pre-processing, quality control, and expression data normalization	E09964_T	E09964_U133P2.CEL	ArrayExpress	E-MTAB-3073	http://identifiers.org/arrayexpress/E-MTAB-3073	Expression data pre-processing	GSE108474_REMBRANDT_GeneExpression.txt.gz	Gene Expression Omnibus	GSE108474	http://identifiers.org/geo/GSE108474	55-59	MALE	unknown	unknown
E09965	RNA samples	Affymetrix GeneChip Human Genome U133 Plus 2.0	Affymetrix	Gene expression data pre-processing, quality control, and expression data normalization	E09965_T	E09965_U133P2.CEL	ArrayExpress	E-MTAB-3073	http://identifiers.org/arrayexpress/E-MTAB-3073	Expression data pre-processing	GSE108474_REMBRANDT_GeneExpression.txt.gz	Gene Expression Omnibus	GSE108474	http://identifiers.org/geo/GSE108474	40-44	MALE	unknown	unknown
E09966	RNA samples	Affymetrix GeneChip Human Genome U133 Plus 2.0	Affymetrix	Gene expression data pre-processing, quality control, and expression data normalization	E09966_T	E09966_U133P2.CEL	ArrayExpress	E-MTAB-3073	http://identifiers.org/arrayexpress/E-MTAB-3073	Expression data pre-processing	GSE108474_REMBRANDT_GeneExpression.txt.gz	Gene Expression Omnibus	GSE108474	http://identifiers.org/geo/GSE108474	55-59	FEMALE	astrocytoma	grade 3
E09967	RNA samples	Affymetrix GeneChip Human Genome U133 Plus 2.0	Affymetrix	Gene expression data pre-processing, quality control, and expression data normalization	E09967_T	E09967_U133P2.CEL	ArrayExpress	E-MTAB-3073	http://identifiers.org/arrayexpress/E-MTAB-3073	Expression data pre-processing	GSE108474_REMBRANDT_GeneExpression.txt.gz	Gene Expression Omnibus	GSE108474	http://identifiers.org/geo/GSE108474	50-54	FEMALE	glioblastoma multiforme	grade 4
E09971	RNA samples	Affymetrix GeneChip Human Genome U133 Plus 2.0	Affymetrix	Gene expression data pre-processing, quality control, and expression data normalization	E09971_T	E09971_U133P2.CEL	ArrayExpress	E-MTAB-3073	http://identifiers.org/arrayexpress/E-MTAB-3073	Expression data pre-processing	GSE108474_REMBRANDT_GeneExpression.txt.gz	Gene Expression Omnibus	GSE108474	http://identifiers.org/geo/GSE108474	40-44	FEMALE	unknown	unknown
E09975	RNA samples	Affymetrix GeneChip Human Genome U133 Plus 2.0	Affymetrix	Gene expression data pre-processing, quality control, and expression data normalization	E09975_T	E09975_U133P2.CEL	ArrayExpress	E-MTAB-3073	http://identifiers.org/arrayexpress/E-MTAB-3073	Expression data pre-processing	GSE108474_REMBRANDT_GeneExpression.txt.gz	Gene Expression Omnibus	GSE108474	http://identifiers.org/geo/GSE108474	30-34	MALE	unknown	unknown
E09978	RNA samples	Affymetrix GeneChip Human Genome U133 Plus 2.0	Affymetrix	Gene expression data pre-processing, quality control, and expression data normalization	E09978_T	E09978_U133P2.CEL	ArrayExpress	E-MTAB-3073	http://identifiers.org/arrayexpress/E-MTAB-3073	Expression data pre-processing	GSE108474_REMBRANDT_GeneExpression.txt.gz	Gene Expression Omnibus	GSE108474	http://identifiers.org/geo/GSE108474	30-34	MALE	unknown	unknown
E09982	RNA samples	Affymetrix GeneChip Human Genome U133 Plus 2.0	Affymetrix	Gene expression data pre-processing, quality control, and expression data normalization	E09982_T	E09982_U133P2.CEL	ArrayExpress	E-MTAB-3073	http://identifiers.org/arrayexpress/E-MTAB-3073	Expression data pre-processing	GSE108474_REMBRANDT_GeneExpression.txt.gz	Gene Expression Omnibus	GSE108474	http://identifiers.org/geo/GSE108474	70-74	FEMALE	unknown	unknown
E09985	RNA samples	Affymetrix GeneChip Human Genome U133 Plus 2.0	Affymetrix	Gene expression data pre-processing, quality control, and expression data normalization	E09985_T	E09985_U133P2.CEL	ArrayExpress	E-MTAB-3073	http://identifiers.org/arrayexpress/E-MTAB-3073	Expression data pre-processing	GSE108474_REMBRANDT_GeneExpression.txt.gz	Gene Expression Omnibus	GSE108474	http://identifiers.org/geo/GSE108474	60-64	MALE	unknown	unknown
E09988	RNA samples	Affymetrix GeneChip Human Genome U133 Plus 2.0	Affymetrix	Gene expression data pre-processing, quality control, and expression data normalization	E09988_T	E09988_U133P2.CEL	ArrayExpress	E-MTAB-3073	http://identifiers.org/arrayexpress/E-MTAB-3073	Expression data pre-processing	GSE108474_REMBRANDT_GeneExpression.txt.gz	Gene Expression Omnibus	GSE108474	http://identifiers.org/geo/GSE108474	20-24	MALE	oligodendroglioma	grade 3
E09989	RNA samples	Affymetrix GeneChip Human Genome U133 Plus 2.0	Affymetrix	Gene expression data pre-processing, quality control, and expression data normalization	E09989_T	E09989_U133P2.CEL	ArrayExpress	E-MTAB-3073	http://identifiers.org/arrayexpress/E-MTAB-3073	Expression data pre-processing	GSE108474_REMBRANDT_GeneExpression.txt.gz	Gene Expression Omnibus	GSE108474	http://identifiers.org/geo/GSE108474	55-59	MALE	unknown	unknown
E09990	RNA samples	Affymetrix GeneChip Human Genome U133 Plus 2.0	Affymetrix	Gene expression data pre-processing, quality control, and expression data normalization	E09990_T	E09990_U133P2.CEL	ArrayExpress	E-MTAB-3073	http://identifiers.org/arrayexpress/E-MTAB-3073	Expression data pre-processing	GSE108474_REMBRANDT_GeneExpression.txt.gz	Gene Expression Omnibus	GSE108474	http://identifiers.org/geo/GSE108474	75-79	MALE	unknown	unknown
E09993	RNA samples	Affymetrix GeneChip Human Genome U133 Plus 2.0	Affymetrix	Gene expression data pre-processing, quality control, and expression data normalization	E09993_T	E09993_U133P2.CEL	ArrayExpress	E-MTAB-3073	http://identifiers.org/arrayexpress/E-MTAB-3073	Expression data pre-processing	GSE108474_REMBRANDT_GeneExpression.txt.gz	Gene Expression Omnibus	GSE108474	http://identifiers.org/geo/GSE108474	40-44	MALE	unknown	unknown
E09996	RNA samples	Affymetrix GeneChip Human Genome U133 Plus 2.0	Affymetrix	Gene expression data pre-processing, quality control, and expression data normalization	E09996_T	E09996_U133P2.CEL	ArrayExpress	E-MTAB-3073	http://identifiers.org/arrayexpress/E-MTAB-3073	Expression data pre-processing	GSE108474_REMBRANDT_GeneExpression.txt.gz	Gene Expression Omnibus	GSE108474	http://identifiers.org/geo/GSE108474	25-29	MALE	unknown	unknown
E09997	RNA samples	Affymetrix GeneChip Human Genome U133 Plus 2.0	Affymetrix	Gene expression data pre-processing, quality control, and expression data normalization	E09997_T	E09997_U133P2.CEL	ArrayExpress	E-MTAB-3073	http://identifiers.org/arrayexpress/E-MTAB-3073	Expression data pre-processing	GSE108474_REMBRANDT_GeneExpression.txt.gz	Gene Expression Omnibus	GSE108474	http://identifiers.org/geo/GSE108474	35-39	FEMALE	astrocytoma	unknown
E09998	RNA samples	Affymetrix GeneChip Human Genome U133 Plus 2.0	Affymetrix	Gene expression data pre-processing, quality control, and expression data normalization	E09998_T	E09998_U133P2.CEL	ArrayExpress	E-MTAB-3073	http://identifiers.org/arrayexpress/E-MTAB-3073	Expression data pre-processing	GSE108474_REMBRANDT_GeneExpression.txt.gz	Gene Expression Omnibus	GSE108474	http://identifiers.org/geo/GSE108474	65-69	MALE	unknown	unknown
E10001	RNA samples	Affymetrix GeneChip Human Genome U133 Plus 2.0	Affymetrix	Gene expression data pre-processing, quality control, and expression data normalization	E10001_T	E10001_U133P2.CEL	ArrayExpress	E-MTAB-3073	http://identifiers.org/arrayexpress/E-MTAB-3073	Expression data pre-processing	GSE108474_REMBRANDT_GeneExpression.txt.gz	Gene Expression Omnibus	GSE108474	http://identifiers.org/geo/GSE108474	25-29	MALE	oligodendroglioma	grade 3
E10002	RNA samples	Affymetrix GeneChip Human Genome U133 Plus 2.0	Affymetrix	Gene expression data pre-processing, quality control, and expression data normalization	E10002_T	E10002_U133P2.CEL	ArrayExpress	E-MTAB-3073	http://identifiers.org/arrayexpress/E-MTAB-3073	Expression data pre-processing	GSE108474_REMBRANDT_GeneExpression.txt.gz	Gene Expression Omnibus	GSE108474	http://identifiers.org/geo/GSE108474	60-64	MALE	glioblastoma multiforme	grade 4
E10003	RNA samples	Affymetrix GeneChip Human Genome U133 Plus 2.0	Affymetrix	Gene expression data pre-processing, quality control, and expression data normalization	E10003_T	E10003_U133P2.CEL	ArrayExpress	E-MTAB-3073	http://identifiers.org/arrayexpress/E-MTAB-3073	Expression data pre-processing	GSE108474_REMBRANDT_GeneExpression.txt.gz	Gene Expression Omnibus	GSE108474	http://identifiers.org/geo/GSE108474	60-64	MALE	unknown	unknown
E10008	RNA samples	Affymetrix GeneChip Human Genome U133 Plus 2.0	Affymetrix	Gene expression data pre-processing, quality control, and expression data normalization	E10008_T	E10008_U133P2.CEL	ArrayExpress	E-MTAB-3073	http://identifiers.org/arrayexpress/E-MTAB-3073	Expression data pre-processing	GSE108474_REMBRANDT_GeneExpression.txt.gz	Gene Expression Omnibus	GSE108474	http://identifiers.org/geo/GSE108474	40-44	MALE	unknown	unknown
E10011	RNA samples	Affymetrix GeneChip Human Genome U133 Plus 2.0	Affymetrix	Gene expression data pre-processing, quality control, and expression data normalization	E10011_T	E10011_U133P2.CEL	ArrayExpress	E-MTAB-3073	http://identifiers.org/arrayexpress/E-MTAB-3073	Expression data pre-processing	GSE108474_REMBRANDT_GeneExpression.txt.gz	Gene Expression Omnibus	GSE108474	http://identifiers.org/geo/GSE108474	30-34	MALE	oligodendroglioma	grade 2
E10012	RNA samples	Affymetrix GeneChip Human Genome U133 Plus 2.0	Affymetrix	Gene expression data pre-processing, quality control, and expression data normalization	E10012_T	E10012_U133P2.CEL	ArrayExpress	E-MTAB-3073	http://identifiers.org/arrayexpress/E-MTAB-3073	Expression data pre-processing	GSE108474_REMBRANDT_GeneExpression.txt.gz	Gene Expression Omnibus	GSE108474	http://identifiers.org/geo/GSE108474	70-74	MALE	glioblastoma multiforme	grade 4
E10013	RNA samples	Affymetrix GeneChip Human Genome U133 Plus 2.0	Affymetrix	Gene expression data pre-processing, quality control, and expression data normalization	E10013_T	E10013_U133P2.CEL	ArrayExpress	E-MTAB-3073	http://identifiers.org/arrayexpress/E-MTAB-3073	Expression data pre-processing	GSE108474_REMBRANDT_GeneExpression.txt.gz	Gene Expression Omnibus	GSE108474	http://identifiers.org/geo/GSE108474	60-64	FEMALE	glioblastoma multiforme	unknown
E10016	RNA samples	Affymetrix GeneChip Human Genome U133 Plus 2.0	Affymetrix	Gene expression data pre-processing, quality control, and expression data normalization	E10016_T	E10016_U133P2.CEL	ArrayExpress	E-MTAB-3073	http://identifiers.org/arrayexpress/E-MTAB-3073	Expression data pre-processing	GSE108474_REMBRANDT_GeneExpression.txt.gz	Gene Expression Omnibus	GSE108474	http://identifiers.org/geo/GSE108474	50-54	FEMALE	glioblastoma multiforme	unknown
E10019	RNA samples	Affymetrix GeneChip Human Genome U133 Plus 2.0	Affymetrix	Gene expression data pre-processing, quality control, and expression data normalization	E10019_T	E10019_U133P2.CEL	ArrayExpress	E-MTAB-3073	http://identifiers.org/arrayexpress/E-MTAB-3073	Expression data pre-processing	GSE108474_REMBRANDT_GeneExpression.txt.gz	Gene Expression Omnibus	GSE108474	http://identifiers.org/geo/GSE108474	55-59	MALE	unknown	unknown
E10021	RNA samples	Affymetrix GeneChip Human Genome U133 Plus 2.0	Affymetrix	Gene expression data pre-processing, quality control, and expression data normalization	E10021_T	E10021_U133P2.CEL	ArrayExpress	E-MTAB-3073	http://identifiers.org/arrayexpress/E-MTAB-3073	Expression data pre-processing	GSE108474_REMBRANDT_GeneExpression.txt.gz	Gene Expression Omnibus	GSE108474	http://identifiers.org/geo/GSE108474	40-44	FEMALE	oligodendroglioma	grade 2
E10022	RNA samples	Affymetrix GeneChip Human Genome U133 Plus 2.0	Affymetrix	Gene expression data pre-processing, quality control, and expression data normalization	E10022_T	E10022_U133P2.CEL	ArrayExpress	E-MTAB-3073	http://identifiers.org/arrayexpress/E-MTAB-3073	Expression data pre-processing	GSE108474_REMBRANDT_GeneExpression.txt.gz	Gene Expression Omnibus	GSE108474	http://identifiers.org/geo/GSE108474	65-69	FEMALE	unknown	unknown
E10023	RNA samples	Affymetrix GeneChip Human Genome U133 Plus 2.0	Affymetrix	Gene expression data pre-processing, quality control, and expression data normalization	E10023_T	E10023_U133P2.CEL	ArrayExpress	E-MTAB-3073	http://identifiers.org/arrayexpress/E-MTAB-3073	Expression data pre-processing	GSE108474_REMBRANDT_GeneExpression.txt.gz	Gene Expression Omnibus	GSE108474	http://identifiers.org/geo/GSE108474	30-34	MALE	unknown	unknown
E10024	RNA samples	Affymetrix GeneChip Human Genome U133 Plus 2.0	Affymetrix	Gene expression data pre-processing, quality control, and expression data normalization	E10024_T	E10024_U133P2.CEL	ArrayExpress	E-MTAB-3073	http://identifiers.org/arrayexpress/E-MTAB-3073	Expression data pre-processing	GSE108474_REMBRANDT_GeneExpression.txt.gz	Gene Expression Omnibus	GSE108474	http://identifiers.org/geo/GSE108474	50-54	FEMALE	unknown	unknown
E10025	RNA samples	Affymetrix GeneChip Human Genome U133 Plus 2.0	Affymetrix	Gene expression data pre-processing, quality control, and expression data normalization	E10025_T	E10025_U133P2.CEL	ArrayExpress	E-MTAB-3073	http://identifiers.org/arrayexpress/E-MTAB-3073	Expression data pre-processing	GSE108474_REMBRANDT_GeneExpression.txt.gz	Gene Expression Omnibus	GSE108474	http://identifiers.org/geo/GSE108474	40-44	MALE	astrocytoma	grade 2
E10026	RNA samples	Affymetrix GeneChip Human Genome U133 Plus 2.0	Affymetrix	Gene expression data pre-processing, quality control, and expression data normalization	E10026_T	E10026_U133P2.CEL	ArrayExpress	E-MTAB-3073	http://identifiers.org/arrayexpress/E-MTAB-3073	Expression data pre-processing	GSE108474_REMBRANDT_GeneExpression.txt.gz	Gene Expression Omnibus	GSE108474	http://identifiers.org/geo/GSE108474	65-69	MALE	glioblastoma multiforme	unknown
E10027	RNA samples	Affymetrix GeneChip Human Genome U133 Plus 2.0	Affymetrix	Gene expression data pre-processing, quality control, and expression data normalization	E10027_T	E10027_U133P2.CEL	ArrayExpress	E-MTAB-3073	http://identifiers.org/arrayexpress/E-MTAB-3073	Expression data pre-processing	GSE108474_REMBRANDT_GeneExpression.txt.gz	Gene Expression Omnibus	GSE108474	http://identifiers.org/geo/GSE108474	65-69	MALE	unknown	unknown
E10029	RNA samples	Affymetrix GeneChip Human Genome U133 Plus 2.0	Affymetrix	Gene expression data pre-processing, quality control, and expression data normalization	E10029_T	E10029_U133P2.CEL	ArrayExpress	E-MTAB-3073	http://identifiers.org/arrayexpress/E-MTAB-3073	Expression data pre-processing	GSE108474_REMBRANDT_GeneExpression.txt.gz	Gene Expression Omnibus	GSE108474	http://identifiers.org/geo/GSE108474	70-74	MALE	glioblastoma multiforme	unknown
E10030	RNA samples	Affymetrix GeneChip Human Genome U133 Plus 2.0	Affymetrix	Gene expression data pre-processing, quality control, and expression data normalization	E10030_T	E10030_U133P2.CEL	ArrayExpress	E-MTAB-3073	http://identifiers.org/arrayexpress/E-MTAB-3073	Expression data pre-processing	GSE108474_REMBRANDT_GeneExpression.txt.gz	Gene Expression Omnibus	GSE108474	http://identifiers.org/geo/GSE108474	65-69	MALE	unknown	unknown
E10031	RNA samples	Affymetrix GeneChip Human Genome U133 Plus 2.0	Affymetrix	Gene expression data pre-processing, quality control, and expression data normalization	E10031_T	E10031_U133P2.CEL	ArrayExpress	E-MTAB-3073	http://identifiers.org/arrayexpress/E-MTAB-3073	Expression data pre-processing	GSE108474_REMBRANDT_GeneExpression.txt.gz	Gene Expression Omnibus	GSE108474	http://identifiers.org/geo/GSE108474	50-54	MALE	glioblastoma multiforme	grade 4
E10036	RNA samples	Affymetrix GeneChip Human Genome U133 Plus 2.0	Affymetrix	Gene expression data pre-processing, quality control, and expression data normalization	E10036_T	E10036_U133P2.CEL	ArrayExpress	E-MTAB-3073	http://identifiers.org/arrayexpress/E-MTAB-3073	Expression data pre-processing	GSE108474_REMBRANDT_GeneExpression.txt.gz	Gene Expression Omnibus	GSE108474	http://identifiers.org/geo/GSE108474	55-59	MALE	unknown	unknown
E10037	RNA samples	Affymetrix GeneChip Human Genome U133 Plus 2.0	Affymetrix	Gene expression data pre-processing, quality control, and expression data normalization	E10037_T	E10037_U133P2.CEL	ArrayExpress	E-MTAB-3073	http://identifiers.org/arrayexpress/E-MTAB-3073	Expression data pre-processing	GSE108474_REMBRANDT_GeneExpression.txt.gz	Gene Expression Omnibus	GSE108474	http://identifiers.org/geo/GSE108474	60-64	MALE	unknown	unknown
E10038	RNA samples	Affymetrix GeneChip Human Genome U133 Plus 2.0	Affymetrix	Gene expression data pre-processing, quality control, and expression data normalization	E10038_T	E10038_U133P2.CEL	ArrayExpress	E-MTAB-3073	http://identifiers.org/arrayexpress/E-MTAB-3073	Expression data pre-processing	GSE108474_REMBRANDT_GeneExpression.txt.gz	Gene Expression Omnibus	GSE108474	http://identifiers.org/geo/GSE108474	50-54	MALE	unknown	unknown
E10041	RNA samples	Affymetrix GeneChip Human Genome U133 Plus 2.0	Affymetrix	Gene expression data pre-processing, quality control, and expression data normalization	E10041_T	E10041_U133P2.CEL	ArrayExpress	E-MTAB-3073	http://identifiers.org/arrayexpress/E-MTAB-3073	Expression data pre-processing	GSE108474_REMBRANDT_GeneExpression.txt.gz	Gene Expression Omnibus	GSE108474	http://identifiers.org/geo/GSE108474	20-24	MALE	glioblastoma multiforme	unknown
E10044	RNA samples	Affymetrix GeneChip Human Genome U133 Plus 2.0	Affymetrix	Gene expression data pre-processing, quality control, and expression data normalization	E10044_T	E10044_U133P2.CEL	ArrayExpress	E-MTAB-3073	http://identifiers.org/arrayexpress/E-MTAB-3073	Expression data pre-processing	GSE108474_REMBRANDT_GeneExpression.txt.gz	Gene Expression Omnibus	GSE108474	http://identifiers.org/geo/GSE108474	50-54	MALE	unknown	unknown
E10054	RNA samples	Affymetrix GeneChip Human Genome U133 Plus 2.0	Affymetrix	Gene expression data pre-processing, quality control, and expression data normalization	E10054_T	E10054_U133P2.CEL	ArrayExpress	E-MTAB-3073	http://identifiers.org/arrayexpress/E-MTAB-3073	Expression data pre-processing	GSE108474_REMBRANDT_GeneExpression.txt.gz	Gene Expression Omnibus	GSE108474	http://identifiers.org/geo/GSE108474	55-59	FEMALE	oligodendroglioma	grade 2
E10058	RNA samples	Affymetrix GeneChip Human Genome U133 Plus 2.0	Affymetrix	Gene expression data pre-processing, quality control, and expression data normalization	E10058_T	E10058_U133P2.CEL	ArrayExpress	E-MTAB-3073	http://identifiers.org/arrayexpress/E-MTAB-3073	Expression data pre-processing	GSE108474_REMBRANDT_GeneExpression.txt.gz	Gene Expression Omnibus	GSE108474	http://identifiers.org/geo/GSE108474	70-74	FEMALE	unknown	unknown
E10059	RNA samples	Affymetrix GeneChip Human Genome U133 Plus 2.0	Affymetrix	Gene expression data pre-processing, quality control, and expression data normalization	E10059_T	E10059_U133P2.CEL	ArrayExpress	E-MTAB-3073	http://identifiers.org/arrayexpress/E-MTAB-3073	Expression data pre-processing	GSE108474_REMBRANDT_GeneExpression.txt.gz	Gene Expression Omnibus	GSE108474	http://identifiers.org/geo/GSE108474	50-54	MALE	unknown	unknown
E10062	RNA samples	Affymetrix GeneChip Human Genome U133 Plus 2.0	Affymetrix	Gene expression data pre-processing, quality control, and expression data normalization	E10062_T	E10062_U133P2.CEL	ArrayExpress	E-MTAB-3073	http://identifiers.org/arrayexpress/E-MTAB-3073	Expression data pre-processing	GSE108474_REMBRANDT_GeneExpression.txt.gz	Gene Expression Omnibus	GSE108474	http://identifiers.org/geo/GSE108474	70-74	FEMALE	astrocytoma	grade 3
E10067	RNA samples	Affymetrix GeneChip Human Genome U133 Plus 2.0	Affymetrix	Gene expression data pre-processing, quality control, and expression data normalization	E10067_T	E10067_U133P2.CEL	ArrayExpress	E-MTAB-3073	http://identifiers.org/arrayexpress/E-MTAB-3073	Expression data pre-processing	GSE108474_REMBRANDT_GeneExpression.txt.gz	Gene Expression Omnibus	GSE108474	http://identifiers.org/geo/GSE108474	70-74	MALE	unknown	unknown
E10072	RNA samples	Affymetrix GeneChip Human Genome U133 Plus 2.0	Affymetrix	Gene expression data pre-processing, quality control, and expression data normalization	E10072_T	E10072_U133P2.CEL	ArrayExpress	E-MTAB-3073	http://identifiers.org/arrayexpress/E-MTAB-3073	Expression data pre-processing	GSE108474_REMBRANDT_GeneExpression.txt.gz	Gene Expression Omnibus	GSE108474	http://identifiers.org/geo/GSE108474	20-24	MALE	oligodendroglioma	unknown
E10077	RNA samples	Affymetrix GeneChip Human Genome U133 Plus 2.0	Affymetrix	Gene expression data pre-processing, quality control, and expression data normalization	E10077_T	E10077_U133P2.CEL	ArrayExpress	E-MTAB-3073	http://identifiers.org/arrayexpress/E-MTAB-3073	Expression data pre-processing	GSE108474_REMBRANDT_GeneExpression.txt.gz	Gene Expression Omnibus	GSE108474	http://identifiers.org/geo/GSE108474	30-34	MALE	glioblastoma multiforme	unknown
E10097	RNA samples	Affymetrix GeneChip Human Genome U133 Plus 2.0	Affymetrix	Gene expression data pre-processing, quality control, and expression data normalization	E10097_T	E10097_U133P2.CEL	ArrayExpress	E-MTAB-3073	http://identifiers.org/arrayexpress/E-MTAB-3073	Expression data pre-processing	GSE108474_REMBRANDT_GeneExpression.txt.gz	Gene Expression Omnibus	GSE108474	http://identifiers.org/geo/GSE108474	55-59	MALE	oligodendroglioma	unknown
E10102	RNA samples	Affymetrix GeneChip Human Genome U133 Plus 2.0	Affymetrix	Gene expression data pre-processing, quality control, and expression data normalization	E10102_T	E10102_U133P2.CEL	ArrayExpress	E-MTAB-3073	http://identifiers.org/arrayexpress/E-MTAB-3073	Expression data pre-processing	GSE108474_REMBRANDT_GeneExpression.txt.gz	Gene Expression Omnibus	GSE108474	http://identifiers.org/geo/GSE108474	50-54	MALE	glioblastoma multiforme	unknown
E10103	RNA samples	Affymetrix GeneChip Human Genome U133 Plus 2.0	Affymetrix	Gene expression data pre-processing, quality control, and expression data normalization	E10103_T	E10103_U133P2.CEL	ArrayExpress	E-MTAB-3073	http://identifiers.org/arrayexpress/E-MTAB-3073	Expression data pre-processing	GSE108474_REMBRANDT_GeneExpression.txt.gz	Gene Expression Omnibus	GSE108474	http://identifiers.org/geo/GSE108474	50-54	MALE	astrocytoma	unknown
E10105	RNA samples	Affymetrix GeneChip Human Genome U133 Plus 2.0	Affymetrix	Gene expression data pre-processing, quality control, and expression data normalization	E10105_T	E10105_U133P2.CEL	ArrayExpress	E-MTAB-3073	http://identifiers.org/arrayexpress/E-MTAB-3073	Expression data pre-processing	GSE108474_REMBRANDT_GeneExpression.txt.gz	Gene Expression Omnibus	GSE108474	http://identifiers.org/geo/GSE108474	40-44	MALE	astrocytoma	grade 3
E10110	RNA samples	Affymetrix GeneChip Human Genome U133 Plus 2.0	Affymetrix	Gene expression data pre-processing, quality control, and expression data normalization	E10110_T	E10110_U133P2.CEL	ArrayExpress	E-MTAB-3073	http://identifiers.org/arrayexpress/E-MTAB-3073	Expression data pre-processing	GSE108474_REMBRANDT_GeneExpression.txt.gz	Gene Expression Omnibus	GSE108474	http://identifiers.org/geo/GSE108474	40-44	MALE	glioblastoma multiforme	unknown
E10138	RNA samples	Affymetrix GeneChip Human Genome U133 Plus 2.0	Affymetrix	Gene expression data pre-processing, quality control, and expression data normalization	E10138_T	E10138_U133P2.CEL	ArrayExpress	E-MTAB-3073	http://identifiers.org/arrayexpress/E-MTAB-3073	Expression data pre-processing	GSE108474_REMBRANDT_GeneExpression.txt.gz	Gene Expression Omnibus	GSE108474	http://identifiers.org/geo/GSE108474	25-29	MALE	astrocytoma	unknown
E10140	RNA samples	Affymetrix GeneChip Human Genome U133 Plus 2.0	Affymetrix	Gene expression data pre-processing, quality control, and expression data normalization	E10140_T	E10140_U133P2.CEL	ArrayExpress	E-MTAB-3073	http://identifiers.org/arrayexpress/E-MTAB-3073	Expression data pre-processing	GSE108474_REMBRANDT_GeneExpression.txt.gz	Gene Expression Omnibus	GSE108474	http://identifiers.org/geo/GSE108474	45-49	MALE	glioblastoma multiforme	unknown
E10144	RNA samples	Affymetrix GeneChip Human Genome U133 Plus 2.0	Affymetrix	Gene expression data pre-processing, quality control, and expression data normalization	E10144_T	E10144_U133P2.CEL	ArrayExpress	E-MTAB-3073	http://identifiers.org/arrayexpress/E-MTAB-3073	Expression data pre-processing	GSE108474_REMBRANDT_GeneExpression.txt.gz	Gene Expression Omnibus	GSE108474	http://identifiers.org/geo/GSE108474	45-49	FEMALE	glioblastoma multiforme	grade 4
E10158	RNA samples	Affymetrix GeneChip Human Genome U133 Plus 2.0	Affymetrix	Gene expression data pre-processing, quality control, and expression data normalization	E10158_T	E10158_U133P2.CEL	ArrayExpress	E-MTAB-3073	http://identifiers.org/arrayexpress/E-MTAB-3073	Expression data pre-processing	GSE108474_REMBRANDT_GeneExpression.txt.gz	Gene Expression Omnibus	GSE108474	http://identifiers.org/geo/GSE108474	45-49	FEMALE	glioblastoma multiforme	unknown
E10162	RNA samples	Affymetrix GeneChip Human Genome U133 Plus 2.0	Affymetrix	Gene expression data pre-processing, quality control, and expression data normalization	E10162_T	E10162_U133P2.CEL	ArrayExpress	E-MTAB-3073	http://identifiers.org/arrayexpress/E-MTAB-3073	Expression data pre-processing	GSE108474_REMBRANDT_GeneExpression.txt.gz	Gene Expression Omnibus	GSE108474	http://identifiers.org/geo/GSE108474	55-59	FEMALE	astrocytoma	grade 3
E10163	RNA samples	Affymetrix GeneChip Human Genome U133 Plus 2.0	Affymetrix	Gene expression data pre-processing, quality control, and expression data normalization	E10163_T	E10163_U133P2.CEL	ArrayExpress	E-MTAB-3073	http://identifiers.org/arrayexpress/E-MTAB-3073	Expression data pre-processing	GSE108474_REMBRANDT_GeneExpression.txt.gz	Gene Expression Omnibus	GSE108474	http://identifiers.org/geo/GSE108474	55-59	MALE	oligodendroglioma	unknown
E10172	RNA samples	Affymetrix GeneChip Human Genome U133 Plus 2.0	Affymetrix	Gene expression data pre-processing, quality control, and expression data normalization	E10172_T	E10172_U133P2.CEL	ArrayExpress	E-MTAB-3073	http://identifiers.org/arrayexpress/E-MTAB-3073	Expression data pre-processing	GSE108474_REMBRANDT_GeneExpression.txt.gz	Gene Expression Omnibus	GSE108474	http://identifiers.org/geo/GSE108474	55-59	MALE	glioblastoma multiforme	unknown
E10182	RNA samples	Affymetrix GeneChip Human Genome U133 Plus 2.0	Affymetrix	Gene expression data pre-processing, quality control, and expression data normalization	E10182_T	E10182_U133P2.CEL	ArrayExpress	E-MTAB-3073	http://identifiers.org/arrayexpress/E-MTAB-3073	Expression data pre-processing	GSE108474_REMBRANDT_GeneExpression.txt.gz	Gene Expression Omnibus	GSE108474	http://identifiers.org/geo/GSE108474	25-29	MALE	astrocytoma	unknown
E10184	RNA samples	Affymetrix GeneChip Human Genome U133 Plus 2.0	Affymetrix	Gene expression data pre-processing, quality control, and expression data normalization	E10184_T	E10184_U133P2.CEL	ArrayExpress	E-MTAB-3073	http://identifiers.org/arrayexpress/E-MTAB-3073	Expression data pre-processing	GSE108474_REMBRANDT_GeneExpression.txt.gz	Gene Expression Omnibus	GSE108474	http://identifiers.org/geo/GSE108474	50-54	FEMALE	glioblastoma multiforme	unknown
E10191	RNA samples	Affymetrix GeneChip Human Genome U133 Plus 2.0	Affymetrix	Gene expression data pre-processing, quality control, and expression data normalization	E10191_T	E10191_U133P2.CEL	ArrayExpress	E-MTAB-3073	http://identifiers.org/arrayexpress/E-MTAB-3073	Expression data pre-processing	GSE108474_REMBRANDT_GeneExpression.txt.gz	Gene Expression Omnibus	GSE108474	http://identifiers.org/geo/GSE108474	50-54	MALE	glioblastoma multiforme	unknown
E10192	RNA samples	Affymetrix GeneChip Human Genome U133 Plus 2.0	Affymetrix	Gene expression data pre-processing, quality control, and expression data normalization	E10192_T	E10192_U133P2.CEL	ArrayExpress	E-MTAB-3073	http://identifiers.org/arrayexpress/E-MTAB-3073	Expression data pre-processing	GSE108474_REMBRANDT_GeneExpression.txt.gz	Gene Expression Omnibus	GSE108474	http://identifiers.org/geo/GSE108474	20-24	FEMALE	astrocytoma	unknown
E10193	RNA samples	Affymetrix GeneChip Human Genome U133 Plus 2.0	Affymetrix	Gene expression data pre-processing, quality control, and expression data normalization	E10193_T	E10193_U133P2.CEL	ArrayExpress	E-MTAB-3073	http://identifiers.org/arrayexpress/E-MTAB-3073	Expression data pre-processing	GSE108474_REMBRANDT_GeneExpression.txt.gz	Gene Expression Omnibus	GSE108474	http://identifiers.org/geo/GSE108474	60-64	FEMALE	glioblastoma multiforme	unknown
E10196	RNA samples	Affymetrix GeneChip Human Genome U133 Plus 2.0	Affymetrix	Gene expression data pre-processing, quality control, and expression data normalization	E10196_T	E10196_U133P2.CEL	ArrayExpress	E-MTAB-3073	http://identifiers.org/arrayexpress/E-MTAB-3073	Expression data pre-processing	GSE108474_REMBRANDT_GeneExpression.txt.gz	Gene Expression Omnibus	GSE108474	http://identifiers.org/geo/GSE108474	25-29	FEMALE	astrocytoma	unknown
E10203	RNA samples	Affymetrix GeneChip Human Genome U133 Plus 2.0	Affymetrix	Gene expression data pre-processing, quality control, and expression data normalization	E10203_T	E10203_U133P2.CEL	ArrayExpress	E-MTAB-3073	http://identifiers.org/arrayexpress/E-MTAB-3073	Expression data pre-processing	GSE108474_REMBRANDT_GeneExpression.txt.gz	Gene Expression Omnibus	GSE108474	http://identifiers.org/geo/GSE108474	50-54	MALE	glioblastoma multiforme	unknown
E10211	RNA samples	Affymetrix GeneChip Human Genome U133 Plus 2.0	Affymetrix	Gene expression data pre-processing, quality control, and expression data normalization	E10211_T	E10211_U133P2.CEL	ArrayExpress	E-MTAB-3073	http://identifiers.org/arrayexpress/E-MTAB-3073	Expression data pre-processing	GSE108474_REMBRANDT_GeneExpression.txt.gz	Gene Expression Omnibus	GSE108474	http://identifiers.org/geo/GSE108474	40-44	MALE	glioblastoma multiforme	unknown
E10216	RNA samples	Affymetrix GeneChip Human Genome U133 Plus 2.0	Affymetrix	Gene expression data pre-processing, quality control, and expression data normalization	E10216_T	E10216_U133P2.CEL	ArrayExpress	E-MTAB-3073	http://identifiers.org/arrayexpress/E-MTAB-3073	Expression data pre-processing	GSE108474_REMBRANDT_GeneExpression.txt.gz	Gene Expression Omnibus	GSE108474	http://identifiers.org/geo/GSE108474	55-59	FEMALE	astrocytoma	unknown
E10226	RNA samples	Affymetrix GeneChip Human Genome U133 Plus 2.0	Affymetrix	Gene expression data pre-processing, quality control, and expression data normalization	E10226_T	E10226_U133P2.CEL	ArrayExpress	E-MTAB-3073	http://identifiers.org/arrayexpress/E-MTAB-3073	Expression data pre-processing	GSE108474_REMBRANDT_GeneExpression.txt.gz	Gene Expression Omnibus	GSE108474	http://identifiers.org/geo/GSE108474	75-79	FEMALE	glioblastoma multiforme	unknown
E10227	RNA samples	Affymetrix GeneChip Human Genome U133 Plus 2.0	Affymetrix	Gene expression data pre-processing, quality control, and expression data normalization	E10227_T	E10227_U133P2.CEL	ArrayExpress	E-MTAB-3073	http://identifiers.org/arrayexpress/E-MTAB-3073	Expression data pre-processing	GSE108474_REMBRANDT_GeneExpression.txt.gz	Gene Expression Omnibus	GSE108474	http://identifiers.org/geo/GSE108474	50-54	FEMALE	glioblastoma multiforme	unknown
E10248	RNA samples	Affymetrix GeneChip Human Genome U133 Plus 2.0	Affymetrix	Gene expression data pre-processing, quality control, and expression data normalization	E10248_T	E10248_U133P2.CEL	ArrayExpress	E-MTAB-3073	http://identifiers.org/arrayexpress/E-MTAB-3073	Expression data pre-processing	GSE108474_REMBRANDT_GeneExpression.txt.gz	Gene Expression Omnibus	GSE108474	http://identifiers.org/geo/GSE108474	25-29	MALE	astrocytoma	unknown
E10249	RNA samples	Affymetrix GeneChip Human Genome U133 Plus 2.0	Affymetrix	Gene expression data pre-processing, quality control, and expression data normalization	E10249_T	E10249_U133P2.CEL	ArrayExpress	E-MTAB-3073	http://identifiers.org/arrayexpress/E-MTAB-3073	Expression data pre-processing	GSE108474_REMBRANDT_GeneExpression.txt.gz	Gene Expression Omnibus	GSE108474	http://identifiers.org/geo/GSE108474	45-49	FEMALE	glioblastoma multiforme	unknown
E10250	RNA samples	Affymetrix GeneChip Human Genome U133 Plus 2.0	Affymetrix	Gene expression data pre-processing, quality control, and expression data normalization	E10250_T	E10250_U133P2.CEL	ArrayExpress	E-MTAB-3073	http://identifiers.org/arrayexpress/E-MTAB-3073	Expression data pre-processing	GSE108474_REMBRANDT_GeneExpression.txt.gz	Gene Expression Omnibus	GSE108474	http://identifiers.org/geo/GSE108474	85-89	FEMALE	glioblastoma multiforme	unknown
E10252	RNA samples	Affymetrix GeneChip Human Genome U133 Plus 2.0	Affymetrix	Gene expression data pre-processing, quality control, and expression data normalization	E10252_T	E10252_U133P2.CEL	ArrayExpress	E-MTAB-3073	http://identifiers.org/arrayexpress/E-MTAB-3073	Expression data pre-processing	GSE108474_REMBRANDT_GeneExpression.txt.gz	Gene Expression Omnibus	GSE108474	http://identifiers.org/geo/GSE108474	65-69	MALE	glioblastoma multiforme	unknown
E10258	RNA samples	Affymetrix GeneChip Human Genome U133 Plus 2.0	Affymetrix	Gene expression data pre-processing, quality control, and expression data normalization	E10258_T	E10258_U133P2.CEL	ArrayExpress	E-MTAB-3073	http://identifiers.org/arrayexpress/E-MTAB-3073	Expression data pre-processing	GSE108474_REMBRANDT_GeneExpression.txt.gz	Gene Expression Omnibus	GSE108474	http://identifiers.org/geo/GSE108474	70-74	MALE	glioblastoma multiforme	unknown
E10262	RNA samples	Affymetrix GeneChip Human Genome U133 Plus 2.0	Affymetrix	Gene expression data pre-processing, quality control, and expression data normalization	E10262_T	E10262_U133P2.CEL	ArrayExpress	E-MTAB-3073	http://identifiers.org/arrayexpress/E-MTAB-3073	Expression data pre-processing	GSE108474_REMBRANDT_GeneExpression.txt.gz	Gene Expression Omnibus	GSE108474	http://identifiers.org/geo/GSE108474	45-49	FEMALE	glioblastoma multiforme	unknown
E10264	RNA samples	Affymetrix GeneChip Human Genome U133 Plus 2.0	Affymetrix	Gene expression data pre-processing, quality control, and expression data normalization	E10264_T	E10264_U133P2.CEL	ArrayExpress	E-MTAB-3073	http://identifiers.org/arrayexpress/E-MTAB-3073	Expression data pre-processing	GSE108474_REMBRANDT_GeneExpression.txt.gz	Gene Expression Omnibus	GSE108474	http://identifiers.org/geo/GSE108474	60-64	MALE	glioblastoma multiforme	unknown
E10267	RNA samples	Affymetrix GeneChip Human Genome U133 Plus 2.0	Affymetrix	Gene expression data pre-processing, quality control, and expression data normalization	E10267_T	E10267_U133P2.CEL	ArrayExpress	E-MTAB-3073	http://identifiers.org/arrayexpress/E-MTAB-3073	Expression data pre-processing	GSE108474_REMBRANDT_GeneExpression.txt.gz	Gene Expression Omnibus	GSE108474	http://identifiers.org/geo/GSE108474	30-34	FEMALE	glioblastoma multiforme	unknown
E10271	RNA samples	Affymetrix GeneChip Human Genome U133 Plus 2.0	Affymetrix	Gene expression data pre-processing, quality control, and expression data normalization	E10271_T	E10271_U133P2.CEL	ArrayExpress	E-MTAB-3073	http://identifiers.org/arrayexpress/E-MTAB-3073	Expression data pre-processing	GSE108474_REMBRANDT_GeneExpression.txt.gz	Gene Expression Omnibus	GSE108474	http://identifiers.org/geo/GSE108474	70-74	MALE	glioblastoma multiforme	unknown
E10278	RNA samples	Affymetrix GeneChip Human Genome U133 Plus 2.0	Affymetrix	Gene expression data pre-processing, quality control, and expression data normalization	E10278_T	E10278_U133P2.CEL	ArrayExpress	E-MTAB-3073	http://identifiers.org/arrayexpress/E-MTAB-3073	Expression data pre-processing	GSE108474_REMBRANDT_GeneExpression.txt.gz	Gene Expression Omnibus	GSE108474	http://identifiers.org/geo/GSE108474	25-29	FEMALE	oligodendroglioma	unknown
E10284	RNA samples	Affymetrix GeneChip Human Genome U133 Plus 2.0	Affymetrix	Gene expression data pre-processing, quality control, and expression data normalization	E10284_T	E10284_U133P2.CEL	ArrayExpress	E-MTAB-3073	http://identifiers.org/arrayexpress/E-MTAB-3073	Expression data pre-processing	GSE108474_REMBRANDT_GeneExpression.txt.gz	Gene Expression Omnibus	GSE108474	http://identifiers.org/geo/GSE108474	55-59	MALE	glioblastoma multiforme	unknown
E10285	RNA samples	Affymetrix GeneChip Human Genome U133 Plus 2.0	Affymetrix	Gene expression data pre-processing, quality control, and expression data normalization	E10285_T	E10285_U133P2.CEL	ArrayExpress	E-MTAB-3073	http://identifiers.org/arrayexpress/E-MTAB-3073	Expression data pre-processing	GSE108474_REMBRANDT_GeneExpression.txt.gz	Gene Expression Omnibus	GSE108474	http://identifiers.org/geo/GSE108474	25-29	MALE	astrocytoma	unknown
E10286	RNA samples	Affymetrix GeneChip Human Genome U133 Plus 2.0	Affymetrix	Gene expression data pre-processing, quality control, and expression data normalization	E10286_T	E10286_U133P2.CEL	ArrayExpress	E-MTAB-3073	http://identifiers.org/arrayexpress/E-MTAB-3073	Expression data pre-processing	GSE108474_REMBRANDT_GeneExpression.txt.gz	Gene Expression Omnibus	GSE108474	http://identifiers.org/geo/GSE108474	30-34	MALE	astrocytoma	unknown
E10290	RNA samples	Affymetrix GeneChip Human Genome U133 Plus 2.0	Affymetrix	Gene expression data pre-processing, quality control, and expression data normalization	E10290_T	E10290_U133P2.CEL	ArrayExpress	E-MTAB-3073	http://identifiers.org/arrayexpress/E-MTAB-3073	Expression data pre-processing	GSE108474_REMBRANDT_GeneExpression.txt.gz	Gene Expression Omnibus	GSE108474	http://identifiers.org/geo/GSE108474	40-44	FEMALE	glioblastoma multiforme	unknown
E10292	RNA samples	Affymetrix GeneChip Human Genome U133 Plus 2.0	Affymetrix	Gene expression data pre-processing, quality control, and expression data normalization	E10292_T	E10292_U133P2.CEL	ArrayExpress	E-MTAB-3073	http://identifiers.org/arrayexpress/E-MTAB-3073	Expression data pre-processing	GSE108474_REMBRANDT_GeneExpression.txt.gz	Gene Expression Omnibus	GSE108474	http://identifiers.org/geo/GSE108474	45-49	MALE	glioblastoma multiforme	unknown
E10299	RNA samples	Affymetrix GeneChip Human Genome U133 Plus 2.0	Affymetrix	Gene expression data pre-processing, quality control, and expression data normalization	E10299_T	E10299_U133P2.CEL	ArrayExpress	E-MTAB-3073	http://identifiers.org/arrayexpress/E-MTAB-3073	Expression data pre-processing	GSE108474_REMBRANDT_GeneExpression.txt.gz	Gene Expression Omnibus	GSE108474	http://identifiers.org/geo/GSE108474	40-44	FEMALE	astrocytoma	unknown
E10300	RNA samples	Affymetrix GeneChip Human Genome U133 Plus 2.0	Affymetrix	Gene expression data pre-processing, quality control, and expression data normalization	E10300_T	E10300_U133P2.CEL	ArrayExpress	E-MTAB-3073	http://identifiers.org/arrayexpress/E-MTAB-3073	Expression data pre-processing	GSE108474_REMBRANDT_GeneExpression.txt.gz	Gene Expression Omnibus	GSE108474	http://identifiers.org/geo/GSE108474	75-79	MALE	glioblastoma multiforme	unknown
E10305	RNA samples	Affymetrix GeneChip Human Genome U133 Plus 2.0	Affymetrix	Gene expression data pre-processing, quality control, and expression data normalization	E10305_T	E10305_U133P2.CEL	ArrayExpress	E-MTAB-3073	http://identifiers.org/arrayexpress/E-MTAB-3073	Expression data pre-processing	GSE108474_REMBRANDT_GeneExpression.txt.gz	Gene Expression Omnibus	GSE108474	http://identifiers.org/geo/GSE108474	70-74	FEMALE	glioblastoma multiforme	unknown
E10306	RNA samples	Affymetrix GeneChip Human Genome U133 Plus 2.0	Affymetrix	Gene expression data pre-processing, quality control, and expression data normalization	E10306_T	E10306_U133P2.CEL	ArrayExpress	E-MTAB-3073	http://identifiers.org/arrayexpress/E-MTAB-3073	Expression data pre-processing	GSE108474_REMBRANDT_GeneExpression.txt.gz	Gene Expression Omnibus	GSE108474	http://identifiers.org/geo/GSE108474	60-64	MALE	glioblastoma multiforme	unknown
E10312	RNA samples	Affymetrix GeneChip Human Genome U133 Plus 2.0	Affymetrix	Gene expression data pre-processing, quality control, and expression data normalization	E10312_T	E10312_U133P2.CEL	ArrayExpress	E-MTAB-3073	http://identifiers.org/arrayexpress/E-MTAB-3073	Expression data pre-processing	GSE108474_REMBRANDT_GeneExpression.txt.gz	Gene Expression Omnibus	GSE108474	http://identifiers.org/geo/GSE108474	35-39	MALE	glioblastoma multiforme	unknown
E10313	RNA samples	Affymetrix GeneChip Human Genome U133 Plus 2.0	Affymetrix	Gene expression data pre-processing, quality control, and expression data normalization	E10313_T	E10313_U133P2.CEL	ArrayExpress	E-MTAB-3073	http://identifiers.org/arrayexpress/E-MTAB-3073	Expression data pre-processing	GSE108474_REMBRANDT_GeneExpression.txt.gz	Gene Expression Omnibus	GSE108474	http://identifiers.org/geo/GSE108474	55-59	MALE	glioblastoma multiforme	unknown
E10318	RNA samples	Affymetrix GeneChip Human Genome U133 Plus 2.0	Affymetrix	Gene expression data pre-processing, quality control, and expression data normalization	E10318_T	E10318_U133P2.CEL	ArrayExpress	E-MTAB-3073	http://identifiers.org/arrayexpress/E-MTAB-3073	Expression data pre-processing	GSE108474_REMBRANDT_GeneExpression.txt.gz	Gene Expression Omnibus	GSE108474	http://identifiers.org/geo/GSE108474	55-59	MALE	glioblastoma multiforme	unknown
E10362	RNA samples	Affymetrix GeneChip Human Genome U133 Plus 2.0	Affymetrix	Gene expression data pre-processing, quality control, and expression data normalization	E10362_T	E10362_U133P2.CEL	ArrayExpress	E-MTAB-3073	http://identifiers.org/arrayexpress/E-MTAB-3073	Expression data pre-processing	GSE108474_REMBRANDT_GeneExpression.txt.gz	Gene Expression Omnibus	GSE108474	http://identifiers.org/geo/GSE108474	30-34	FEMALE	astrocytoma	unknown
E10433	RNA samples	Affymetrix GeneChip Human Genome U133 Plus 2.0	Affymetrix	Gene expression data pre-processing, quality control, and expression data normalization	E10433_T	E10433_U133P2.CEL	ArrayExpress	E-MTAB-3073	http://identifiers.org/arrayexpress/E-MTAB-3073	Expression data pre-processing	GSE108474_REMBRANDT_GeneExpression.txt.gz	Gene Expression Omnibus	GSE108474	http://identifiers.org/geo/GSE108474	50-54	FEMALE	glioblastoma multiforme	unknown
E10444	RNA samples	Affymetrix GeneChip Human Genome U133 Plus 2.0	Affymetrix	Gene expression data pre-processing, quality control, and expression data normalization	E10444_T	E10444_U133P2.CEL	ArrayExpress	E-MTAB-3073	http://identifiers.org/arrayexpress/E-MTAB-3073	Expression data pre-processing	GSE108474_REMBRANDT_GeneExpression.txt.gz	Gene Expression Omnibus	GSE108474	http://identifiers.org/geo/GSE108474	40-44	MALE	glioblastoma multiforme	grade 4
E10462	RNA samples	Affymetrix GeneChip Human Genome U133 Plus 2.0	Affymetrix	Gene expression data pre-processing, quality control, and expression data normalization	E10462_T	E10462_U133P2.CEL	ArrayExpress	E-MTAB-3073	http://identifiers.org/arrayexpress/E-MTAB-3073	Expression data pre-processing	GSE108474_REMBRANDT_GeneExpression.txt.gz	Gene Expression Omnibus	GSE108474	http://identifiers.org/geo/GSE108474	55-59	FEMALE	glioblastoma multiforme	grade 4
E10470	RNA samples	Affymetrix GeneChip Human Genome U133 Plus 2.0	Affymetrix	Gene expression data pre-processing, quality control, and expression data normalization	E10470_T	E10470_U133P2.CEL	ArrayExpress	E-MTAB-3073	http://identifiers.org/arrayexpress/E-MTAB-3073	Expression data pre-processing	GSE108474_REMBRANDT_GeneExpression.txt.gz	Gene Expression Omnibus	GSE108474	http://identifiers.org/geo/GSE108474	25-29	MALE	oligodendroglioma	unknown
E10482	RNA samples	Affymetrix GeneChip Human Genome U133 Plus 2.0	Affymetrix	Gene expression data pre-processing, quality control, and expression data normalization	E10482_T	E10482_U133P2.CEL	ArrayExpress	E-MTAB-3073	http://identifiers.org/arrayexpress/E-MTAB-3073	Expression data pre-processing	GSE108474_REMBRANDT_GeneExpression.txt.gz	Gene Expression Omnibus	GSE108474	http://identifiers.org/geo/GSE108474	40-44	MALE	astrocytoma	unknown
E10483	RNA samples	Affymetrix GeneChip Human Genome U133 Plus 2.0	Affymetrix	Gene expression data pre-processing, quality control, and expression data normalization	E10483_T	E10483_U133P2.CEL	ArrayExpress	E-MTAB-3073	http://identifiers.org/arrayexpress/E-MTAB-3073	Expression data pre-processing	GSE108474_REMBRANDT_GeneExpression.txt.gz	Gene Expression Omnibus	GSE108474	http://identifiers.org/geo/GSE108474	25-29	MALE	astrocytoma	grade 2
E10488	RNA samples	Affymetrix GeneChip Human Genome U133 Plus 2.0	Affymetrix	Gene expression data pre-processing, quality control, and expression data normalization	E10488_T	E10488_U133P2.CEL	ArrayExpress	E-MTAB-3073	http://identifiers.org/arrayexpress/E-MTAB-3073	Expression data pre-processing	GSE108474_REMBRANDT_GeneExpression.txt.gz	Gene Expression Omnibus	GSE108474	http://identifiers.org/geo/GSE108474	55-59	FEMALE	glioblastoma multiforme	grade 4
E10512	RNA samples	Affymetrix GeneChip Human Genome U133 Plus 2.0	Affymetrix	Gene expression data pre-processing, quality control, and expression data normalization	E10512_T	E10512_U133P2.CEL	ArrayExpress	E-MTAB-3073	http://identifiers.org/arrayexpress/E-MTAB-3073	Expression data pre-processing	GSE108474_REMBRANDT_GeneExpression.txt.gz	Gene Expression Omnibus	GSE108474	http://identifiers.org/geo/GSE108474	35-39	MALE	glioblastoma multiforme	unknown
E10514	RNA samples	Affymetrix GeneChip Human Genome U133 Plus 2.0	Affymetrix	Gene expression data pre-processing, quality control, and expression data normalization	E10514_T	E10514_U133P2.CEL	ArrayExpress	E-MTAB-3073	http://identifiers.org/arrayexpress/E-MTAB-3073	Expression data pre-processing	GSE108474_REMBRANDT_GeneExpression.txt.gz	Gene Expression Omnibus	GSE108474	http://identifiers.org/geo/GSE108474	25-29	MALE	glioblastoma multiforme	unknown
E10540	RNA samples	Affymetrix GeneChip Human Genome U133 Plus 2.0	Affymetrix	Gene expression data pre-processing, quality control, and expression data normalization	E10540_T	E10540_U133P2.CEL	ArrayExpress	E-MTAB-3073	http://identifiers.org/arrayexpress/E-MTAB-3073	Expression data pre-processing	GSE108474_REMBRANDT_GeneExpression.txt.gz	Gene Expression Omnibus	GSE108474	http://identifiers.org/geo/GSE108474	40-44	MALE	astrocytoma	unknown
E10551	RNA samples	Affymetrix GeneChip Human Genome U133 Plus 2.0	Affymetrix	Gene expression data pre-processing, quality control, and expression data normalization	E10551_T	E10551_U133P2.CEL	ArrayExpress	E-MTAB-3073	http://identifiers.org/arrayexpress/E-MTAB-3073	Expression data pre-processing	GSE108474_REMBRANDT_GeneExpression.txt.gz	Gene Expression Omnibus	GSE108474	http://identifiers.org/geo/GSE108474	50-54	MALE	glioblastoma multiforme	unknown
E10556	RNA samples	Affymetrix GeneChip Human Genome U133 Plus 2.0	Affymetrix	Gene expression data pre-processing, quality control, and expression data normalization	E10556_T	E10556_U133P2.CEL	ArrayExpress	E-MTAB-3073	http://identifiers.org/arrayexpress/E-MTAB-3073	Expression data pre-processing	GSE108474_REMBRANDT_GeneExpression.txt.gz	Gene Expression Omnibus	GSE108474	http://identifiers.org/geo/GSE108474	40-44	MALE	astrocytoma	unknown
E10596	RNA samples	Affymetrix GeneChip Human Genome U133 Plus 2.0	Affymetrix	Gene expression data pre-processing, quality control, and expression data normalization	E10596_T	E10596_U133P2.CEL	ArrayExpress	E-MTAB-3073	http://identifiers.org/arrayexpress/E-MTAB-3073	Expression data pre-processing	GSE108474_REMBRANDT_GeneExpression.txt.gz	Gene Expression Omnibus	GSE108474	http://identifiers.org/geo/GSE108474	35-39	MALE	glioblastoma multiforme	unknown
E10615	RNA samples	Affymetrix GeneChip Human Genome U133 Plus 2.0	Affymetrix	Gene expression data pre-processing, quality control, and expression data normalization	E10615_T	E10615_U133P2.CEL	ArrayExpress	E-MTAB-3073	http://identifiers.org/arrayexpress/E-MTAB-3073	Expression data pre-processing	GSE108474_REMBRANDT_GeneExpression.txt.gz	Gene Expression Omnibus	GSE108474	http://identifiers.org/geo/GSE108474	45-49	MALE	astrocytoma	grade 3
E10645	RNA samples	Affymetrix GeneChip Human Genome U133 Plus 2.0	Affymetrix	Gene expression data pre-processing, quality control, and expression data normalization	E10645_T	E10645_U133P2.CEL	ArrayExpress	E-MTAB-3073	http://identifiers.org/arrayexpress/E-MTAB-3073	Expression data pre-processing	GSE108474_REMBRANDT_GeneExpression.txt.gz	Gene Expression Omnibus	GSE108474	http://identifiers.org/geo/GSE108474	25-29	MALE	astrocytoma	grade 3
E10662	RNA samples	Affymetrix GeneChip Human Genome U133 Plus 2.0	Affymetrix	Gene expression data pre-processing, quality control, and expression data normalization	E10662_T	E10662_U133P2.CEL	ArrayExpress	E-MTAB-3073	http://identifiers.org/arrayexpress/E-MTAB-3073	Expression data pre-processing	GSE108474_REMBRANDT_GeneExpression.txt.gz	Gene Expression Omnibus	GSE108474	http://identifiers.org/geo/GSE108474	45-49	MALE	glioblastoma multiforme	unknown
E10690	RNA samples	Affymetrix GeneChip Human Genome U133 Plus 2.0	Affymetrix	Gene expression data pre-processing, quality control, and expression data normalization	E10690_T	E10690_U133P2.CEL	ArrayExpress	E-MTAB-3073	http://identifiers.org/arrayexpress/E-MTAB-3073	Expression data pre-processing	GSE108474_REMBRANDT_GeneExpression.txt.gz	Gene Expression Omnibus	GSE108474	http://identifiers.org/geo/GSE108474	35-39	MALE	mixed	unknown
E10691	RNA samples	Affymetrix GeneChip Human Genome U133 Plus 2.0	Affymetrix	Gene expression data pre-processing, quality control, and expression data normalization	E10691_T	E10691_U133P2.CEL	ArrayExpress	E-MTAB-3073	http://identifiers.org/arrayexpress/E-MTAB-3073	Expression data pre-processing	GSE108474_REMBRANDT_GeneExpression.txt.gz	Gene Expression Omnibus	GSE108474	http://identifiers.org/geo/GSE108474	60-64	FEMALE	oligodendroglioma	unknown
E10710	RNA samples	Affymetrix GeneChip Human Genome U133 Plus 2.0	Affymetrix	Gene expression data pre-processing, quality control, and expression data normalization	E10710_T	E10710_U133P2.CEL	ArrayExpress	E-MTAB-3073	http://identifiers.org/arrayexpress/E-MTAB-3073	Expression data pre-processing	GSE108474_REMBRANDT_GeneExpression.txt.gz	Gene Expression Omnibus	GSE108474	http://identifiers.org/geo/GSE108474	50-54	MALE	astrocytoma	unknown
E50057	RNA samples	Affymetrix GeneChip Human Genome U133 Plus 2.0	Affymetrix	Gene expression data pre-processing, quality control, and expression data normalization	E50057_T	E50057_U133P2.CEL	ArrayExpress	E-MTAB-3073	http://identifiers.org/arrayexpress/E-MTAB-3073	Expression data pre-processing	GSE108474_REMBRANDT_GeneExpression.txt.gz	Gene Expression Omnibus	GSE108474	http://identifiers.org/geo/GSE108474	60-64	MALE	glioblastoma multiforme	unknown
E50074	RNA samples	Affymetrix GeneChip Human Genome U133 Plus 2.0	Affymetrix	Gene expression data pre-processing, quality control, and expression data normalization	E50074_T	E50074_U133P2.CEL	ArrayExpress	E-MTAB-3073	http://identifiers.org/arrayexpress/E-MTAB-3073	Expression data pre-processing	GSE108474_REMBRANDT_GeneExpression.txt.gz	Gene Expression Omnibus	GSE108474	http://identifiers.org/geo/GSE108474	60-64	MALE	glioblastoma multiforme	unknown
E50091	RNA samples	Affymetrix GeneChip Human Genome U133 Plus 2.0	Affymetrix	Gene expression data pre-processing, quality control, and expression data normalization	E50091_T	E50091_U133P2.CEL	ArrayExpress	E-MTAB-3073	http://identifiers.org/arrayexpress/E-MTAB-3073	Expression data pre-processing	GSE108474_REMBRANDT_GeneExpression.txt.gz	Gene Expression Omnibus	GSE108474	http://identifiers.org/geo/GSE108474	55-59	MALE	glioblastoma multiforme	unknown
E50123	RNA samples	Affymetrix GeneChip Human Genome U133 Plus 2.0	Affymetrix	Gene expression data pre-processing, quality control, and expression data normalization	E50123_T	E50123_U133P2_2.CEL	ArrayExpress	E-MTAB-3073	http://identifiers.org/arrayexpress/E-MTAB-3073	Expression data pre-processing	GSE108474_REMBRANDT_GeneExpression.txt.gz	Gene Expression Omnibus	GSE108474	http://identifiers.org/geo/GSE108474	40-44	FEMALE	glioblastoma multiforme	unknown
HF0017	RNA samples	Affymetrix GeneChip Human Genome U133 Plus 2.0	Affymetrix	Gene expression data pre-processing, quality control, and expression data normalization	HF0017_T	HF0017_U133P2.CEL	ArrayExpress	E-MTAB-3073	http://identifiers.org/arrayexpress/E-MTAB-3073	Expression data pre-processing	GSE108474_REMBRANDT_GeneExpression.txt.gz	Gene Expression Omnibus	GSE108474	http://identifiers.org/geo/GSE108474	45-49	MALE	astrocytoma	grade 3
HF0022	RNA samples	Affymetrix GeneChip Human Genome U133 Plus 2.0	Affymetrix	Gene expression data pre-processing, quality control, and expression data normalization	HF0022_T	HF0022_U133P2.CEL	ArrayExpress	E-MTAB-3073	http://identifiers.org/arrayexpress/E-MTAB-3073	Expression data pre-processing	GSE108474_REMBRANDT_GeneExpression.txt.gz	Gene Expression Omnibus	GSE108474	http://identifiers.org/geo/GSE108474	20-24	MALE	astrocytoma	grade 2
HF0024	RNA samples	Affymetrix GeneChip Human Genome U133 Plus 2.0	Affymetrix	Gene expression data pre-processing, quality control, and expression data normalization	HF0024_T	HF0024_U133P2.CEL	ArrayExpress	E-MTAB-3073	http://identifiers.org/arrayexpress/E-MTAB-3073	Expression data pre-processing	GSE108474_REMBRANDT_GeneExpression.txt.gz	Gene Expression Omnibus	GSE108474	http://identifiers.org/geo/GSE108474	75-79	FEMALE	glioblastoma multiforme	grade 4
HF0026	RNA samples	Affymetrix GeneChip Human Genome U133 Plus 2.0	Affymetrix	Gene expression data pre-processing, quality control, and expression data normalization	HF0026_T	HF0026_U133P2.CEL	ArrayExpress	E-MTAB-3073	http://identifiers.org/arrayexpress/E-MTAB-3073	Expression data pre-processing	GSE108474_REMBRANDT_GeneExpression.txt.gz	Gene Expression Omnibus	GSE108474	http://identifiers.org/geo/GSE108474	60-64	FEMALE	astrocytoma	grade 2
HF0031	RNA samples	Affymetrix GeneChip Human Genome U133 Plus 2.0	Affymetrix	Gene expression data pre-processing, quality control, and expression data normalization	HF0031_T	HF0031_U133P2.CEL	ArrayExpress	E-MTAB-3073	http://identifiers.org/arrayexpress/E-MTAB-3073	Expression data pre-processing	GSE108474_REMBRANDT_GeneExpression.txt.gz	Gene Expression Omnibus	GSE108474	http://identifiers.org/geo/GSE108474	65-69	unknown	glioblastoma multiforme	grade 4
HF0048	RNA samples	Affymetrix GeneChip Human Genome U133 Plus 2.0	Affymetrix	Gene expression data pre-processing, quality control, and expression data normalization	HF0048_T	HF0048_U133P2.CEL	ArrayExpress	E-MTAB-3073	http://identifiers.org/arrayexpress/E-MTAB-3073	Expression data pre-processing	GSE108474_REMBRANDT_GeneExpression.txt.gz	Gene Expression Omnibus	GSE108474	http://identifiers.org/geo/GSE108474	30-34	MALE	glioblastoma multiforme	grade 1
HF0050	RNA samples	Affymetrix GeneChip Human Genome U133 Plus 2.0	Affymetrix	Gene expression data pre-processing, quality control, and expression data normalization	HF0050_T	HF0050_U133P2.CEL	ArrayExpress	E-MTAB-3073	http://identifiers.org/arrayexpress/E-MTAB-3073	Expression data pre-processing	GSE108474_REMBRANDT_GeneExpression.txt.gz	Gene Expression Omnibus	GSE108474	http://identifiers.org/geo/GSE108474	50-54	FEMALE	glioblastoma multiforme	grade 4
HF0066	RNA samples	Affymetrix GeneChip Human Genome U133 Plus 2.0	Affymetrix	Gene expression data pre-processing, quality control, and expression data normalization	HF0066_T	HF0066_U133P2.CEL	ArrayExpress	E-MTAB-3073	http://identifiers.org/arrayexpress/E-MTAB-3073	Expression data pre-processing	GSE108474_REMBRANDT_GeneExpression.txt.gz	Gene Expression Omnibus	GSE108474	http://identifiers.org/geo/GSE108474	55-59	unknown	glioblastoma multiforme	grade 4
HF0087	RNA samples	Affymetrix GeneChip Human Genome U133 Plus 2.0	Affymetrix	Gene expression data pre-processing, quality control, and expression data normalization	HF0087_T	HF0087_U133P2.CEL	ArrayExpress	E-MTAB-3073	http://identifiers.org/arrayexpress/E-MTAB-3073	Expression data pre-processing	GSE108474_REMBRANDT_GeneExpression.txt.gz	Gene Expression Omnibus	GSE108474	http://identifiers.org/geo/GSE108474	60-64	FEMALE	astrocytoma	grade 3
HF0088	RNA samples	Affymetrix GeneChip Human Genome U133 Plus 2.0	Affymetrix	Gene expression data pre-processing, quality control, and expression data normalization	HF0088_T	HF0088_U133P2.CEL	ArrayExpress	E-MTAB-3073	http://identifiers.org/arrayexpress/E-MTAB-3073	Expression data pre-processing	GSE108474_REMBRANDT_GeneExpression.txt.gz	Gene Expression Omnibus	GSE108474	http://identifiers.org/geo/GSE108474	60-64	unknown	normal	unknown
HF0089	RNA samples	Affymetrix GeneChip Human Genome U133 Plus 2.0	Affymetrix	Gene expression data pre-processing, quality control, and expression data normalization	HF0089_T	HF0089_U133P2.CEL	ArrayExpress	E-MTAB-3073	http://identifiers.org/arrayexpress/E-MTAB-3073	Expression data pre-processing	GSE108474_REMBRANDT_GeneExpression.txt.gz	Gene Expression Omnibus	GSE108474	http://identifiers.org/geo/GSE108474	65-69	FEMALE	astrocytoma	grade 3
HF0108	RNA samples	Affymetrix GeneChip Human Genome U133 Plus 2.0	Affymetrix	Gene expression data pre-processing, quality control, and expression data normalization	HF0108_T	HF0108_U133P2.CEL	ArrayExpress	E-MTAB-3073	http://identifiers.org/arrayexpress/E-MTAB-3073	Expression data pre-processing	GSE108474_REMBRANDT_GeneExpression.txt.gz	Gene Expression Omnibus	GSE108474	http://identifiers.org/geo/GSE108474	35-39	unknown	astrocytoma	grade 3
HF0120	RNA samples	Affymetrix GeneChip Human Genome U133 Plus 2.0	Affymetrix	Gene expression data pre-processing, quality control, and expression data normalization	HF0120_T	HF0120_U133P2.CEL	ArrayExpress	E-MTAB-3073	http://identifiers.org/arrayexpress/E-MTAB-3073	Expression data pre-processing	GSE108474_REMBRANDT_GeneExpression.txt.gz	Gene Expression Omnibus	GSE108474	http://identifiers.org/geo/GSE108474	25-29	unknown	normal	unknown
HF0131	RNA samples	Affymetrix GeneChip Human Genome U133 Plus 2.0	Affymetrix	Gene expression data pre-processing, quality control, and expression data normalization	HF0131_T	HF0131_U133P2.CEL	ArrayExpress	E-MTAB-3073	http://identifiers.org/arrayexpress/E-MTAB-3073	Expression data pre-processing	GSE108474_REMBRANDT_GeneExpression.txt.gz	Gene Expression Omnibus	GSE108474	http://identifiers.org/geo/GSE108474	35-39	unknown	normal	unknown
HF0137	RNA samples	Affymetrix GeneChip Human Genome U133 Plus 2.0	Affymetrix	Gene expression data pre-processing, quality control, and expression data normalization	HF0137_T	HF0137_U133P2.CEL	ArrayExpress	E-MTAB-3073	http://identifiers.org/arrayexpress/E-MTAB-3073	Expression data pre-processing	GSE108474_REMBRANDT_GeneExpression.txt.gz	Gene Expression Omnibus	GSE108474	http://identifiers.org/geo/GSE108474	45-49	unknown	normal	unknown
HF0138	RNA samples	Affymetrix GeneChip Human Genome U133 Plus 2.0	Affymetrix	Gene expression data pre-processing, quality control, and expression data normalization	HF0138_T	HF0138_U133P2.CEL	ArrayExpress	E-MTAB-3073	http://identifiers.org/arrayexpress/E-MTAB-3073	Expression data pre-processing	GSE108474_REMBRANDT_GeneExpression.txt.gz	Gene Expression Omnibus	GSE108474	http://identifiers.org/geo/GSE108474	75-79	unknown	glioblastoma multiforme	grade 4
HF0142	RNA samples	Affymetrix GeneChip Human Genome U133 Plus 2.0	Affymetrix	Gene expression data pre-processing, quality control, and expression data normalization	HF0142_T	HF0142_U133P2.CEL	ArrayExpress	E-MTAB-3073	http://identifiers.org/arrayexpress/E-MTAB-3073	Expression data pre-processing	GSE108474_REMBRANDT_GeneExpression.txt.gz	Gene Expression Omnibus	GSE108474	http://identifiers.org/geo/GSE108474	70-74	unknown	glioblastoma multiforme	grade 4
HF0151	RNA samples	Affymetrix GeneChip Human Genome U133 Plus 2.0	Affymetrix	Gene expression data pre-processing, quality control, and expression data normalization	HF0151_T	HF0151_U133P2.CEL	ArrayExpress	E-MTAB-3073	http://identifiers.org/arrayexpress/E-MTAB-3073	Expression data pre-processing	GSE108474_REMBRANDT_GeneExpression.txt.gz	Gene Expression Omnibus	GSE108474	http://identifiers.org/geo/GSE108474	45-49	unknown	normal	unknown
HF0152	RNA samples	Affymetrix GeneChip Human Genome U133 Plus 2.0	Affymetrix	Gene expression data pre-processing, quality control, and expression data normalization	HF0152_T	HF0152_U133P2.CEL	ArrayExpress	E-MTAB-3073	http://identifiers.org/arrayexpress/E-MTAB-3073	Expression data pre-processing	GSE108474_REMBRANDT_GeneExpression.txt.gz	Gene Expression Omnibus	GSE108474	http://identifiers.org/geo/GSE108474	30-34	unknown	astrocytoma	grade 3
HF0163	RNA samples	Affymetrix GeneChip Human Genome U133 Plus 2.0	Affymetrix	Gene expression data pre-processing, quality control, and expression data normalization	HF0163_T	HF0163_U133P2.CEL	ArrayExpress	E-MTAB-3073	http://identifiers.org/arrayexpress/E-MTAB-3073	Expression data pre-processing	GSE108474_REMBRANDT_GeneExpression.txt.gz	Gene Expression Omnibus	GSE108474	http://identifiers.org/geo/GSE108474	30-34	unknown	normal	unknown
HF0171	RNA samples	Affymetrix GeneChip Human Genome U133 Plus 2.0	Affymetrix	Gene expression data pre-processing, quality control, and expression data normalization	HF0171_T	HF0171_U133P2.CEL	ArrayExpress	E-MTAB-3073	http://identifiers.org/arrayexpress/E-MTAB-3073	Expression data pre-processing	GSE108474_REMBRANDT_GeneExpression.txt.gz	Gene Expression Omnibus	GSE108474	http://identifiers.org/geo/GSE108474	30-34	unknown	normal	unknown
HF0178	RNA samples	Affymetrix GeneChip Human Genome U133 Plus 2.0	Affymetrix	Gene expression data pre-processing, quality control, and expression data normalization	HF0178_T	HF0178_U133P2.CEL	ArrayExpress	E-MTAB-3073	http://identifiers.org/arrayexpress/E-MTAB-3073	Expression data pre-processing	GSE108474_REMBRANDT_GeneExpression.txt.gz	Gene Expression Omnibus	GSE108474	http://identifiers.org/geo/GSE108474	30-34	unknown	normal	unknown
HF0180	RNA samples	Affymetrix GeneChip Human Genome U133 Plus 2.0	Affymetrix	Gene expression data pre-processing, quality control, and expression data normalization	HF0180_T	HF0180_U133P2.CEL	ArrayExpress	E-MTAB-3073	http://identifiers.org/arrayexpress/E-MTAB-3073	Expression data pre-processing	GSE108474_REMBRANDT_GeneExpression.txt.gz	Gene Expression Omnibus	GSE108474	http://identifiers.org/geo/GSE108474	70-74	unknown	glioblastoma multiforme	grade 4
HF0183	RNA samples	Affymetrix GeneChip Human Genome U133 Plus 2.0	Affymetrix	Gene expression data pre-processing, quality control, and expression data normalization	HF0183_T	HF0183_U133P2.CEL	ArrayExpress	E-MTAB-3073	http://identifiers.org/arrayexpress/E-MTAB-3073	Expression data pre-processing	GSE108474_REMBRANDT_GeneExpression.txt.gz	Gene Expression Omnibus	GSE108474	http://identifiers.org/geo/GSE108474	50-54	FEMALE	mixed	grade 2
HF0184	RNA samples	Affymetrix GeneChip Human Genome U133 Plus 2.0	Affymetrix	Gene expression data pre-processing, quality control, and expression data normalization	HF0184_T	HF0184_U133P2.CEL	ArrayExpress	E-MTAB-3073	http://identifiers.org/arrayexpress/E-MTAB-3073	Expression data pre-processing	GSE108474_REMBRANDT_GeneExpression.txt.gz	Gene Expression Omnibus	GSE108474	http://identifiers.org/geo/GSE108474	50-54	unknown	oligodendroglioma	grade 3
HF0211	RNA samples	Affymetrix GeneChip Human Genome U133 Plus 2.0	Affymetrix	Gene expression data pre-processing, quality control, and expression data normalization	HF0211_T	HF0211_U133P2.CEL	ArrayExpress	E-MTAB-3073	http://identifiers.org/arrayexpress/E-MTAB-3073	Expression data pre-processing	GSE108474_REMBRANDT_GeneExpression.txt.gz	Gene Expression Omnibus	GSE108474	http://identifiers.org/geo/GSE108474	40-44	unknown	normal	unknown
HF0212	RNA samples	Affymetrix GeneChip Human Genome U133 Plus 2.0	Affymetrix	Gene expression data pre-processing, quality control, and expression data normalization	HF0212_T	HF0212_U133P2.CEL	ArrayExpress	E-MTAB-3073	http://identifiers.org/arrayexpress/E-MTAB-3073	Expression data pre-processing	GSE108474_REMBRANDT_GeneExpression.txt.gz	Gene Expression Omnibus	GSE108474	http://identifiers.org/geo/GSE108474	60-64	unknown	glioblastoma multiforme	grade 4
HF0218	RNA samples	Affymetrix GeneChip Human Genome U133 Plus 2.0	Affymetrix	Gene expression data pre-processing, quality control, and expression data normalization	HF0218_T	HF0218_U133P2.CEL	ArrayExpress	E-MTAB-3073	http://identifiers.org/arrayexpress/E-MTAB-3073	Expression data pre-processing	GSE108474_REMBRANDT_GeneExpression.txt.gz	Gene Expression Omnibus	GSE108474	http://identifiers.org/geo/GSE108474	70-74	unknown	oligodendroglioma	grade 2
HF0223	RNA samples	Affymetrix GeneChip Human Genome U133 Plus 2.0	Affymetrix	Gene expression data pre-processing, quality control, and expression data normalization	HF0223_T	HF0223_U133P2.CEL	ArrayExpress	E-MTAB-3073	http://identifiers.org/arrayexpress/E-MTAB-3073	Expression data pre-processing	GSE108474_REMBRANDT_GeneExpression.txt.gz	Gene Expression Omnibus	GSE108474	http://identifiers.org/geo/GSE108474	45-49	MALE	astrocytoma	grade 2
HF0232	RNA samples	Affymetrix GeneChip Human Genome U133 Plus 2.0	Affymetrix	Gene expression data pre-processing, quality control, and expression data normalization	HF0232_T	HF0232_U133P2.CEL	ArrayExpress	E-MTAB-3073	http://identifiers.org/arrayexpress/E-MTAB-3073	Expression data pre-processing	GSE108474_REMBRANDT_GeneExpression.txt.gz	Gene Expression Omnibus	GSE108474	http://identifiers.org/geo/GSE108474	35-39	unknown	normal	unknown
HF0244	RNA samples	Affymetrix GeneChip Human Genome U133 Plus 2.0	Affymetrix	Gene expression data pre-processing, quality control, and expression data normalization	HF0244_T	HF0244_U133P2.CEL	ArrayExpress	E-MTAB-3073	http://identifiers.org/arrayexpress/E-MTAB-3073	Expression data pre-processing	GSE108474_REMBRANDT_GeneExpression.txt.gz	Gene Expression Omnibus	GSE108474	http://identifiers.org/geo/GSE108474	60-64	MALE	astrocytoma	grade 3
HF0251	RNA samples	Affymetrix GeneChip Human Genome U133 Plus 2.0	Affymetrix	Gene expression data pre-processing, quality control, and expression data normalization	HF0251_T	HF0251_U133P2.CEL	ArrayExpress	E-MTAB-3073	http://identifiers.org/arrayexpress/E-MTAB-3073	Expression data pre-processing	GSE108474_REMBRANDT_GeneExpression.txt.gz	Gene Expression Omnibus	GSE108474	http://identifiers.org/geo/GSE108474	50-54	unknown	oligodendroglioma	grade 3
HF0252	RNA samples	Affymetrix GeneChip Human Genome U133 Plus 2.0	Affymetrix	Gene expression data pre-processing, quality control, and expression data normalization	HF0252_T	HF0252_U133P2_2.CEL	ArrayExpress	E-MTAB-3073	http://identifiers.org/arrayexpress/E-MTAB-3073	Expression data pre-processing	GSE108474_REMBRANDT_GeneExpression.txt.gz	Gene Expression Omnibus	GSE108474	http://identifiers.org/geo/GSE108474	35-39	MALE	astrocytoma	grade 2
HF0268	RNA samples	Affymetrix GeneChip Human Genome U133 Plus 2.0	Affymetrix	Gene expression data pre-processing, quality control, and expression data normalization	HF0268_T	HF0268_U133P2.CEL	ArrayExpress	E-MTAB-3073	http://identifiers.org/arrayexpress/E-MTAB-3073	Expression data pre-processing	GSE108474_REMBRANDT_GeneExpression.txt.gz	Gene Expression Omnibus	GSE108474	http://identifiers.org/geo/GSE108474	45-49	FEMALE	glioblastoma multiforme	grade 1
HF0285	RNA samples	Affymetrix GeneChip Human Genome U133 Plus 2.0	Affymetrix	Gene expression data pre-processing, quality control, and expression data normalization	HF0285_T	HF0285_U133P2.CEL	ArrayExpress	E-MTAB-3073	http://identifiers.org/arrayexpress/E-MTAB-3073	Expression data pre-processing	GSE108474_REMBRANDT_GeneExpression.txt.gz	Gene Expression Omnibus	GSE108474	http://identifiers.org/geo/GSE108474	60-64	MALE	oligodendroglioma	grade 2
HF0291	RNA samples	Affymetrix GeneChip Human Genome U133 Plus 2.0	Affymetrix	Gene expression data pre-processing, quality control, and expression data normalization	HF0291_T	HF0291_U133P2.CEL	ArrayExpress	E-MTAB-3073	http://identifiers.org/arrayexpress/E-MTAB-3073	Expression data pre-processing	GSE108474_REMBRANDT_GeneExpression.txt.gz	Gene Expression Omnibus	GSE108474	http://identifiers.org/geo/GSE108474	50-54	unknown	oligodendroglioma	grade 2
HF0295	RNA samples	Affymetrix GeneChip Human Genome U133 Plus 2.0	Affymetrix	Gene expression data pre-processing, quality control, and expression data normalization	HF0295_T	HF0295_U133P2.CEL	ArrayExpress	E-MTAB-3073	http://identifiers.org/arrayexpress/E-MTAB-3073	Expression data pre-processing	GSE108474_REMBRANDT_GeneExpression.txt.gz	Gene Expression Omnibus	GSE108474	http://identifiers.org/geo/GSE108474	40-44	unknown	normal	unknown
HF0300.3	RNA samples	Affymetrix GeneChip Human Genome U133 Plus 2.0	Affymetrix	Gene expression data pre-processing, quality control, and expression data normalization	HF0300.3_T	HF0300-3_U133P2.CEL	ArrayExpress	E-MTAB-3073	http://identifiers.org/arrayexpress/E-MTAB-3073	Expression data pre-processing	GSE108474_REMBRANDT_GeneExpression.txt.gz	Gene Expression Omnibus	GSE108474	http://identifiers.org/geo/GSE108474	30-34	unknown	glioblastoma multiforme	grade 4
HF0303	RNA samples	Affymetrix GeneChip Human Genome U133 Plus 2.0	Affymetrix	Gene expression data pre-processing, quality control, and expression data normalization	HF0303_T	HF0303_U133P2.CEL	ArrayExpress	E-MTAB-3073	http://identifiers.org/arrayexpress/E-MTAB-3073	Expression data pre-processing	GSE108474_REMBRANDT_GeneExpression.txt.gz	Gene Expression Omnibus	GSE108474	http://identifiers.org/geo/GSE108474	30-34	unknown	normal	unknown
HF0305	RNA samples	Affymetrix GeneChip Human Genome U133 Plus 2.0	Affymetrix	Gene expression data pre-processing, quality control, and expression data normalization	HF0305_T	HF0305_U133P2.CEL	ArrayExpress	E-MTAB-3073	http://identifiers.org/arrayexpress/E-MTAB-3073	Expression data pre-processing	GSE108474_REMBRANDT_GeneExpression.txt.gz	Gene Expression Omnibus	GSE108474	http://identifiers.org/geo/GSE108474	30-34	MALE	astrocytoma	grade 2
HF0316	RNA samples	Affymetrix GeneChip Human Genome U133 Plus 2.0	Affymetrix	Gene expression data pre-processing, quality control, and expression data normalization	HF0316_T	HF0316_U133P2.CEL	ArrayExpress	E-MTAB-3073	http://identifiers.org/arrayexpress/E-MTAB-3073	Expression data pre-processing	GSE108474_REMBRANDT_GeneExpression.txt.gz	Gene Expression Omnibus	GSE108474	http://identifiers.org/geo/GSE108474	40-44	MALE	astrocytoma	grade 2
HF0327	RNA samples	Affymetrix GeneChip Human Genome U133 Plus 2.0	Affymetrix	Gene expression data pre-processing, quality control, and expression data normalization	HF0327_T	HF0327_U133P2.CEL	ArrayExpress	E-MTAB-3073	http://identifiers.org/arrayexpress/E-MTAB-3073	Expression data pre-processing	GSE108474_REMBRANDT_GeneExpression.txt.gz	Gene Expression Omnibus	GSE108474	http://identifiers.org/geo/GSE108474	70-74	MALE	oligodendroglioma	grade 2
HF0329	RNA samples	Affymetrix GeneChip Human Genome U133 Plus 2.0	Affymetrix	Gene expression data pre-processing, quality control, and expression data normalization	HF0329_T	HF0329_U133P2.CEL	ArrayExpress	E-MTAB-3073	http://identifiers.org/arrayexpress/E-MTAB-3073	Expression data pre-processing	GSE108474_REMBRANDT_GeneExpression.txt.gz	Gene Expression Omnibus	GSE108474	http://identifiers.org/geo/GSE108474	30-34	FEMALE	astrocytoma	grade 2
HF0332	RNA samples	Affymetrix GeneChip Human Genome U133 Plus 2.0	Affymetrix	Gene expression data pre-processing, quality control, and expression data normalization	HF0332_T	HF0332_U133P2.CEL	ArrayExpress	E-MTAB-3073	http://identifiers.org/arrayexpress/E-MTAB-3073	Expression data pre-processing	GSE108474_REMBRANDT_GeneExpression.txt.gz	Gene Expression Omnibus	GSE108474	http://identifiers.org/geo/GSE108474	30-34	MALE	astrocytoma	grade 2
HF0377	RNA samples	Affymetrix GeneChip Human Genome U133 Plus 2.0	Affymetrix	Gene expression data pre-processing, quality control, and expression data normalization	HF0377_T	HF0377_U133P2.CEL	ArrayExpress	E-MTAB-3073	http://identifiers.org/arrayexpress/E-MTAB-3073	Expression data pre-processing	GSE108474_REMBRANDT_GeneExpression.txt.gz	Gene Expression Omnibus	GSE108474	http://identifiers.org/geo/GSE108474	25-29	unknown	normal	unknown
HF0383	RNA samples	Affymetrix GeneChip Human Genome U133 Plus 2.0	Affymetrix	Gene expression data pre-processing, quality control, and expression data normalization	HF0383_T	HF0383_U133P2.CEL	ArrayExpress	E-MTAB-3073	http://identifiers.org/arrayexpress/E-MTAB-3073	Expression data pre-processing	GSE108474_REMBRANDT_GeneExpression.txt.gz	Gene Expression Omnibus	GSE108474	http://identifiers.org/geo/GSE108474	35-39	unknown	normal	unknown
HF0408	RNA samples	Affymetrix GeneChip Human Genome U133 Plus 2.0	Affymetrix	Gene expression data pre-processing, quality control, and expression data normalization	HF0408_T	HF0408_U133P2.CEL	ArrayExpress	E-MTAB-3073	http://identifiers.org/arrayexpress/E-MTAB-3073	Expression data pre-processing	GSE108474_REMBRANDT_GeneExpression.txt.gz	Gene Expression Omnibus	GSE108474	http://identifiers.org/geo/GSE108474	55-59	unknown	glioblastoma multiforme	grade 4
HF0434	RNA samples	Affymetrix GeneChip Human Genome U133 Plus 2.0	Affymetrix	Gene expression data pre-processing, quality control, and expression data normalization	HF0434_T	HF0434_U133P2.CEL	ArrayExpress	E-MTAB-3073	http://identifiers.org/arrayexpress/E-MTAB-3073	Expression data pre-processing	GSE108474_REMBRANDT_GeneExpression.txt.gz	Gene Expression Omnibus	GSE108474	http://identifiers.org/geo/GSE108474	60-64	MALE	astrocytoma	grade 2
HF0435	RNA samples	Affymetrix GeneChip Human Genome U133 Plus 2.0	Affymetrix	Gene expression data pre-processing, quality control, and expression data normalization	HF0435_T	HF0435_U133P2.CEL	ArrayExpress	E-MTAB-3073	http://identifiers.org/arrayexpress/E-MTAB-3073	Expression data pre-processing	GSE108474_REMBRANDT_GeneExpression.txt.gz	Gene Expression Omnibus	GSE108474	http://identifiers.org/geo/GSE108474	40-44	unknown	astrocytoma	grade 3
HF0442.5	RNA samples	Affymetrix GeneChip Human Genome U133 Plus 2.0	Affymetrix	Gene expression data pre-processing, quality control, and expression data normalization	HF0442.5_T	HF0442-5_U133P2.CEL	ArrayExpress	E-MTAB-3073	http://identifiers.org/arrayexpress/E-MTAB-3073	Expression data pre-processing	GSE108474_REMBRANDT_GeneExpression.txt.gz	Gene Expression Omnibus	GSE108474	http://identifiers.org/geo/GSE108474	45-49	MALE	glioblastoma multiforme	grade 4
HF0445	RNA samples	Affymetrix GeneChip Human Genome U133 Plus 2.0	Affymetrix	Gene expression data pre-processing, quality control, and expression data normalization	HF0445_T	HF0445_U133P2.CEL	ArrayExpress	E-MTAB-3073	http://identifiers.org/arrayexpress/E-MTAB-3073	Expression data pre-processing	GSE108474_REMBRANDT_GeneExpression.txt.gz	Gene Expression Omnibus	GSE108474	http://identifiers.org/geo/GSE108474	30-34	FEMALE	glioblastoma multiforme	grade 4
HF0450	RNA samples	Affymetrix GeneChip Human Genome U133 Plus 2.0	Affymetrix	Gene expression data pre-processing, quality control, and expression data normalization	HF0450_T	HF0450_U133P2.CEL	ArrayExpress	E-MTAB-3073	http://identifiers.org/arrayexpress/E-MTAB-3073	Expression data pre-processing	GSE108474_REMBRANDT_GeneExpression.txt.gz	Gene Expression Omnibus	GSE108474	http://identifiers.org/geo/GSE108474	30-34	unknown	astrocytoma	grade 2
HF0460	RNA samples	Affymetrix GeneChip Human Genome U133 Plus 2.0	Affymetrix	Gene expression data pre-processing, quality control, and expression data normalization	HF0460_T	HF0460_U133P2.CEL	ArrayExpress	E-MTAB-3073	http://identifiers.org/arrayexpress/E-MTAB-3073	Expression data pre-processing	GSE108474_REMBRANDT_GeneExpression.txt.gz	Gene Expression Omnibus	GSE108474	http://identifiers.org/geo/GSE108474	55-59	unknown	oligodendroglioma	grade 3
HF0467	RNA samples	Affymetrix GeneChip Human Genome U133 Plus 2.0	Affymetrix	Gene expression data pre-processing, quality control, and expression data normalization	HF0467_T	HF0467_U133P2.CEL	ArrayExpress	E-MTAB-3073	http://identifiers.org/arrayexpress/E-MTAB-3073	Expression data pre-processing	GSE108474_REMBRANDT_GeneExpression.txt.gz	Gene Expression Omnibus	GSE108474	http://identifiers.org/geo/GSE108474	20-24	unknown	normal	unknown
HF0488	RNA samples	Affymetrix GeneChip Human Genome U133 Plus 2.0	Affymetrix	Gene expression data pre-processing, quality control, and expression data normalization	HF0488_T	HF0488_U133P2.CEL	ArrayExpress	E-MTAB-3073	http://identifiers.org/arrayexpress/E-MTAB-3073	Expression data pre-processing	GSE108474_REMBRANDT_GeneExpression.txt.gz	Gene Expression Omnibus	GSE108474	http://identifiers.org/geo/GSE108474	35-39	unknown	astrocytoma	grade 2
HF0491	RNA samples	Affymetrix GeneChip Human Genome U133 Plus 2.0	Affymetrix	Gene expression data pre-processing, quality control, and expression data normalization	HF0491_T	HF0491_U133P2.CEL	ArrayExpress	E-MTAB-3073	http://identifiers.org/arrayexpress/E-MTAB-3073	Expression data pre-processing	GSE108474_REMBRANDT_GeneExpression.txt.gz	Gene Expression Omnibus	GSE108474	http://identifiers.org/geo/GSE108474	30-34	unknown	astrocytoma	grade 2
HF0505	RNA samples	Affymetrix GeneChip Human Genome U133 Plus 2.0	Affymetrix	Gene expression data pre-processing, quality control, and expression data normalization	HF0505_T	HF0505_U133P2.CEL	ArrayExpress	E-MTAB-3073	http://identifiers.org/arrayexpress/E-MTAB-3073	Expression data pre-processing	GSE108474_REMBRANDT_GeneExpression.txt.gz	Gene Expression Omnibus	GSE108474	http://identifiers.org/geo/GSE108474	75-79	unknown	glioblastoma multiforme	grade 4
HF0510	RNA samples	Affymetrix GeneChip Human Genome U133 Plus 2.0	Affymetrix	Gene expression data pre-processing, quality control, and expression data normalization	HF0510_T	HF0510_U133P2.CEL	ArrayExpress	E-MTAB-3073	http://identifiers.org/arrayexpress/E-MTAB-3073	Expression data pre-processing	GSE108474_REMBRANDT_GeneExpression.txt.gz	Gene Expression Omnibus	GSE108474	http://identifiers.org/geo/GSE108474	70-74	unknown	oligodendroglioma	grade 2
HF0512	RNA samples	Affymetrix GeneChip Human Genome U133 Plus 2.0	Affymetrix	Gene expression data pre-processing, quality control, and expression data normalization	HF0512_T	HF0512_U133P2.CEL	ArrayExpress	E-MTAB-3073	http://identifiers.org/arrayexpress/E-MTAB-3073	Expression data pre-processing	GSE108474_REMBRANDT_GeneExpression.txt.gz	Gene Expression Omnibus	GSE108474	http://identifiers.org/geo/GSE108474	45-49	unknown	normal	unknown
HF0520	RNA samples	Affymetrix GeneChip Human Genome U133 Plus 2.0	Affymetrix	Gene expression data pre-processing, quality control, and expression data normalization	HF0520_T	HF0520_U133P2.CEL	ArrayExpress	E-MTAB-3073	http://identifiers.org/arrayexpress/E-MTAB-3073	Expression data pre-processing	GSE108474_REMBRANDT_GeneExpression.txt.gz	Gene Expression Omnibus	GSE108474	http://identifiers.org/geo/GSE108474	60-64	unknown	glioblastoma multiforme	grade 4
HF0523	RNA samples	Affymetrix GeneChip Human Genome U133 Plus 2.0	Affymetrix	Gene expression data pre-processing, quality control, and expression data normalization	HF0523_T	HF0523_U133P2.CEL	ArrayExpress	E-MTAB-3073	http://identifiers.org/arrayexpress/E-MTAB-3073	Expression data pre-processing	GSE108474_REMBRANDT_GeneExpression.txt.gz	Gene Expression Omnibus	GSE108474	http://identifiers.org/geo/GSE108474	35-39	unknown	normal	unknown
HF0526	RNA samples	Affymetrix GeneChip Human Genome U133 Plus 2.0	Affymetrix	Gene expression data pre-processing, quality control, and expression data normalization	HF0526_T	HF0526_U133P2.CEL	ArrayExpress	E-MTAB-3073	http://identifiers.org/arrayexpress/E-MTAB-3073	Expression data pre-processing	GSE108474_REMBRANDT_GeneExpression.txt.gz	Gene Expression Omnibus	GSE108474	http://identifiers.org/geo/GSE108474	40-44	unknown	normal	unknown
HF0533	RNA samples	Affymetrix GeneChip Human Genome U133 Plus 2.0	Affymetrix	Gene expression data pre-processing, quality control, and expression data normalization	HF0533_T	HF0533_U133P2.CEL	ArrayExpress	E-MTAB-3073	http://identifiers.org/arrayexpress/E-MTAB-3073	Expression data pre-processing	GSE108474_REMBRANDT_GeneExpression.txt.gz	Gene Expression Omnibus	GSE108474	http://identifiers.org/geo/GSE108474	10-14	unknown	normal	unknown
HF0543	RNA samples	Affymetrix GeneChip Human Genome U133 Plus 2.0	Affymetrix	Gene expression data pre-processing, quality control, and expression data normalization	HF0543_T	HF0543_U133P2.CEL	ArrayExpress	E-MTAB-3073	http://identifiers.org/arrayexpress/E-MTAB-3073	Expression data pre-processing	GSE108474_REMBRANDT_GeneExpression.txt.gz	Gene Expression Omnibus	GSE108474	http://identifiers.org/geo/GSE108474	50-54	MALE	glioblastoma multiforme	grade 4
HF0583	RNA samples	Affymetrix GeneChip Human Genome U133 Plus 2.0	Affymetrix	Gene expression data pre-processing, quality control, and expression data normalization	HF0583_T	HF0583_U133P2.CEL	ArrayExpress	E-MTAB-3073	http://identifiers.org/arrayexpress/E-MTAB-3073	Expression data pre-processing	GSE108474_REMBRANDT_GeneExpression.txt.gz	Gene Expression Omnibus	GSE108474	http://identifiers.org/geo/GSE108474	60-64	unknown	glioblastoma multiforme	grade 4
HF0593	RNA samples	Affymetrix GeneChip Human Genome U133 Plus 2.0	Affymetrix	Gene expression data pre-processing, quality control, and expression data normalization	HF0593_T	HF0593_U133P2.CEL	ArrayExpress	E-MTAB-3073	http://identifiers.org/arrayexpress/E-MTAB-3073	Expression data pre-processing	GSE108474_REMBRANDT_GeneExpression.txt.gz	Gene Expression Omnibus	GSE108474	http://identifiers.org/geo/GSE108474	15-19	unknown	normal	unknown
HF0599	RNA samples	Affymetrix GeneChip Human Genome U133 Plus 2.0	Affymetrix	Gene expression data pre-processing, quality control, and expression data normalization	HF0599_T	HF0599_U133P2.CEL	ArrayExpress	E-MTAB-3073	http://identifiers.org/arrayexpress/E-MTAB-3073	Expression data pre-processing	GSE108474_REMBRANDT_GeneExpression.txt.gz	Gene Expression Omnibus	GSE108474	http://identifiers.org/geo/GSE108474	50-54	unknown	oligodendroglioma	grade 2
HF0606	RNA samples	Affymetrix GeneChip Human Genome U133 Plus 2.0	Affymetrix	Gene expression data pre-processing, quality control, and expression data normalization	HF0606_T	HF0606_U133P2.CEL	ArrayExpress	E-MTAB-3073	http://identifiers.org/arrayexpress/E-MTAB-3073	Expression data pre-processing	GSE108474_REMBRANDT_GeneExpression.txt.gz	Gene Expression Omnibus	GSE108474	http://identifiers.org/geo/GSE108474	30-34	unknown	astrocytoma	grade 2
HF0608	RNA samples	Affymetrix GeneChip Human Genome U133 Plus 2.0	Affymetrix	Gene expression data pre-processing, quality control, and expression data normalization	HF0608_T	HF0608_U133P2.CEL	ArrayExpress	E-MTAB-3073	http://identifiers.org/arrayexpress/E-MTAB-3073	Expression data pre-processing	GSE108474_REMBRANDT_GeneExpression.txt.gz	Gene Expression Omnibus	GSE108474	http://identifiers.org/geo/GSE108474	50-54	MALE	astrocytoma	grade 2
HF0616	RNA samples	Affymetrix GeneChip Human Genome U133 Plus 2.0	Affymetrix	Gene expression data pre-processing, quality control, and expression data normalization	HF0616_T	HF0616_U133P2.CEL	ArrayExpress	E-MTAB-3073	http://identifiers.org/arrayexpress/E-MTAB-3073	Expression data pre-processing	GSE108474_REMBRANDT_GeneExpression.txt.gz	Gene Expression Omnibus	GSE108474	http://identifiers.org/geo/GSE108474	unknown	unknown	normal	unknown
HF0627	RNA samples	Affymetrix GeneChip Human Genome U133 Plus 2.0	Affymetrix	Gene expression data pre-processing, quality control, and expression data normalization	HF0627_T	HF0627_U133P2.CEL	ArrayExpress	E-MTAB-3073	http://identifiers.org/arrayexpress/E-MTAB-3073	Expression data pre-processing	GSE108474_REMBRANDT_GeneExpression.txt.gz	Gene Expression Omnibus	GSE108474	http://identifiers.org/geo/GSE108474	45-49	MALE	glioblastoma multiforme	grade 4
HF0639	RNA samples	Affymetrix GeneChip Human Genome U133 Plus 2.0	Affymetrix	Gene expression data pre-processing, quality control, and expression data normalization	HF0639_T	HF0639_U133P2.CEL	ArrayExpress	E-MTAB-3073	http://identifiers.org/arrayexpress/E-MTAB-3073	Expression data pre-processing	GSE108474_REMBRANDT_GeneExpression.txt.gz	Gene Expression Omnibus	GSE108474	http://identifiers.org/geo/GSE108474	40-44	unknown	astrocytoma	grade 2
HF0654	RNA samples	Affymetrix GeneChip Human Genome U133 Plus 2.0	Affymetrix	Gene expression data pre-processing, quality control, and expression data normalization	HF0654_T	HF0654_U133P2.CEL	ArrayExpress	E-MTAB-3073	http://identifiers.org/arrayexpress/E-MTAB-3073	Expression data pre-processing	GSE108474_REMBRANDT_GeneExpression.txt.gz	Gene Expression Omnibus	GSE108474	http://identifiers.org/geo/GSE108474	55-59	unknown	glioblastoma multiforme	grade 4
HF0670	RNA samples	Affymetrix GeneChip Human Genome U133 Plus 2.0	Affymetrix	Gene expression data pre-processing, quality control, and expression data normalization	HF0670_T	HF0670_U133P2.CEL	ArrayExpress	E-MTAB-3073	http://identifiers.org/arrayexpress/E-MTAB-3073	Expression data pre-processing	GSE108474_REMBRANDT_GeneExpression.txt.gz	Gene Expression Omnibus	GSE108474	http://identifiers.org/geo/GSE108474	50-54	MALE	astrocytoma	grade 2
HF0702	RNA samples	Affymetrix GeneChip Human Genome U133 Plus 2.0	Affymetrix	Gene expression data pre-processing, quality control, and expression data normalization	HF0702_T	HF0702_U133P2.CEL	ArrayExpress	E-MTAB-3073	http://identifiers.org/arrayexpress/E-MTAB-3073	Expression data pre-processing	GSE108474_REMBRANDT_GeneExpression.txt.gz	Gene Expression Omnibus	GSE108474	http://identifiers.org/geo/GSE108474	50-54	unknown	astrocytoma	grade 3
HF0726	RNA samples	Affymetrix GeneChip Human Genome U133 Plus 2.0	Affymetrix	Gene expression data pre-processing, quality control, and expression data normalization	HF0726_T	HF0726_U133P2.CEL	ArrayExpress	E-MTAB-3073	http://identifiers.org/arrayexpress/E-MTAB-3073	Expression data pre-processing	GSE108474_REMBRANDT_GeneExpression.txt.gz	Gene Expression Omnibus	GSE108474	http://identifiers.org/geo/GSE108474	35-39	MALE	astrocytoma	grade 2
HF0757	RNA samples	Affymetrix GeneChip Human Genome U133 Plus 2.0	Affymetrix	Gene expression data pre-processing, quality control, and expression data normalization	HF0757_T	HF0757_U133P2.CEL	ArrayExpress	E-MTAB-3073	http://identifiers.org/arrayexpress/E-MTAB-3073	Expression data pre-processing	GSE108474_REMBRANDT_GeneExpression.txt.gz	Gene Expression Omnibus	GSE108474	http://identifiers.org/geo/GSE108474	40-44	unknown	astrocytoma	grade 2
HF0778	RNA samples	Affymetrix GeneChip Human Genome U133 Plus 2.0	Affymetrix	Gene expression data pre-processing, quality control, and expression data normalization	HF0778_T	HF0778_U133P2.CEL	ArrayExpress	E-MTAB-3073	http://identifiers.org/arrayexpress/E-MTAB-3073	Expression data pre-processing	GSE108474_REMBRANDT_GeneExpression.txt.gz	Gene Expression Omnibus	GSE108474	http://identifiers.org/geo/GSE108474	65-69	unknown	astrocytoma	grade 2
HF0790	RNA samples	Affymetrix GeneChip Human Genome U133 Plus 2.0	Affymetrix	Gene expression data pre-processing, quality control, and expression data normalization	HF0790_T	HF0790_U133P2.CEL	ArrayExpress	E-MTAB-3073	http://identifiers.org/arrayexpress/E-MTAB-3073	Expression data pre-processing	GSE108474_REMBRANDT_GeneExpression.txt.gz	Gene Expression Omnibus	GSE108474	http://identifiers.org/geo/GSE108474	70-74	FEMALE	glioblastoma multiforme	grade 4
HF0802	RNA samples	Affymetrix GeneChip Human Genome U133 Plus 2.0	Affymetrix	Gene expression data pre-processing, quality control, and expression data normalization	HF0802_T	HF0802_U133P2.CEL	ArrayExpress	E-MTAB-3073	http://identifiers.org/arrayexpress/E-MTAB-3073	Expression data pre-processing	GSE108474_REMBRANDT_GeneExpression.txt.gz	Gene Expression Omnibus	GSE108474	http://identifiers.org/geo/GSE108474	30-34	unknown	astrocytoma	grade 2
HF0816	RNA samples	Affymetrix GeneChip Human Genome U133 Plus 2.0	Affymetrix	Gene expression data pre-processing, quality control, and expression data normalization	HF0816_T	HF0816_U133P2.CEL	ArrayExpress	E-MTAB-3073	http://identifiers.org/arrayexpress/E-MTAB-3073	Expression data pre-processing	GSE108474_REMBRANDT_GeneExpression.txt.gz	Gene Expression Omnibus	GSE108474	http://identifiers.org/geo/GSE108474	45-49	unknown	oligodendroglioma	grade 3
HF0822	RNA samples	Affymetrix GeneChip Human Genome U133 Plus 2.0	Affymetrix	Gene expression data pre-processing, quality control, and expression data normalization	HF0822_T	HF0822_U133P2.CEL	ArrayExpress	E-MTAB-3073	http://identifiers.org/arrayexpress/E-MTAB-3073	Expression data pre-processing	GSE108474_REMBRANDT_GeneExpression.txt.gz	Gene Expression Omnibus	GSE108474	http://identifiers.org/geo/GSE108474	35-39	unknown	astrocytoma	grade 2
HF0828	RNA samples	Affymetrix GeneChip Human Genome U133 Plus 2.0	Affymetrix	Gene expression data pre-processing, quality control, and expression data normalization	HF0828_T	HF0828_U133P2.CEL	ArrayExpress	E-MTAB-3073	http://identifiers.org/arrayexpress/E-MTAB-3073	Expression data pre-processing	GSE108474_REMBRANDT_GeneExpression.txt.gz	Gene Expression Omnibus	GSE108474	http://identifiers.org/geo/GSE108474	35-39	MALE	oligodendroglioma	grade 3
HF0835	RNA samples	Affymetrix GeneChip Human Genome U133 Plus 2.0	Affymetrix	Gene expression data pre-processing, quality control, and expression data normalization	HF0835_T	HF0835_U133P2.CEL	ArrayExpress	E-MTAB-3073	http://identifiers.org/arrayexpress/E-MTAB-3073	Expression data pre-processing	GSE108474_REMBRANDT_GeneExpression.txt.gz	Gene Expression Omnibus	GSE108474	http://identifiers.org/geo/GSE108474	35-39	FEMALE	oligodendroglioma	grade 2
HF0844	RNA samples	Affymetrix GeneChip Human Genome U133 Plus 2.0	Affymetrix	Gene expression data pre-processing, quality control, and expression data normalization	HF0844_T	HF0844_U133P2.CEL	ArrayExpress	E-MTAB-3073	http://identifiers.org/arrayexpress/E-MTAB-3073	Expression data pre-processing	GSE108474_REMBRANDT_GeneExpression.txt.gz	Gene Expression Omnibus	GSE108474	http://identifiers.org/geo/GSE108474	30-34	unknown	astrocytoma	grade 2
HF0850	RNA samples	Affymetrix GeneChip Human Genome U133 Plus 2.0	Affymetrix	Gene expression data pre-processing, quality control, and expression data normalization	HF0850_T	HF0850_U133P2.CEL	ArrayExpress	E-MTAB-3073	http://identifiers.org/arrayexpress/E-MTAB-3073	Expression data pre-processing	GSE108474_REMBRANDT_GeneExpression.txt.gz	Gene Expression Omnibus	GSE108474	http://identifiers.org/geo/GSE108474	unknown	unknown	astrocytoma	grade 3
HF0855	RNA samples	Affymetrix GeneChip Human Genome U133 Plus 2.0	Affymetrix	Gene expression data pre-processing, quality control, and expression data normalization	HF0855_T	HF0855_U133P2.CEL	ArrayExpress	E-MTAB-3073	http://identifiers.org/arrayexpress/E-MTAB-3073	Expression data pre-processing	GSE108474_REMBRANDT_GeneExpression.txt.gz	Gene Expression Omnibus	GSE108474	http://identifiers.org/geo/GSE108474	55-59	MALE	astrocytoma	grade 2
HF0891	RNA samples	Affymetrix GeneChip Human Genome U133 Plus 2.0	Affymetrix	Gene expression data pre-processing, quality control, and expression data normalization	HF0891_T	HF0891_U133P2.CEL	ArrayExpress	E-MTAB-3073	http://identifiers.org/arrayexpress/E-MTAB-3073	Expression data pre-processing	GSE108474_REMBRANDT_GeneExpression.txt.gz	Gene Expression Omnibus	GSE108474	http://identifiers.org/geo/GSE108474	45-49	unknown	glioblastoma multiforme	grade 4
HF0894	RNA samples	Affymetrix GeneChip Human Genome U133 Plus 2.0	Affymetrix	Gene expression data pre-processing, quality control, and expression data normalization	HF0894_T	HF0894_U133P2.CEL	ArrayExpress	E-MTAB-3073	http://identifiers.org/arrayexpress/E-MTAB-3073	Expression data pre-processing	GSE108474_REMBRANDT_GeneExpression.txt.gz	Gene Expression Omnibus	GSE108474	http://identifiers.org/geo/GSE108474	55-59	MALE	glioblastoma multiforme	grade 4
HF0897	RNA samples	Affymetrix GeneChip Human Genome U133 Plus 2.0	Affymetrix	Gene expression data pre-processing, quality control, and expression data normalization	HF0897_T	HF0897_U133P2.CEL	ArrayExpress	E-MTAB-3073	http://identifiers.org/arrayexpress/E-MTAB-3073	Expression data pre-processing	GSE108474_REMBRANDT_GeneExpression.txt.gz	Gene Expression Omnibus	GSE108474	http://identifiers.org/geo/GSE108474	30-34	unknown	oligodendroglioma	grade 2
HF0899	RNA samples	Affymetrix GeneChip Human Genome U133 Plus 2.0	Affymetrix	Gene expression data pre-processing, quality control, and expression data normalization	HF0899_T	HF0899_U133P2.CEL	ArrayExpress	E-MTAB-3073	http://identifiers.org/arrayexpress/E-MTAB-3073	Expression data pre-processing	GSE108474_REMBRANDT_GeneExpression.txt.gz	Gene Expression Omnibus	GSE108474	http://identifiers.org/geo/GSE108474	55-59	MALE	astrocytoma	grade 2
HF0914	RNA samples	Affymetrix GeneChip Human Genome U133 Plus 2.0	Affymetrix	Gene expression data pre-processing, quality control, and expression data normalization	HF0914_T	HF0914_U133P2.CEL	ArrayExpress	E-MTAB-3073	http://identifiers.org/arrayexpress/E-MTAB-3073	Expression data pre-processing	GSE108474_REMBRANDT_GeneExpression.txt.gz	Gene Expression Omnibus	GSE108474	http://identifiers.org/geo/GSE108474	40-44	MALE	astrocytoma	grade 2
HF0920	RNA samples	Affymetrix GeneChip Human Genome U133 Plus 2.0	Affymetrix	Gene expression data pre-processing, quality control, and expression data normalization	HF0920_T	HF0920_U133P2.CEL	ArrayExpress	E-MTAB-3073	http://identifiers.org/arrayexpress/E-MTAB-3073	Expression data pre-processing	GSE108474_REMBRANDT_GeneExpression.txt.gz	Gene Expression Omnibus	GSE108474	http://identifiers.org/geo/GSE108474	85-89	FEMALE	oligodendroglioma	grade 2
HF0931	RNA samples	Affymetrix GeneChip Human Genome U133 Plus 2.0	Affymetrix	Gene expression data pre-processing, quality control, and expression data normalization	HF0931_T	HF0931_U133P2.CEL	ArrayExpress	E-MTAB-3073	http://identifiers.org/arrayexpress/E-MTAB-3073	Expression data pre-processing	GSE108474_REMBRANDT_GeneExpression.txt.gz	Gene Expression Omnibus	GSE108474	http://identifiers.org/geo/GSE108474	35-39	FEMALE	astrocytoma	grade 2
HF0936	RNA samples	Affymetrix GeneChip Human Genome U133 Plus 2.0	Affymetrix	Gene expression data pre-processing, quality control, and expression data normalization	HF0936_T	HF0936_U133P2.CEL	ArrayExpress	E-MTAB-3073	http://identifiers.org/arrayexpress/E-MTAB-3073	Expression data pre-processing	GSE108474_REMBRANDT_GeneExpression.txt.gz	Gene Expression Omnibus	GSE108474	http://identifiers.org/geo/GSE108474	55-59	MALE	astrocytoma	grade 2
HF0953	RNA samples	Affymetrix GeneChip Human Genome U133 Plus 2.0	Affymetrix	Gene expression data pre-processing, quality control, and expression data normalization	HF0953_T	HF0953_U133P2_2.CEL	ArrayExpress	E-MTAB-3073	http://identifiers.org/arrayexpress/E-MTAB-3073	Expression data pre-processing	GSE108474_REMBRANDT_GeneExpression.txt.gz	Gene Expression Omnibus	GSE108474	http://identifiers.org/geo/GSE108474	35-39	MALE	astrocytoma	grade 2
HF0954.2	RNA samples	Affymetrix GeneChip Human Genome U133 Plus 2.0	Affymetrix	Gene expression data pre-processing, quality control, and expression data normalization	HF0954.2_T	HF0954-2_U133P2.CEL	ArrayExpress	E-MTAB-3073	http://identifiers.org/arrayexpress/E-MTAB-3073	Expression data pre-processing	GSE108474_REMBRANDT_GeneExpression.txt.gz	Gene Expression Omnibus	GSE108474	http://identifiers.org/geo/GSE108474	70-74	unknown	astrocytoma	grade 3
HF0960	RNA samples	Affymetrix GeneChip Human Genome U133 Plus 2.0	Affymetrix	Gene expression data pre-processing, quality control, and expression data normalization	HF0960_T	HF0960_U133P2.CEL	ArrayExpress	E-MTAB-3073	http://identifiers.org/arrayexpress/E-MTAB-3073	Expression data pre-processing	GSE108474_REMBRANDT_GeneExpression.txt.gz	Gene Expression Omnibus	GSE108474	http://identifiers.org/geo/GSE108474	30-34	FEMALE	oligodendroglioma	grade 2
HF0962	RNA samples	Affymetrix GeneChip Human Genome U133 Plus 2.0	Affymetrix	Gene expression data pre-processing, quality control, and expression data normalization	HF0962_T	HF0962_U133P2.CEL	ArrayExpress	E-MTAB-3073	http://identifiers.org/arrayexpress/E-MTAB-3073	Expression data pre-processing	GSE108474_REMBRANDT_GeneExpression.txt.gz	Gene Expression Omnibus	GSE108474	http://identifiers.org/geo/GSE108474	30-34	MALE	oligodendroglioma	grade 2
HF0963	RNA samples	Affymetrix GeneChip Human Genome U133 Plus 2.0	Affymetrix	Gene expression data pre-processing, quality control, and expression data normalization	HF0963_T	HF0963_U133P2.CEL	ArrayExpress	E-MTAB-3073	http://identifiers.org/arrayexpress/E-MTAB-3073	Expression data pre-processing	GSE108474_REMBRANDT_GeneExpression.txt.gz	Gene Expression Omnibus	GSE108474	http://identifiers.org/geo/GSE108474	75-79	unknown	glioblastoma multiforme	grade 4
HF0966	RNA samples	Affymetrix GeneChip Human Genome U133 Plus 2.0	Affymetrix	Gene expression data pre-processing, quality control, and expression data normalization	HF0966_T	HF0966_U133P2.CEL	ArrayExpress	E-MTAB-3073	http://identifiers.org/arrayexpress/E-MTAB-3073	Expression data pre-processing	GSE108474_REMBRANDT_GeneExpression.txt.gz	Gene Expression Omnibus	GSE108474	http://identifiers.org/geo/GSE108474	50-54	MALE	astrocytoma	grade 3
HF0975	RNA samples	Affymetrix GeneChip Human Genome U133 Plus 2.0	Affymetrix	Gene expression data pre-processing, quality control, and expression data normalization	HF0975_T	HF0975_U133P2.CEL	ArrayExpress	E-MTAB-3073	http://identifiers.org/arrayexpress/E-MTAB-3073	Expression data pre-processing	GSE108474_REMBRANDT_GeneExpression.txt.gz	Gene Expression Omnibus	GSE108474	http://identifiers.org/geo/GSE108474	60-64	unknown	astrocytoma	grade 3
HF0982	RNA samples	Affymetrix GeneChip Human Genome U133 Plus 2.0	Affymetrix	Gene expression data pre-processing, quality control, and expression data normalization	HF0982_T	HF0982_U133P2.CEL	ArrayExpress	E-MTAB-3073	http://identifiers.org/arrayexpress/E-MTAB-3073	Expression data pre-processing	GSE108474_REMBRANDT_GeneExpression.txt.gz	Gene Expression Omnibus	GSE108474	http://identifiers.org/geo/GSE108474	65-69	MALE	astrocytoma	grade 2
HF0986	RNA samples	Affymetrix GeneChip Human Genome U133 Plus 2.0	Affymetrix	Gene expression data pre-processing, quality control, and expression data normalization	HF0986_T	HF0986_U133P2.CEL	ArrayExpress	E-MTAB-3073	http://identifiers.org/arrayexpress/E-MTAB-3073	Expression data pre-processing	GSE108474_REMBRANDT_GeneExpression.txt.gz	Gene Expression Omnibus	GSE108474	http://identifiers.org/geo/GSE108474	35-39	FEMALE	glioblastoma multiforme	grade 4
HF0990	RNA samples	Affymetrix GeneChip Human Genome U133 Plus 2.0	Affymetrix	Gene expression data pre-processing, quality control, and expression data normalization	HF0990_T	HF0990_U133P2.CEL	ArrayExpress	E-MTAB-3073	http://identifiers.org/arrayexpress/E-MTAB-3073	Expression data pre-processing	GSE108474_REMBRANDT_GeneExpression.txt.gz	Gene Expression Omnibus	GSE108474	http://identifiers.org/geo/GSE108474	40-44	FEMALE	glioblastoma multiforme	grade 4
HF0992	RNA samples	Affymetrix GeneChip Human Genome U133 Plus 2.0	Affymetrix	Gene expression data pre-processing, quality control, and expression data normalization	HF0992_T	HF0992_U133P2.CEL	ArrayExpress	E-MTAB-3073	http://identifiers.org/arrayexpress/E-MTAB-3073	Expression data pre-processing	GSE108474_REMBRANDT_GeneExpression.txt.gz	Gene Expression Omnibus	GSE108474	http://identifiers.org/geo/GSE108474	75-79	unknown	glioblastoma multiforme	grade 4
HF0996	RNA samples	Affymetrix GeneChip Human Genome U133 Plus 2.0	Affymetrix	Gene expression data pre-processing, quality control, and expression data normalization	HF0996_T	HF0996_U133P2.CEL	ArrayExpress	E-MTAB-3073	http://identifiers.org/arrayexpress/E-MTAB-3073	Expression data pre-processing	GSE108474_REMBRANDT_GeneExpression.txt.gz	Gene Expression Omnibus	GSE108474	http://identifiers.org/geo/GSE108474	50-54	FEMALE	glioblastoma multiforme	grade 4
HF1000	RNA samples	Affymetrix GeneChip Human Genome U133 Plus 2.0	Affymetrix	Gene expression data pre-processing, quality control, and expression data normalization	HF1000_T	HF1000_U133P2.CEL	ArrayExpress	E-MTAB-3073	http://identifiers.org/arrayexpress/E-MTAB-3073	Expression data pre-processing	GSE108474_REMBRANDT_GeneExpression.txt.gz	Gene Expression Omnibus	GSE108474	http://identifiers.org/geo/GSE108474	30-34	MALE	astrocytoma	grade 2
HF1032	RNA samples	Affymetrix GeneChip Human Genome U133 Plus 2.0	Affymetrix	Gene expression data pre-processing, quality control, and expression data normalization	HF1032_T	HF1032_U133P2.CEL	ArrayExpress	E-MTAB-3073	http://identifiers.org/arrayexpress/E-MTAB-3073	Expression data pre-processing	GSE108474_REMBRANDT_GeneExpression.txt.gz	Gene Expression Omnibus	GSE108474	http://identifiers.org/geo/GSE108474	40-44	MALE	astrocytoma	grade 3
HF1057	RNA samples	Affymetrix GeneChip Human Genome U133 Plus 2.0	Affymetrix	Gene expression data pre-processing, quality control, and expression data normalization	HF1057_T	HF1057_U133P2.CEL	ArrayExpress	E-MTAB-3073	http://identifiers.org/arrayexpress/E-MTAB-3073	Expression data pre-processing	GSE108474_REMBRANDT_GeneExpression.txt.gz	Gene Expression Omnibus	GSE108474	http://identifiers.org/geo/GSE108474	60-64	FEMALE	oligodendroglioma	grade 3
HF1058	RNA samples	Affymetrix GeneChip Human Genome U133 Plus 2.0	Affymetrix	Gene expression data pre-processing, quality control, and expression data normalization	HF1058_T	HF1058_U133P2.CEL	ArrayExpress	E-MTAB-3073	http://identifiers.org/arrayexpress/E-MTAB-3073	Expression data pre-processing	GSE108474_REMBRANDT_GeneExpression.txt.gz	Gene Expression Omnibus	GSE108474	http://identifiers.org/geo/GSE108474	50-54	FEMALE	glioblastoma multiforme	grade 4
HF1077	RNA samples	Affymetrix GeneChip Human Genome U133 Plus 2.0	Affymetrix	Gene expression data pre-processing, quality control, and expression data normalization	HF1077_T	HF1077_U133P2.CEL	ArrayExpress	E-MTAB-3073	http://identifiers.org/arrayexpress/E-MTAB-3073	Expression data pre-processing	GSE108474_REMBRANDT_GeneExpression.txt.gz	Gene Expression Omnibus	GSE108474	http://identifiers.org/geo/GSE108474	40-44	MALE	glioblastoma multiforme	grade 4
HF1078	RNA samples	Affymetrix GeneChip Human Genome U133 Plus 2.0	Affymetrix	Gene expression data pre-processing, quality control, and expression data normalization	HF1078_T	HF1078_U133P2.CEL	ArrayExpress	E-MTAB-3073	http://identifiers.org/arrayexpress/E-MTAB-3073	Expression data pre-processing	GSE108474_REMBRANDT_GeneExpression.txt.gz	Gene Expression Omnibus	GSE108474	http://identifiers.org/geo/GSE108474	45-49	MALE	glioblastoma multiforme	grade 4
HF1090	RNA samples	Affymetrix GeneChip Human Genome U133 Plus 2.0	Affymetrix	Gene expression data pre-processing, quality control, and expression data normalization	HF1090_T	HF1090_U133P2.CEL	ArrayExpress	E-MTAB-3073	http://identifiers.org/arrayexpress/E-MTAB-3073	Expression data pre-processing	GSE108474_REMBRANDT_GeneExpression.txt.gz	Gene Expression Omnibus	GSE108474	http://identifiers.org/geo/GSE108474	60-64	unknown	oligodendroglioma	grade 3
HF1097	RNA samples	Affymetrix GeneChip Human Genome U133 Plus 2.0	Affymetrix	Gene expression data pre-processing, quality control, and expression data normalization	HF1097_T	HF1097_U133P2.CEL	ArrayExpress	E-MTAB-3073	http://identifiers.org/arrayexpress/E-MTAB-3073	Expression data pre-processing	GSE108474_REMBRANDT_GeneExpression.txt.gz	Gene Expression Omnibus	GSE108474	http://identifiers.org/geo/GSE108474	50-54	FEMALE	glioblastoma multiforme	grade 4
HF1122	RNA samples	Affymetrix GeneChip Human Genome U133 Plus 2.0	Affymetrix	Gene expression data pre-processing, quality control, and expression data normalization	HF1122_T	HF1122_U133P2.CEL	ArrayExpress	E-MTAB-3073	http://identifiers.org/arrayexpress/E-MTAB-3073	Expression data pre-processing	GSE108474_REMBRANDT_GeneExpression.txt.gz	Gene Expression Omnibus	GSE108474	http://identifiers.org/geo/GSE108474	35-39	MALE	glioblastoma multiforme	grade 4
HF1136	RNA samples	Affymetrix GeneChip Human Genome U133 Plus 2.0	Affymetrix	Gene expression data pre-processing, quality control, and expression data normalization	HF1136_T	HF1136_U133P2.CEL	ArrayExpress	E-MTAB-3073	http://identifiers.org/arrayexpress/E-MTAB-3073	Expression data pre-processing	GSE108474_REMBRANDT_GeneExpression.txt.gz	Gene Expression Omnibus	GSE108474	http://identifiers.org/geo/GSE108474	35-39	FEMALE	astrocytoma	grade 3
HF1137	RNA samples	Affymetrix GeneChip Human Genome U133 Plus 2.0	Affymetrix	Gene expression data pre-processing, quality control, and expression data normalization	HF1137_T	HF1137_U133P2.CEL	ArrayExpress	E-MTAB-3073	http://identifiers.org/arrayexpress/E-MTAB-3073	Expression data pre-processing	GSE108474_REMBRANDT_GeneExpression.txt.gz	Gene Expression Omnibus	GSE108474	http://identifiers.org/geo/GSE108474	70-74	FEMALE	glioblastoma multiforme	grade 4
HF1139	RNA samples	Affymetrix GeneChip Human Genome U133 Plus 2.0	Affymetrix	Gene expression data pre-processing, quality control, and expression data normalization	HF1139_T	HF1139_U133P2.CEL	ArrayExpress	E-MTAB-3073	http://identifiers.org/arrayexpress/E-MTAB-3073	Expression data pre-processing	GSE108474_REMBRANDT_GeneExpression.txt.gz	Gene Expression Omnibus	GSE108474	http://identifiers.org/geo/GSE108474	40-44	FEMALE	glioblastoma multiforme	grade 4
HF1150	RNA samples	Affymetrix GeneChip Human Genome U133 Plus 2.0	Affymetrix	Gene expression data pre-processing, quality control, and expression data normalization	HF1150_T	HF1150_U133P2.CEL	ArrayExpress	E-MTAB-3073	http://identifiers.org/arrayexpress/E-MTAB-3073	Expression data pre-processing	GSE108474_REMBRANDT_GeneExpression.txt.gz	Gene Expression Omnibus	GSE108474	http://identifiers.org/geo/GSE108474	70-74	MALE	astrocytoma	grade 3
HF1156	RNA samples	Affymetrix GeneChip Human Genome U133 Plus 2.0	Affymetrix	Gene expression data pre-processing, quality control, and expression data normalization	HF1156_T	HF1156_U133P2.CEL	ArrayExpress	E-MTAB-3073	http://identifiers.org/arrayexpress/E-MTAB-3073	Expression data pre-processing	GSE108474_REMBRANDT_GeneExpression.txt.gz	Gene Expression Omnibus	GSE108474	http://identifiers.org/geo/GSE108474	30-34	FEMALE	astrocytoma	grade 2
HF1167	RNA samples	Affymetrix GeneChip Human Genome U133 Plus 2.0	Affymetrix	Gene expression data pre-processing, quality control, and expression data normalization	HF1167_T	HF1167_U133P2.CEL	ArrayExpress	E-MTAB-3073	http://identifiers.org/arrayexpress/E-MTAB-3073	Expression data pre-processing	GSE108474_REMBRANDT_GeneExpression.txt.gz	Gene Expression Omnibus	GSE108474	http://identifiers.org/geo/GSE108474	45-49	MALE	oligodendroglioma	grade 2
HF1178	RNA samples	Affymetrix GeneChip Human Genome U133 Plus 2.0	Affymetrix	Gene expression data pre-processing, quality control, and expression data normalization	HF1178_T	HF1178_U133P2.CEL	ArrayExpress	E-MTAB-3073	http://identifiers.org/arrayexpress/E-MTAB-3073	Expression data pre-processing	GSE108474_REMBRANDT_GeneExpression.txt.gz	Gene Expression Omnibus	GSE108474	http://identifiers.org/geo/GSE108474	70-74	unknown	glioblastoma multiforme	grade 4
HF1185	RNA samples	Affymetrix GeneChip Human Genome U133 Plus 2.0	Affymetrix	Gene expression data pre-processing, quality control, and expression data normalization	HF1185_T	HF1185_U133P2.CEL	ArrayExpress	E-MTAB-3073	http://identifiers.org/arrayexpress/E-MTAB-3073	Expression data pre-processing	GSE108474_REMBRANDT_GeneExpression.txt.gz	Gene Expression Omnibus	GSE108474	http://identifiers.org/geo/GSE108474	25-29	FEMALE	astrocytoma	grade 3
HF1186	RNA samples	Affymetrix GeneChip Human Genome U133 Plus 2.0	Affymetrix	Gene expression data pre-processing, quality control, and expression data normalization	HF1186_T	HF1186_U133P2.CEL	ArrayExpress	E-MTAB-3073	http://identifiers.org/arrayexpress/E-MTAB-3073	Expression data pre-processing	GSE108474_REMBRANDT_GeneExpression.txt.gz	Gene Expression Omnibus	GSE108474	http://identifiers.org/geo/GSE108474	30-34	MALE	astrocytoma	grade 3
HF1191	RNA samples	Affymetrix GeneChip Human Genome U133 Plus 2.0	Affymetrix	Gene expression data pre-processing, quality control, and expression data normalization	HF1191_T	HF1191_U133P2.CEL	ArrayExpress	E-MTAB-3073	http://identifiers.org/arrayexpress/E-MTAB-3073	Expression data pre-processing	GSE108474_REMBRANDT_GeneExpression.txt.gz	Gene Expression Omnibus	GSE108474	http://identifiers.org/geo/GSE108474	70-74	FEMALE	glioblastoma multiforme	grade 4
HF1220	RNA samples	Affymetrix GeneChip Human Genome U133 Plus 2.0	Affymetrix	Gene expression data pre-processing, quality control, and expression data normalization	HF1220_T	HF1220_U133P2.CEL	ArrayExpress	E-MTAB-3073	http://identifiers.org/arrayexpress/E-MTAB-3073	Expression data pre-processing	GSE108474_REMBRANDT_GeneExpression.txt.gz	Gene Expression Omnibus	GSE108474	http://identifiers.org/geo/GSE108474	60-64	MALE	glioblastoma multiforme	grade 4
HF1227	RNA samples	Affymetrix GeneChip Human Genome U133 Plus 2.0	Affymetrix	Gene expression data pre-processing, quality control, and expression data normalization	HF1227_T	HF1227_U133P2.CEL	ArrayExpress	E-MTAB-3073	http://identifiers.org/arrayexpress/E-MTAB-3073	Expression data pre-processing	GSE108474_REMBRANDT_GeneExpression.txt.gz	Gene Expression Omnibus	GSE108474	http://identifiers.org/geo/GSE108474	25-29	FEMALE	oligodendroglioma	grade 2
HF1232	RNA samples	Affymetrix GeneChip Human Genome U133 Plus 2.0	Affymetrix	Gene expression data pre-processing, quality control, and expression data normalization	HF1232_T	HF1232_U133P2.CEL	ArrayExpress	E-MTAB-3073	http://identifiers.org/arrayexpress/E-MTAB-3073	Expression data pre-processing	GSE108474_REMBRANDT_GeneExpression.txt.gz	Gene Expression Omnibus	GSE108474	http://identifiers.org/geo/GSE108474	50-54	FEMALE	astrocytoma	grade 3
HF1235	RNA samples	Affymetrix GeneChip Human Genome U133 Plus 2.0	Affymetrix	Gene expression data pre-processing, quality control, and expression data normalization	HF1235_T	HF1235_U133P2.CEL	ArrayExpress	E-MTAB-3073	http://identifiers.org/arrayexpress/E-MTAB-3073	Expression data pre-processing	GSE108474_REMBRANDT_GeneExpression.txt.gz	Gene Expression Omnibus	GSE108474	http://identifiers.org/geo/GSE108474	35-39	MALE	astrocytoma	grade 2
HF1242	RNA samples	Affymetrix GeneChip Human Genome U133 Plus 2.0	Affymetrix	Gene expression data pre-processing, quality control, and expression data normalization	HF1242_T	HF1242_U133P2.CEL	ArrayExpress	E-MTAB-3073	http://identifiers.org/arrayexpress/E-MTAB-3073	Expression data pre-processing	GSE108474_REMBRANDT_GeneExpression.txt.gz	Gene Expression Omnibus	GSE108474	http://identifiers.org/geo/GSE108474	35-39	MALE	astrocytoma	grade 3
HF1246	RNA samples	Affymetrix GeneChip Human Genome U133 Plus 2.0	Affymetrix	Gene expression data pre-processing, quality control, and expression data normalization	HF1246_T	HF1246_U133P2.CEL	ArrayExpress	E-MTAB-3073	http://identifiers.org/arrayexpress/E-MTAB-3073	Expression data pre-processing	GSE108474_REMBRANDT_GeneExpression.txt.gz	Gene Expression Omnibus	GSE108474	http://identifiers.org/geo/GSE108474	65-69	MALE	astrocytoma	grade 2
HF1255	RNA samples	Affymetrix GeneChip Human Genome U133 Plus 2.0	Affymetrix	Gene expression data pre-processing, quality control, and expression data normalization	HF1255_T	HF1255_U133P2.CEL	ArrayExpress	E-MTAB-3073	http://identifiers.org/arrayexpress/E-MTAB-3073	Expression data pre-processing	GSE108474_REMBRANDT_GeneExpression.txt.gz	Gene Expression Omnibus	GSE108474	http://identifiers.org/geo/GSE108474	45-49	FEMALE	astrocytoma	grade 3
HF1262	RNA samples	Affymetrix GeneChip Human Genome U133 Plus 2.0	Affymetrix	Gene expression data pre-processing, quality control, and expression data normalization	HF1262_T	HF1262_U133P2.CEL	ArrayExpress	E-MTAB-3073	http://identifiers.org/arrayexpress/E-MTAB-3073	Expression data pre-processing	GSE108474_REMBRANDT_GeneExpression.txt.gz	Gene Expression Omnibus	GSE108474	http://identifiers.org/geo/GSE108474	55-59	unknown	glioblastoma multiforme	grade 4
HF1269	RNA samples	Affymetrix GeneChip Human Genome U133 Plus 2.0	Affymetrix	Gene expression data pre-processing, quality control, and expression data normalization	HF1269_T	HF1269_U133P2.CEL	ArrayExpress	E-MTAB-3073	http://identifiers.org/arrayexpress/E-MTAB-3073	Expression data pre-processing	GSE108474_REMBRANDT_GeneExpression.txt.gz	Gene Expression Omnibus	GSE108474	http://identifiers.org/geo/GSE108474	45-49	MALE	glioblastoma multiforme	grade 4
HF1280	RNA samples	Affymetrix GeneChip Human Genome U133 Plus 2.0	Affymetrix	Gene expression data pre-processing, quality control, and expression data normalization	HF1280_T	HF1280_U133P2.CEL	ArrayExpress	E-MTAB-3073	http://identifiers.org/arrayexpress/E-MTAB-3073	Expression data pre-processing	GSE108474_REMBRANDT_GeneExpression.txt.gz	Gene Expression Omnibus	GSE108474	http://identifiers.org/geo/GSE108474	40-44	FEMALE	astrocytoma	grade 3
HF1286	RNA samples	Affymetrix GeneChip Human Genome U133 Plus 2.0	Affymetrix	Gene expression data pre-processing, quality control, and expression data normalization	HF1286_T	HF1286_U133P2.CEL	ArrayExpress	E-MTAB-3073	http://identifiers.org/arrayexpress/E-MTAB-3073	Expression data pre-processing	GSE108474_REMBRANDT_GeneExpression.txt.gz	Gene Expression Omnibus	GSE108474	http://identifiers.org/geo/GSE108474	75-79	unknown	astrocytoma	grade 3
HF1292	RNA samples	Affymetrix GeneChip Human Genome U133 Plus 2.0	Affymetrix	Gene expression data pre-processing, quality control, and expression data normalization	HF1292_T	HF1292_U133P2.CEL	ArrayExpress	E-MTAB-3073	http://identifiers.org/arrayexpress/E-MTAB-3073	Expression data pre-processing	GSE108474_REMBRANDT_GeneExpression.txt.gz	Gene Expression Omnibus	GSE108474	http://identifiers.org/geo/GSE108474	45-49	MALE	glioblastoma multiforme	grade 4
HF1295	RNA samples	Affymetrix GeneChip Human Genome U133 Plus 2.0	Affymetrix	Gene expression data pre-processing, quality control, and expression data normalization	HF1295_T	HF1295_U133P2.CEL	ArrayExpress	E-MTAB-3073	http://identifiers.org/arrayexpress/E-MTAB-3073	Expression data pre-processing	GSE108474_REMBRANDT_GeneExpression.txt.gz	Gene Expression Omnibus	GSE108474	http://identifiers.org/geo/GSE108474	55-59	FEMALE	astrocytoma	grade 3
HF1297	RNA samples	Affymetrix GeneChip Human Genome U133 Plus 2.0	Affymetrix	Gene expression data pre-processing, quality control, and expression data normalization	HF1297_T	HF1297_U133P2.CEL	ArrayExpress	E-MTAB-3073	http://identifiers.org/arrayexpress/E-MTAB-3073	Expression data pre-processing	GSE108474_REMBRANDT_GeneExpression.txt.gz	Gene Expression Omnibus	GSE108474	http://identifiers.org/geo/GSE108474	60-64	FEMALE	glioblastoma multiforme	grade 4
HF1316	RNA samples	Affymetrix GeneChip Human Genome U133 Plus 2.0	Affymetrix	Gene expression data pre-processing, quality control, and expression data normalization	HF1316_T	HF1316_U133P2.CEL	ArrayExpress	E-MTAB-3073	http://identifiers.org/arrayexpress/E-MTAB-3073	Expression data pre-processing	GSE108474_REMBRANDT_GeneExpression.txt.gz	Gene Expression Omnibus	GSE108474	http://identifiers.org/geo/GSE108474	70-74	FEMALE	astrocytoma	grade 2
HF1318	RNA samples	Affymetrix GeneChip Human Genome U133 Plus 2.0	Affymetrix	Gene expression data pre-processing, quality control, and expression data normalization	HF1318_T	HF1318_U133P2.CEL	ArrayExpress	E-MTAB-3073	http://identifiers.org/arrayexpress/E-MTAB-3073	Expression data pre-processing	GSE108474_REMBRANDT_GeneExpression.txt.gz	Gene Expression Omnibus	GSE108474	http://identifiers.org/geo/GSE108474	50-54	MALE	glioblastoma multiforme	grade 4
HF1319	RNA samples	Affymetrix GeneChip Human Genome U133 Plus 2.0	Affymetrix	Gene expression data pre-processing, quality control, and expression data normalization	HF1319_T	HF1319_U133P2.CEL	ArrayExpress	E-MTAB-3073	http://identifiers.org/arrayexpress/E-MTAB-3073	Expression data pre-processing	GSE108474_REMBRANDT_GeneExpression.txt.gz	Gene Expression Omnibus	GSE108474	http://identifiers.org/geo/GSE108474	35-39	unknown	astrocytoma	grade 2
HF1325	RNA samples	Affymetrix GeneChip Human Genome U133 Plus 2.0	Affymetrix	Gene expression data pre-processing, quality control, and expression data normalization	HF1325_T	HF1325_U133P2.CEL	ArrayExpress	E-MTAB-3073	http://identifiers.org/arrayexpress/E-MTAB-3073	Expression data pre-processing	GSE108474_REMBRANDT_GeneExpression.txt.gz	Gene Expression Omnibus	GSE108474	http://identifiers.org/geo/GSE108474	35-39	FEMALE	astrocytoma	grade 2
HF1334	RNA samples	Affymetrix GeneChip Human Genome U133 Plus 2.0	Affymetrix	Gene expression data pre-processing, quality control, and expression data normalization	HF1334_T	HF1334_U133P2.CEL	ArrayExpress	E-MTAB-3073	http://identifiers.org/arrayexpress/E-MTAB-3073	Expression data pre-processing	GSE108474_REMBRANDT_GeneExpression.txt.gz	Gene Expression Omnibus	GSE108474	http://identifiers.org/geo/GSE108474	20-24	FEMALE	astrocytoma	grade 2
HF1338	RNA samples	Affymetrix GeneChip Human Genome U133 Plus 2.0	Affymetrix	Gene expression data pre-processing, quality control, and expression data normalization	HF1338_T	HF1338_U133P2.CEL	ArrayExpress	E-MTAB-3073	http://identifiers.org/arrayexpress/E-MTAB-3073	Expression data pre-processing	GSE108474_REMBRANDT_GeneExpression.txt.gz	Gene Expression Omnibus	GSE108474	http://identifiers.org/geo/GSE108474	50-54	MALE	glioblastoma multiforme	grade 4
HF1344	RNA samples	Affymetrix GeneChip Human Genome U133 Plus 2.0	Affymetrix	Gene expression data pre-processing, quality control, and expression data normalization	HF1344_T	HF1344_U133P2.CEL	ArrayExpress	E-MTAB-3073	http://identifiers.org/arrayexpress/E-MTAB-3073	Expression data pre-processing	GSE108474_REMBRANDT_GeneExpression.txt.gz	Gene Expression Omnibus	GSE108474	http://identifiers.org/geo/GSE108474	60-64	unknown	astrocytoma	grade 2
HF1345	RNA samples	Affymetrix GeneChip Human Genome U133 Plus 2.0	Affymetrix	Gene expression data pre-processing, quality control, and expression data normalization	HF1345_T	HF1345_U133P2.CEL	ArrayExpress	E-MTAB-3073	http://identifiers.org/arrayexpress/E-MTAB-3073	Expression data pre-processing	GSE108474_REMBRANDT_GeneExpression.txt.gz	Gene Expression Omnibus	GSE108474	http://identifiers.org/geo/GSE108474	15-19	FEMALE	astrocytoma	grade 2
HF1356	RNA samples	Affymetrix GeneChip Human Genome U133 Plus 2.0	Affymetrix	Gene expression data pre-processing, quality control, and expression data normalization	HF1356_T	HF1356_U133P2.CEL	ArrayExpress	E-MTAB-3073	http://identifiers.org/arrayexpress/E-MTAB-3073	Expression data pre-processing	GSE108474_REMBRANDT_GeneExpression.txt.gz	Gene Expression Omnibus	GSE108474	http://identifiers.org/geo/GSE108474	55-59	unknown	glioblastoma multiforme	grade 4
HF1357	RNA samples	Affymetrix GeneChip Human Genome U133 Plus 2.0	Affymetrix	Gene expression data pre-processing, quality control, and expression data normalization	HF1357_T	HF1357_U133P2.CEL	ArrayExpress	E-MTAB-3073	http://identifiers.org/arrayexpress/E-MTAB-3073	Expression data pre-processing	GSE108474_REMBRANDT_GeneExpression.txt.gz	Gene Expression Omnibus	GSE108474	http://identifiers.org/geo/GSE108474	20-24	MALE	oligodendroglioma	grade 3
HF1366	RNA samples	Affymetrix GeneChip Human Genome U133 Plus 2.0	Affymetrix	Gene expression data pre-processing, quality control, and expression data normalization	HF1366_T	HF1366_U133P2.CEL	ArrayExpress	E-MTAB-3073	http://identifiers.org/arrayexpress/E-MTAB-3073	Expression data pre-processing	GSE108474_REMBRANDT_GeneExpression.txt.gz	Gene Expression Omnibus	GSE108474	http://identifiers.org/geo/GSE108474	15-19	unknown	astrocytoma	grade 2
HF1380	RNA samples	Affymetrix GeneChip Human Genome U133 Plus 2.0	Affymetrix	Gene expression data pre-processing, quality control, and expression data normalization	HF1380_T	HF1380_U133P2.CEL	ArrayExpress	E-MTAB-3073	http://identifiers.org/arrayexpress/E-MTAB-3073	Expression data pre-processing	GSE108474_REMBRANDT_GeneExpression.txt.gz	Gene Expression Omnibus	GSE108474	http://identifiers.org/geo/GSE108474	35-39	unknown	astrocytoma	grade 2
HF1381	RNA samples	Affymetrix GeneChip Human Genome U133 Plus 2.0	Affymetrix	Gene expression data pre-processing, quality control, and expression data normalization	HF1381_T	HF1381_U133P2.CEL	ArrayExpress	E-MTAB-3073	http://identifiers.org/arrayexpress/E-MTAB-3073	Expression data pre-processing	GSE108474_REMBRANDT_GeneExpression.txt.gz	Gene Expression Omnibus	GSE108474	http://identifiers.org/geo/GSE108474	25-29	MALE	astrocytoma	grade 2
HF1382	RNA samples	Affymetrix GeneChip Human Genome U133 Plus 2.0	Affymetrix	Gene expression data pre-processing, quality control, and expression data normalization	HF1382_T	HF1382_U133P2.CEL	ArrayExpress	E-MTAB-3073	http://identifiers.org/arrayexpress/E-MTAB-3073	Expression data pre-processing	GSE108474_REMBRANDT_GeneExpression.txt.gz	Gene Expression Omnibus	GSE108474	http://identifiers.org/geo/GSE108474	60-64	FEMALE	glioblastoma multiforme	grade 4
HF1397	RNA samples	Affymetrix GeneChip Human Genome U133 Plus 2.0	Affymetrix	Gene expression data pre-processing, quality control, and expression data normalization	HF1397_T	HF1397_U133P2.CEL	ArrayExpress	E-MTAB-3073	http://identifiers.org/arrayexpress/E-MTAB-3073	Expression data pre-processing	GSE108474_REMBRANDT_GeneExpression.txt.gz	Gene Expression Omnibus	GSE108474	http://identifiers.org/geo/GSE108474	60-64	FEMALE	glioblastoma multiforme	grade 4
HF1407	RNA samples	Affymetrix GeneChip Human Genome U133 Plus 2.0	Affymetrix	Gene expression data pre-processing, quality control, and expression data normalization	HF1407_T	HF1407_U133P2.CEL	ArrayExpress	E-MTAB-3073	http://identifiers.org/arrayexpress/E-MTAB-3073	Expression data pre-processing	GSE108474_REMBRANDT_GeneExpression.txt.gz	Gene Expression Omnibus	GSE108474	http://identifiers.org/geo/GSE108474	55-59	FEMALE	astrocytoma	grade 2
HF1409	RNA samples	Affymetrix GeneChip Human Genome U133 Plus 2.0	Affymetrix	Gene expression data pre-processing, quality control, and expression data normalization	HF1409_T	HF1409_U133P2.CEL	ArrayExpress	E-MTAB-3073	http://identifiers.org/arrayexpress/E-MTAB-3073	Expression data pre-processing	GSE108474_REMBRANDT_GeneExpression.txt.gz	Gene Expression Omnibus	GSE108474	http://identifiers.org/geo/GSE108474	50-54	MALE	astrocytoma	grade 3
HF1442	RNA samples	Affymetrix GeneChip Human Genome U133 Plus 2.0	Affymetrix	Gene expression data pre-processing, quality control, and expression data normalization	HF1442_T	HF1442_U133P2.CEL	ArrayExpress	E-MTAB-3073	http://identifiers.org/arrayexpress/E-MTAB-3073	Expression data pre-processing	GSE108474_REMBRANDT_GeneExpression.txt.gz	Gene Expression Omnibus	GSE108474	http://identifiers.org/geo/GSE108474	35-39	MALE	astrocytoma	grade 2
HF1458	RNA samples	Affymetrix GeneChip Human Genome U133 Plus 2.0	Affymetrix	Gene expression data pre-processing, quality control, and expression data normalization	HF1458_T	HF1458_U133P2.CEL	ArrayExpress	E-MTAB-3073	http://identifiers.org/arrayexpress/E-MTAB-3073	Expression data pre-processing	GSE108474_REMBRANDT_GeneExpression.txt.gz	Gene Expression Omnibus	GSE108474	http://identifiers.org/geo/GSE108474	45-49	MALE	oligodendroglioma	grade 3
HF1469	RNA samples	Affymetrix GeneChip Human Genome U133 Plus 2.0	Affymetrix	Gene expression data pre-processing, quality control, and expression data normalization	HF1469_T	HF1469_U133P2.CEL	ArrayExpress	E-MTAB-3073	http://identifiers.org/arrayexpress/E-MTAB-3073	Expression data pre-processing	GSE108474_REMBRANDT_GeneExpression.txt.gz	Gene Expression Omnibus	GSE108474	http://identifiers.org/geo/GSE108474	45-49	FEMALE	glioblastoma multiforme	grade 4
HF1475	RNA samples	Affymetrix GeneChip Human Genome U133 Plus 2.0	Affymetrix	Gene expression data pre-processing, quality control, and expression data normalization	HF1475_T	HF1475_U133P2.CEL	ArrayExpress	E-MTAB-3073	http://identifiers.org/arrayexpress/E-MTAB-3073	Expression data pre-processing	GSE108474_REMBRANDT_GeneExpression.txt.gz	Gene Expression Omnibus	GSE108474	http://identifiers.org/geo/GSE108474	15-19	MALE	astrocytoma	grade 3
HF1487	RNA samples	Affymetrix GeneChip Human Genome U133 Plus 2.0	Affymetrix	Gene expression data pre-processing, quality control, and expression data normalization	HF1487_T	HF1487_U133P2.CEL	ArrayExpress	E-MTAB-3073	http://identifiers.org/arrayexpress/E-MTAB-3073	Expression data pre-processing	GSE108474_REMBRANDT_GeneExpression.txt.gz	Gene Expression Omnibus	GSE108474	http://identifiers.org/geo/GSE108474	60-64	unknown	oligodendroglioma	grade 2
HF1489	RNA samples	Affymetrix GeneChip Human Genome U133 Plus 2.0	Affymetrix	Gene expression data pre-processing, quality control, and expression data normalization	HF1489_T	HF1489_U133P2.CEL	ArrayExpress	E-MTAB-3073	http://identifiers.org/arrayexpress/E-MTAB-3073	Expression data pre-processing	GSE108474_REMBRANDT_GeneExpression.txt.gz	Gene Expression Omnibus	GSE108474	http://identifiers.org/geo/GSE108474	50-54	FEMALE	astrocytoma	grade 2
HF1490	RNA samples	Affymetrix GeneChip Human Genome U133 Plus 2.0	Affymetrix	Gene expression data pre-processing, quality control, and expression data normalization	HF1490_T	HF1490_U133P2.CEL	ArrayExpress	E-MTAB-3073	http://identifiers.org/arrayexpress/E-MTAB-3073	Expression data pre-processing	GSE108474_REMBRANDT_GeneExpression.txt.gz	Gene Expression Omnibus	GSE108474	http://identifiers.org/geo/GSE108474	65-69	MALE	astrocytoma	grade 3
HF1492	RNA samples	Affymetrix GeneChip Human Genome U133 Plus 2.0	Affymetrix	Gene expression data pre-processing, quality control, and expression data normalization	HF1492_T	HF1492_U133P2.CEL	ArrayExpress	E-MTAB-3073	http://identifiers.org/arrayexpress/E-MTAB-3073	Expression data pre-processing	GSE108474_REMBRANDT_GeneExpression.txt.gz	Gene Expression Omnibus	GSE108474	http://identifiers.org/geo/GSE108474	80-84	MALE	glioblastoma multiforme	grade 4
HF1493	RNA samples	Affymetrix GeneChip Human Genome U133 Plus 2.0	Affymetrix	Gene expression data pre-processing, quality control, and expression data normalization	HF1493_T	HF1493_U133P2.CEL	ArrayExpress	E-MTAB-3073	http://identifiers.org/arrayexpress/E-MTAB-3073	Expression data pre-processing	GSE108474_REMBRANDT_GeneExpression.txt.gz	Gene Expression Omnibus	GSE108474	http://identifiers.org/geo/GSE108474	70-74	FEMALE	oligodendroglioma	grade 3
HF1494	RNA samples	Affymetrix GeneChip Human Genome U133 Plus 2.0	Affymetrix	Gene expression data pre-processing, quality control, and expression data normalization	HF1494_T	HF1494_U133P2.CEL	ArrayExpress	E-MTAB-3073	http://identifiers.org/arrayexpress/E-MTAB-3073	Expression data pre-processing	GSE108474_REMBRANDT_GeneExpression.txt.gz	Gene Expression Omnibus	GSE108474	http://identifiers.org/geo/GSE108474	30-34	MALE	astrocytoma	grade 3
HF1502	RNA samples	Affymetrix GeneChip Human Genome U133 Plus 2.0	Affymetrix	Gene expression data pre-processing, quality control, and expression data normalization	HF1502_T	HF1502_U133P2.CEL	ArrayExpress	E-MTAB-3073	http://identifiers.org/arrayexpress/E-MTAB-3073	Expression data pre-processing	GSE108474_REMBRANDT_GeneExpression.txt.gz	Gene Expression Omnibus	GSE108474	http://identifiers.org/geo/GSE108474	35-39	FEMALE	oligodendroglioma	grade 3
HF1509	RNA samples	Affymetrix GeneChip Human Genome U133 Plus 2.0	Affymetrix	Gene expression data pre-processing, quality control, and expression data normalization	HF1509_T	HF1509_U133P2.CEL	ArrayExpress	E-MTAB-3073	http://identifiers.org/arrayexpress/E-MTAB-3073	Expression data pre-processing	GSE108474_REMBRANDT_GeneExpression.txt.gz	Gene Expression Omnibus	GSE108474	http://identifiers.org/geo/GSE108474	55-59	unknown	glioblastoma multiforme	grade 4
HF1511	RNA samples	Affymetrix GeneChip Human Genome U133 Plus 2.0	Affymetrix	Gene expression data pre-processing, quality control, and expression data normalization	HF1511_T	HF1511_U133P2.CEL	ArrayExpress	E-MTAB-3073	http://identifiers.org/arrayexpress/E-MTAB-3073	Expression data pre-processing	GSE108474_REMBRANDT_GeneExpression.txt.gz	Gene Expression Omnibus	GSE108474	http://identifiers.org/geo/GSE108474	25-29	MALE	astrocytoma	grade 2
HF1517	RNA samples	Affymetrix GeneChip Human Genome U133 Plus 2.0	Affymetrix	Gene expression data pre-processing, quality control, and expression data normalization	HF1517_T	HF1517_U133P2.CEL	ArrayExpress	E-MTAB-3073	http://identifiers.org/arrayexpress/E-MTAB-3073	Expression data pre-processing	GSE108474_REMBRANDT_GeneExpression.txt.gz	Gene Expression Omnibus	GSE108474	http://identifiers.org/geo/GSE108474	55-59	FEMALE	glioblastoma multiforme	grade 4
HF1534	RNA samples	Affymetrix GeneChip Human Genome U133 Plus 2.0	Affymetrix	Gene expression data pre-processing, quality control, and expression data normalization	HF1534_T	HF1534_U133P2.CEL	ArrayExpress	E-MTAB-3073	http://identifiers.org/arrayexpress/E-MTAB-3073	Expression data pre-processing	GSE108474_REMBRANDT_GeneExpression.txt.gz	Gene Expression Omnibus	GSE108474	http://identifiers.org/geo/GSE108474	55-59	unknown	glioblastoma multiforme	grade 4
HF1538	RNA samples	Affymetrix GeneChip Human Genome U133 Plus 2.0	Affymetrix	Gene expression data pre-processing, quality control, and expression data normalization	HF1538_T	HF1538_U133P2.CEL	ArrayExpress	E-MTAB-3073	http://identifiers.org/arrayexpress/E-MTAB-3073	Expression data pre-processing	GSE108474_REMBRANDT_GeneExpression.txt.gz	Gene Expression Omnibus	GSE108474	http://identifiers.org/geo/GSE108474	70-74	MALE	glioblastoma multiforme	grade 4
HF1540	RNA samples	Affymetrix GeneChip Human Genome U133 Plus 2.0	Affymetrix	Gene expression data pre-processing, quality control, and expression data normalization	HF1540_T	HF1540_U133P2.CEL	ArrayExpress	E-MTAB-3073	http://identifiers.org/arrayexpress/E-MTAB-3073	Expression data pre-processing	GSE108474_REMBRANDT_GeneExpression.txt.gz	Gene Expression Omnibus	GSE108474	http://identifiers.org/geo/GSE108474	75-79	MALE	glioblastoma multiforme	grade 4
HF1551	RNA samples	Affymetrix GeneChip Human Genome U133 Plus 2.0	Affymetrix	Gene expression data pre-processing, quality control, and expression data normalization	HF1551_T	HF1551_U133P2.CEL	ArrayExpress	E-MTAB-3073	http://identifiers.org/arrayexpress/E-MTAB-3073	Expression data pre-processing	GSE108474_REMBRANDT_GeneExpression.txt.gz	Gene Expression Omnibus	GSE108474	http://identifiers.org/geo/GSE108474	30-34	FEMALE	astrocytoma	grade 2
HF1568	RNA samples	Affymetrix GeneChip Human Genome U133 Plus 2.0	Affymetrix	Gene expression data pre-processing, quality control, and expression data normalization	HF1568_T	HF1568_U133P2.CEL	ArrayExpress	E-MTAB-3073	http://identifiers.org/arrayexpress/E-MTAB-3073	Expression data pre-processing	GSE108474_REMBRANDT_GeneExpression.txt.gz	Gene Expression Omnibus	GSE108474	http://identifiers.org/geo/GSE108474	30-34	FEMALE	astrocytoma	grade 2
HF1581	RNA samples	Affymetrix GeneChip Human Genome U133 Plus 2.0	Affymetrix	Gene expression data pre-processing, quality control, and expression data normalization	HF1581_T	HF1581_U133P2.CEL	ArrayExpress	E-MTAB-3073	http://identifiers.org/arrayexpress/E-MTAB-3073	Expression data pre-processing	GSE108474_REMBRANDT_GeneExpression.txt.gz	Gene Expression Omnibus	GSE108474	http://identifiers.org/geo/GSE108474	65-69	unknown	astrocytoma	grade 3
HF1585	RNA samples	Affymetrix GeneChip Human Genome U133 Plus 2.0	Affymetrix	Gene expression data pre-processing, quality control, and expression data normalization	HF1585_T	HF1585_U133P2.CEL	ArrayExpress	E-MTAB-3073	http://identifiers.org/arrayexpress/E-MTAB-3073	Expression data pre-processing	GSE108474_REMBRANDT_GeneExpression.txt.gz	Gene Expression Omnibus	GSE108474	http://identifiers.org/geo/GSE108474	60-64	FEMALE	glioblastoma multiforme	grade 4
HF1587	RNA samples	Affymetrix GeneChip Human Genome U133 Plus 2.0	Affymetrix	Gene expression data pre-processing, quality control, and expression data normalization	HF1587_T	HF1587_U133P2.CEL	ArrayExpress	E-MTAB-3073	http://identifiers.org/arrayexpress/E-MTAB-3073	Expression data pre-processing	GSE108474_REMBRANDT_GeneExpression.txt.gz	Gene Expression Omnibus	GSE108474	http://identifiers.org/geo/GSE108474	30-34	MALE	astrocytoma	grade 3
HF1588	RNA samples	Affymetrix GeneChip Human Genome U133 Plus 2.0	Affymetrix	Gene expression data pre-processing, quality control, and expression data normalization	HF1588_T	HF1588_U133P2.CEL	ArrayExpress	E-MTAB-3073	http://identifiers.org/arrayexpress/E-MTAB-3073	Expression data pre-processing	GSE108474_REMBRANDT_GeneExpression.txt.gz	Gene Expression Omnibus	GSE108474	http://identifiers.org/geo/GSE108474	40-44	MALE	astrocytoma	grade 2
HF1589	RNA samples	Affymetrix GeneChip Human Genome U133 Plus 2.0	Affymetrix	Gene expression data pre-processing, quality control, and expression data normalization	HF1589_T	HF1589_U133P2.CEL	ArrayExpress	E-MTAB-3073	http://identifiers.org/arrayexpress/E-MTAB-3073	Expression data pre-processing	GSE108474_REMBRANDT_GeneExpression.txt.gz	Gene Expression Omnibus	GSE108474	http://identifiers.org/geo/GSE108474	65-69	unknown	glioblastoma multiforme	grade 4
HF1606	RNA samples	Affymetrix GeneChip Human Genome U133 Plus 2.0	Affymetrix	Gene expression data pre-processing, quality control, and expression data normalization	HF1606_T	HF1606_U133P2.CEL	ArrayExpress	E-MTAB-3073	http://identifiers.org/arrayexpress/E-MTAB-3073	Expression data pre-processing	GSE108474_REMBRANDT_GeneExpression.txt.gz	Gene Expression Omnibus	GSE108474	http://identifiers.org/geo/GSE108474	60-64	MALE	astrocytoma	grade 2
HF1608	RNA samples	Affymetrix GeneChip Human Genome U133 Plus 2.0	Affymetrix	Gene expression data pre-processing, quality control, and expression data normalization	HF1608_T	HF1608_U133P2.CEL	ArrayExpress	E-MTAB-3073	http://identifiers.org/arrayexpress/E-MTAB-3073	Expression data pre-processing	GSE108474_REMBRANDT_GeneExpression.txt.gz	Gene Expression Omnibus	GSE108474	http://identifiers.org/geo/GSE108474	50-54	unknown	glioblastoma multiforme	grade 4
HF1613	RNA samples	Affymetrix GeneChip Human Genome U133 Plus 2.0	Affymetrix	Gene expression data pre-processing, quality control, and expression data normalization	HF1613_T	HF1613_U133P2.CEL	ArrayExpress	E-MTAB-3073	http://identifiers.org/arrayexpress/E-MTAB-3073	Expression data pre-processing	GSE108474_REMBRANDT_GeneExpression.txt.gz	Gene Expression Omnibus	GSE108474	http://identifiers.org/geo/GSE108474	35-39	MALE	astrocytoma	grade 3
HF1618	RNA samples	Affymetrix GeneChip Human Genome U133 Plus 2.0	Affymetrix	Gene expression data pre-processing, quality control, and expression data normalization	HF1618_T	HF1618_U133P2.CEL	ArrayExpress	E-MTAB-3073	http://identifiers.org/arrayexpress/E-MTAB-3073	Expression data pre-processing	GSE108474_REMBRANDT_GeneExpression.txt.gz	Gene Expression Omnibus	GSE108474	http://identifiers.org/geo/GSE108474	50-54	unknown	glioblastoma multiforme	grade 4
HF1628	RNA samples	Affymetrix GeneChip Human Genome U133 Plus 2.0	Affymetrix	Gene expression data pre-processing, quality control, and expression data normalization	HF1628_T	HF1628_U133P2.CEL	ArrayExpress	E-MTAB-3073	http://identifiers.org/arrayexpress/E-MTAB-3073	Expression data pre-processing	GSE108474_REMBRANDT_GeneExpression.txt.gz	Gene Expression Omnibus	GSE108474	http://identifiers.org/geo/GSE108474	45-49	MALE	glioblastoma multiforme	grade 4
HF1640	RNA samples	Affymetrix GeneChip Human Genome U133 Plus 2.0	Affymetrix	Gene expression data pre-processing, quality control, and expression data normalization	HF1640_T	HF1640_U133P2.CEL	ArrayExpress	E-MTAB-3073	http://identifiers.org/arrayexpress/E-MTAB-3073	Expression data pre-processing	GSE108474_REMBRANDT_GeneExpression.txt.gz	Gene Expression Omnibus	GSE108474	http://identifiers.org/geo/GSE108474	65-69	unknown	glioblastoma multiforme	grade 4
HF1667	RNA samples	Affymetrix GeneChip Human Genome U133 Plus 2.0	Affymetrix	Gene expression data pre-processing, quality control, and expression data normalization	HF1667_T	HF1667_U133P2.CEL	ArrayExpress	E-MTAB-3073	http://identifiers.org/arrayexpress/E-MTAB-3073	Expression data pre-processing	GSE108474_REMBRANDT_GeneExpression.txt.gz	Gene Expression Omnibus	GSE108474	http://identifiers.org/geo/GSE108474	65-69	unknown	glioblastoma multiforme	grade 4
HF1671	RNA samples	Affymetrix GeneChip Human Genome U133 Plus 2.0	Affymetrix	Gene expression data pre-processing, quality control, and expression data normalization	HF1671_T	HF1671_U133P2.CEL	ArrayExpress	E-MTAB-3073	http://identifiers.org/arrayexpress/E-MTAB-3073	Expression data pre-processing	GSE108474_REMBRANDT_GeneExpression.txt.gz	Gene Expression Omnibus	GSE108474	http://identifiers.org/geo/GSE108474	65-69	MALE	glioblastoma multiforme	grade 4
HF1677	RNA samples	Affymetrix GeneChip Human Genome U133 Plus 2.0	Affymetrix	Gene expression data pre-processing, quality control, and expression data normalization	HF1677_T	HF1677_U133P2.CEL	ArrayExpress	E-MTAB-3073	http://identifiers.org/arrayexpress/E-MTAB-3073	Expression data pre-processing	GSE108474_REMBRANDT_GeneExpression.txt.gz	Gene Expression Omnibus	GSE108474	http://identifiers.org/geo/GSE108474	50-54	MALE	astrocytoma	grade 2
HF1702	RNA samples	Affymetrix GeneChip Human Genome U133 Plus 2.0	Affymetrix	Gene expression data pre-processing, quality control, and expression data normalization	HF1702_T	HF1702_U133P2.CEL	ArrayExpress	E-MTAB-3073	http://identifiers.org/arrayexpress/E-MTAB-3073	Expression data pre-processing	GSE108474_REMBRANDT_GeneExpression.txt.gz	Gene Expression Omnibus	GSE108474	http://identifiers.org/geo/GSE108474	75-79	FEMALE	oligodendroglioma	grade 3
HF1708	RNA samples	Affymetrix GeneChip Human Genome U133 Plus 2.0	Affymetrix	Gene expression data pre-processing, quality control, and expression data normalization	HF1708_T	HF1708_U133P2.CEL	ArrayExpress	E-MTAB-3073	http://identifiers.org/arrayexpress/E-MTAB-3073	Expression data pre-processing	GSE108474_REMBRANDT_GeneExpression.txt.gz	Gene Expression Omnibus	GSE108474	http://identifiers.org/geo/GSE108474	20-24	MALE	astrocytoma	grade 2
MD508984	RNA samples	Affymetrix GeneChip Human Genome U133 Plus 2.0	Affymetrix	Gene expression data pre-processing, quality control, and expression data normalization	MD508984_T	508984_U133P2.CEL	ArrayExpress	E-MTAB-3073	http://identifiers.org/arrayexpress/E-MTAB-3073	Expression data pre-processing	GSE108474_REMBRANDT_GeneExpression.txt.gz	Gene Expression Omnibus	GSE108474	http://identifiers.org/geo/GSE108474	30-34	MALE	oligodendroglioma	grade 3
MD545226	RNA samples	Affymetrix GeneChip Human Genome U133 Plus 2.0	Affymetrix	Gene expression data pre-processing, quality control, and expression data normalization	MD545226_T	545226_U133P2.CEL	ArrayExpress	E-MTAB-3073	http://identifiers.org/arrayexpress/E-MTAB-3073	Expression data pre-processing	GSE108474_REMBRANDT_GeneExpression.txt.gz	Gene Expression Omnibus	GSE108474	http://identifiers.org/geo/GSE108474	40-44	MALE	glioblastoma multiforme	grade 4
MD547038	RNA samples	Affymetrix GeneChip Human Genome U133 Plus 2.0	Affymetrix	Gene expression data pre-processing, quality control, and expression data normalization	MD547038_T	547038_U133P2.CEL	ArrayExpress	E-MTAB-3073	http://identifiers.org/arrayexpress/E-MTAB-3073	Expression data pre-processing	GSE108474_REMBRANDT_GeneExpression.txt.gz	Gene Expression Omnibus	GSE108474	http://identifiers.org/geo/GSE108474	20-24	MALE	astrocytoma	grade 3
MD548092	RNA samples	Affymetrix GeneChip Human Genome U133 Plus 2.0	Affymetrix	Gene expression data pre-processing, quality control, and expression data normalization	MD548092_T	548092_U133P2.CEL	ArrayExpress	E-MTAB-3073	http://identifiers.org/arrayexpress/E-MTAB-3073	Expression data pre-processing	GSE108474_REMBRANDT_GeneExpression.txt.gz	Gene Expression Omnibus	GSE108474	http://identifiers.org/geo/GSE108474	20-24	MALE	astrocytoma	unknown
MD548457	RNA samples	Affymetrix GeneChip Human Genome U133 Plus 2.0	Affymetrix	Gene expression data pre-processing, quality control, and expression data normalization	MD548457_T	548457_U133P2.CEL	ArrayExpress	E-MTAB-3073	http://identifiers.org/arrayexpress/E-MTAB-3073	Expression data pre-processing	GSE108474_REMBRANDT_GeneExpression.txt.gz	Gene Expression Omnibus	GSE108474	http://identifiers.org/geo/GSE108474	25-29	MALE	astrocytoma	grade 3
MD549279	RNA samples	Affymetrix GeneChip Human Genome U133 Plus 2.0	Affymetrix	Gene expression data pre-processing, quality control, and expression data normalization	MD549279_T	549279_U133P2.CEL	ArrayExpress	E-MTAB-3073	http://identifiers.org/arrayexpress/E-MTAB-3073	Expression data pre-processing	GSE108474_REMBRANDT_GeneExpression.txt.gz	Gene Expression Omnibus	GSE108474	http://identifiers.org/geo/GSE108474	40-44	MALE	oligodendroglioma	grade 3
MD550239	RNA samples	Affymetrix GeneChip Human Genome U133 Plus 2.0	Affymetrix	Gene expression data pre-processing, quality control, and expression data normalization	MD550239_T	550239_U133P2.CEL	ArrayExpress	E-MTAB-3073	http://identifiers.org/arrayexpress/E-MTAB-3073	Expression data pre-processing	GSE108474_REMBRANDT_GeneExpression.txt.gz	Gene Expression Omnibus	GSE108474	http://identifiers.org/geo/GSE108474	60-64	FEMALE	astrocytoma	grade 3
MD550715	RNA samples	Affymetrix GeneChip Human Genome U133 Plus 2.0	Affymetrix	Gene expression data pre-processing, quality control, and expression data normalization	MD550715_T	550715_U133P2.CEL	ArrayExpress	E-MTAB-3073	http://identifiers.org/arrayexpress/E-MTAB-3073	Expression data pre-processing	GSE108474_REMBRANDT_GeneExpression.txt.gz	Gene Expression Omnibus	GSE108474	http://identifiers.org/geo/GSE108474	30-34	FEMALE	astrocytoma	grade 3
MD552910	RNA samples	Affymetrix GeneChip Human Genome U133 Plus 2.0	Affymetrix	Gene expression data pre-processing, quality control, and expression data normalization	MD552910_T	552910_U133P2.CEL	ArrayExpress	E-MTAB-3073	http://identifiers.org/arrayexpress/E-MTAB-3073	Expression data pre-processing	GSE108474_REMBRANDT_GeneExpression.txt.gz	Gene Expression Omnibus	GSE108474	http://identifiers.org/geo/GSE108474	40-44	MALE	unknown	grade 3
MD554082	RNA samples	Affymetrix GeneChip Human Genome U133 Plus 2.0	Affymetrix	Gene expression data pre-processing, quality control, and expression data normalization	MD554082_T	554082_U133P2.CEL	ArrayExpress	E-MTAB-3073	http://identifiers.org/arrayexpress/E-MTAB-3073	Expression data pre-processing	GSE108474_REMBRANDT_GeneExpression.txt.gz	Gene Expression Omnibus	GSE108474	http://identifiers.org/geo/GSE108474	50-54	FEMALE	astrocytoma	grade 3
MD570013	RNA samples	Affymetrix GeneChip Human Genome U133 Plus 2.0	Affymetrix	Gene expression data pre-processing, quality control, and expression data normalization	MD570013_T	570013_U133P2.CEL	ArrayExpress	E-MTAB-3073	http://identifiers.org/arrayexpress/E-MTAB-3073	Expression data pre-processing	GSE108474_REMBRANDT_GeneExpression.txt.gz	Gene Expression Omnibus	GSE108474	http://identifiers.org/geo/GSE108474	45-49	FEMALE	astrocytoma	grade 3
MD602958	RNA samples	Affymetrix GeneChip Human Genome U133 Plus 2.0	Affymetrix	Gene expression data pre-processing, quality control, and expression data normalization	MD602958_T	602958_U133P2.CEL	ArrayExpress	E-MTAB-3073	http://identifiers.org/arrayexpress/E-MTAB-3073	Expression data pre-processing	GSE108474_REMBRANDT_GeneExpression.txt.gz	Gene Expression Omnibus	GSE108474	http://identifiers.org/geo/GSE108474	60-64	MALE	glioblastoma multiforme	grade 4
MD607103	RNA samples	Affymetrix GeneChip Human Genome U133 Plus 2.0	Affymetrix	Gene expression data pre-processing, quality control, and expression data normalization	MD607103_T	607103_U133P2.CEL	ArrayExpress	E-MTAB-3073	http://identifiers.org/arrayexpress/E-MTAB-3073	Expression data pre-processing	GSE108474_REMBRANDT_GeneExpression.txt.gz	Gene Expression Omnibus	GSE108474	http://identifiers.org/geo/GSE108474	55-59	MALE	glioblastoma multiforme	grade 4
MD607216	RNA samples	Affymetrix GeneChip Human Genome U133 Plus 2.0	Affymetrix	Gene expression data pre-processing, quality control, and expression data normalization	MD607216_T	607216_U133P2.CEL	ArrayExpress	E-MTAB-3073	http://identifiers.org/arrayexpress/E-MTAB-3073	Expression data pre-processing	GSE108474_REMBRANDT_GeneExpression.txt.gz	Gene Expression Omnibus	GSE108474	http://identifiers.org/geo/GSE108474	70-74	MALE	glioblastoma multiforme	grade 4
MD608660	RNA samples	Affymetrix GeneChip Human Genome U133 Plus 2.0	Affymetrix	Gene expression data pre-processing, quality control, and expression data normalization	MD608660_T	608660_U133P2.CEL	ArrayExpress	E-MTAB-3073	http://identifiers.org/arrayexpress/E-MTAB-3073	Expression data pre-processing	GSE108474_REMBRANDT_GeneExpression.txt.gz	Gene Expression Omnibus	GSE108474	http://identifiers.org/geo/GSE108474	70-74	FEMALE	glioblastoma multiforme	grade 4
MD621233	RNA samples	Affymetrix GeneChip Human Genome U133 Plus 2.0	Affymetrix	Gene expression data pre-processing, quality control, and expression data normalization	MD621233_T	621233_U133P2.CEL	ArrayExpress	E-MTAB-3073	http://identifiers.org/arrayexpress/E-MTAB-3073	Expression data pre-processing	GSE108474_REMBRANDT_GeneExpression.txt.gz	Gene Expression Omnibus	GSE108474	http://identifiers.org/geo/GSE108474	55-59	MALE	glioblastoma multiforme	unknown
NT1	RNA samples	Affymetrix GeneChip Human Genome U133 Plus 2.0	Affymetrix	Gene expression data pre-processing, quality control, and expression data normalization	NT1_T	Normal_1_U133_P2.CEL	ArrayExpress	E-MTAB-3073	http://identifiers.org/arrayexpress/E-MTAB-3073	Expression data pre-processing	GSE108474_REMBRANDT_GeneExpression.txt.gz	Gene Expression Omnibus	GSE108474	http://identifiers.org/geo/GSE108474	unknown	unknown	normal	unknown
NT2	RNA samples	Affymetrix GeneChip Human Genome U133 Plus 2.0	Affymetrix	Gene expression data pre-processing, quality control, and expression data normalization	NT2_T	Normal_2_U133_P2.CEL	ArrayExpress	E-MTAB-3073	http://identifiers.org/arrayexpress/E-MTAB-3073	Expression data pre-processing	GSE108474_REMBRANDT_GeneExpression.txt.gz	Gene Expression Omnibus	GSE108474	http://identifiers.org/geo/GSE108474	unknown	unknown	normal	unknown
NT3	RNA samples	Affymetrix GeneChip Human Genome U133 Plus 2.0	Affymetrix	Gene expression data pre-processing, quality control, and expression data normalization	NT3_T	Normal_3_U133_P2.CEL	ArrayExpress	E-MTAB-3073	http://identifiers.org/arrayexpress/E-MTAB-3073	Expression data pre-processing	GSE108474_REMBRANDT_GeneExpression.txt.gz	Gene Expression Omnibus	GSE108474	http://identifiers.org/geo/GSE108474	unknown	unknown	normal	unknown
NT4	RNA samples	Affymetrix GeneChip Human Genome U133 Plus 2.0	Affymetrix	Gene expression data pre-processing, quality control, and expression data normalization	NT4_T	Normal_4_U133_P2.CEL	ArrayExpress	E-MTAB-3073	http://identifiers.org/arrayexpress/E-MTAB-3073	Expression data pre-processing	GSE108474_REMBRANDT_GeneExpression.txt.gz	Gene Expression Omnibus	GSE108474	http://identifiers.org/geo/GSE108474	unknown	unknown	normal	unknown
NT5	RNA samples	Affymetrix GeneChip Human Genome U133 Plus 2.0	Affymetrix	Gene expression data pre-processing, quality control, and expression data normalization	NT5_T	Normal_5_U133_P2.CEL	ArrayExpress	E-MTAB-3073	http://identifiers.org/arrayexpress/E-MTAB-3073	Expression data pre-processing	GSE108474_REMBRANDT_GeneExpression.txt.gz	Gene Expression Omnibus	GSE108474	http://identifiers.org/geo/GSE108474	unknown	unknown	normal	unknown
NT6	RNA samples	Affymetrix GeneChip Human Genome U133 Plus 2.0	Affymetrix	Gene expression data pre-processing, quality control, and expression data normalization	NT6_T	Normal_6_U133_P2.CEL	ArrayExpress	E-MTAB-3073	http://identifiers.org/arrayexpress/E-MTAB-3073	Expression data pre-processing	GSE108474_REMBRANDT_GeneExpression.txt.gz	Gene Expression Omnibus	GSE108474	http://identifiers.org/geo/GSE108474	unknown	unknown	normal	unknown
NT7	RNA samples	Affymetrix GeneChip Human Genome U133 Plus 2.0	Affymetrix	Gene expression data pre-processing, quality control, and expression data normalization	NT7_T	Normal_7_U133_P2.CEL	ArrayExpress	E-MTAB-3073	http://identifiers.org/arrayexpress/E-MTAB-3073	Expression data pre-processing	GSE108474_REMBRANDT_GeneExpression.txt.gz	Gene Expression Omnibus	GSE108474	http://identifiers.org/geo/GSE108474	unknown	unknown	normal	unknown
E10662	RNA samples	Affymetrix GeneChip Human Genome U133 Plus 2.0	Affymetrix	Gene expression data pre-processing, quality control, and expression data normalization	E10662_duplicate	GSM2899474_E10662B_U133P2.CEL	Gene Expression Omnibus	GSE108474	http://identifiers.org/geo/GSE108474	Expression data pre-processing	GSE108474_REMBRANDT_GeneExpression.txt.gz	Gene Expression Omnibus	GSE108474	http://identifiers.org/geo/GSE108474	45-49	MALE	glioblastoma multiforme	unknown
E09137	RNA samples	Affymetrix GeneChip Human Genome U133 Plus 2.0	Affymetrix	Gene expression data pre-processing, quality control, and expression data normalization	E09137_duplicate	GSM2899720_E09137B_U133P2.CEL	Gene Expression Omnibus	GSE108474	http://identifiers.org/geo/GSE108474	Expression data pre-processing	GSE108474_REMBRANDT_GeneExpression.txt.gz	Gene Expression Omnibus	GSE108474	http://identifiers.org/geo/GSE108474	50-54	MALE	glioblastoma multiforme	grade 4
E09278	RNA samples	Affymetrix GeneChip Human Genome U133 Plus 2.0	Affymetrix	Gene expression data pre-processing, quality control, and expression data normalization	E09278_duplicate	GSM2899721_E09278B_U133P2.CEL	Gene Expression Omnibus	GSE108474	http://identifiers.org/geo/GSE108474	Expression data pre-processing	GSE108474_REMBRANDT_GeneExpression.txt.gz	Gene Expression Omnibus	GSE108474	http://identifiers.org/geo/GSE108474	30-34	MALE	glioblastoma multiforme	grade 4
E09833	RNA samples	Affymetrix GeneChip Human Genome U133 Plus 2.0	Affymetrix	Gene expression data pre-processing, quality control, and expression data normalization	E09833_duplicate	GSM2899722_E09833B_U133P2.CEL	Gene Expression Omnibus	GSE108474	http://identifiers.org/geo/GSE108474	Expression data pre-processing	GSE108474_REMBRANDT_GeneExpression.txt.gz	Gene Expression Omnibus	GSE108474	http://identifiers.org/geo/GSE108474	50-54	MALE	glioblastoma multiforme	grade 4
E09907	RNA samples	Affymetrix GeneChip Human Genome U133 Plus 2.0	Affymetrix	Gene expression data pre-processing, quality control, and expression data normalization	E09907_duplicate	GSM2899723_E09907B_U133P2.CEL	Gene Expression Omnibus	GSE108474	http://identifiers.org/geo/GSE108474	Expression data pre-processing	GSE108474_REMBRANDT_GeneExpression.txt.gz	Gene Expression Omnibus	GSE108474	http://identifiers.org/geo/GSE108474	35-39	MALE	glioblastoma multiforme	grade 4
E10252	RNA samples	Affymetrix GeneChip Human Genome U133 Plus 2.0	Affymetrix	Gene expression data pre-processing, quality control, and expression data normalization	E10252_duplicate B	GSM2899724_E10252B_U133P2.CEL	Gene Expression Omnibus	GSE108474	http://identifiers.org/geo/GSE108474	Expression data pre-processing	GSE108474_REMBRANDT_GeneExpression.txt.gz	Gene Expression Omnibus	GSE108474	http://identifiers.org/geo/GSE108474	65-69	MALE	glioblastoma multiforme	unknown
E10252	RNA samples	Affymetrix GeneChip Human Genome U133 Plus 2.0	Affymetrix	Gene expression data pre-processing, quality control, and expression data normalization	E10252_duplicate C_NT	GSM2899725_E10252C_NT_U133P2.CEL	Gene Expression Omnibus	GSE108474	http://identifiers.org/geo/GSE108474	Expression data pre-processing	GSE108474_REMBRANDT_GeneExpression.txt.gz	Gene Expression Omnibus	GSE108474	http://identifiers.org/geo/GSE108474	65-69	MALE	glioblastoma multiforme	unknown
E10252	RNA samples	Affymetrix GeneChip Human Genome U133 Plus 2.0	Affymetrix	Gene expression data pre-processing, quality control, and expression data normalization	E10252_duplicate C_T	GSM2899726_E10252C_T_U133P2.CEL	Gene Expression Omnibus	GSE108474	http://identifiers.org/geo/GSE108474	Expression data pre-processing	GSE108474_REMBRANDT_GeneExpression.txt.gz	Gene Expression Omnibus	GSE108474	http://identifiers.org/geo/GSE108474	65-69	MALE	glioblastoma multiforme	unknown
E09263	RNA samples	Affymetrix GeneChip Human Genome U133 Plus 2.0	Affymetrix	Gene expression data pre-processing, quality control, and expression data normalization	E09263_duplicate	GSM2899727_E09263B_U133P2.CEL	Gene Expression Omnibus	GSE108474	http://identifiers.org/geo/GSE108474	Expression data pre-processing	GSE108474_REMBRANDT_GeneExpression.txt.gz	Gene Expression Omnibus	GSE108474	http://identifiers.org/geo/GSE108474	30-34	FEMALE	unknown	unknown
