# Supplementary material for: The REMBRANDT study, a large collection of genomic data from brain cancer patients
Source: Sci Data. 2018 Aug 14;5:180158. doi: 10.1038/sdata.2018.158 (PMC6091243; doi:10.1038/sdata.2018.158)
Supplement: Supplementary file 1 [file sdata2018158-isa1.zip › a_CNV_Madhavan.txt]

Sample Name	Protocol REF	Parameter Value[microarray]	Parameter Value[manufacturer]	Protocol REF	Parameter Value[restriction enzyme]	Assay Name	Raw Data File	Comment[Data Repository]	Comment[Data Record Accession]	Comment[Data Record URI]	Factor Value[age range]	Factor Value[sex]	Factor Value[disease type]	Factor Value[tumour grade]
900_00_5551	DNA samples	Affymetrix Human Mapping 50K Hind240 SNP Array	Affymetrix	DNA Data Processing	Xba	00518392_B_Xba	GSE108475_RAW.tar	Gene Expression Omnibus	GSE108475	http://identifiers.org/geo/GSE108475	unknown	unknown	glioblastoma multiforme	unknown
900_00_5551	DNA samples	Affymetrix Human Mapping 50K Hind240 SNP Array	Affymetrix	DNA Data Processing	Hind	00518392_B_Hind	GSE108475_RAW.tar	Gene Expression Omnibus	GSE108475	http://identifiers.org/geo/GSE108475	unknown	unknown	glioblastoma multiforme	unknown
900_00_5551	DNA samples	Affymetrix Human Mapping 50K Hind240 SNP Array	Affymetrix	DNA Data Processing	Hind	00518392_T_Hind	GSE108475_RAW.tar	Gene Expression Omnibus	GSE108475	http://identifiers.org/geo/GSE108475	unknown	unknown	glioblastoma multiforme	unknown
900_00_5551	DNA samples	Affymetrix Human Mapping 50K Hind240 SNP Array	Affymetrix	DNA Data Processing	Xba	00518392_T_Xba	GSE108475_RAW.tar	Gene Expression Omnibus	GSE108475	http://identifiers.org/geo/GSE108475	unknown	unknown	glioblastoma multiforme	unknown
900_00_5445	DNA samples	Affymetrix Human Mapping 50K Xba240 SNP Array	Affymetrix	DNA Data Processing	Hind	00641238_B_Hind	GSE108475_RAW.tar	Gene Expression Omnibus	GSE108475	http://identifiers.org/geo/GSE108475	unknown	unknown	glioblastoma multiforme	unknown
900_00_5445	DNA samples	Affymetrix Human Mapping 50K Xba240 SNP Array	Affymetrix	DNA Data Processing	Xba	00641238_B_Xba	GSE108475_RAW.tar	Gene Expression Omnibus	GSE108475	http://identifiers.org/geo/GSE108475	unknown	unknown	glioblastoma multiforme	unknown
900_00_5445	DNA samples	Affymetrix Human Mapping 50K Xba240 SNP Array	Affymetrix	DNA Data Processing	Hind	00641238_T_Hind	GSE108475_RAW.tar	Gene Expression Omnibus	GSE108475	http://identifiers.org/geo/GSE108475	unknown	unknown	glioblastoma multiforme	unknown
900_00_5445	DNA samples	Affymetrix Human Mapping 50K Xba240 SNP Array	Affymetrix	DNA Data Processing	Xba	00641238_T_Xba	GSE108475_RAW.tar	Gene Expression Omnibus	GSE108475	http://identifiers.org/geo/GSE108475	unknown	unknown	glioblastoma multiforme	unknown
900_00_1961	DNA samples	Affymetrix Human Mapping 50K Hind240 SNP Array	Affymetrix	DNA Data Processing	Xba	00715851_B_Xba	GSE108475_RAW.tar	Gene Expression Omnibus	GSE108475	http://identifiers.org/geo/GSE108475	unknown	unknown	astrocytoma	grade 2
900_00_1961	DNA samples	Affymetrix Human Mapping 50K Hind240 SNP Array	Affymetrix	DNA Data Processing	Hind	00715851_B_Hind	GSE108475_RAW.tar	Gene Expression Omnibus	GSE108475	http://identifiers.org/geo/GSE108475	unknown	unknown	astrocytoma	grade 2
900_00_1961	DNA samples	Affymetrix Human Mapping 50K Hind240 SNP Array	Affymetrix	DNA Data Processing	Xba	00715851_T_Xba	GSE108475_RAW.tar	Gene Expression Omnibus	GSE108475	http://identifiers.org/geo/GSE108475	unknown	unknown	astrocytoma	grade 2
900_00_1961	DNA samples	Affymetrix Human Mapping 50K Hind240 SNP Array	Affymetrix	DNA Data Processing	Hind	00715851_T_Hind	GSE108475_RAW.tar	Gene Expression Omnibus	GSE108475	http://identifiers.org/geo/GSE108475	unknown	unknown	astrocytoma	grade 2
900_00_5543	DNA samples	Affymetrix Human Mapping 50K Hind240 SNP Array	Affymetrix	DNA Data Processing	Xba	01074569_B_Xba	GSE108475_RAW.tar	Gene Expression Omnibus	GSE108475	http://identifiers.org/geo/GSE108475	unknown	unknown	glioblastoma multiforme	unknown
900_00_5543	DNA samples	Affymetrix Human Mapping 50K Hind240 SNP Array	Affymetrix	DNA Data Processing	Hind	01074569_B_Hind	GSE108475_RAW.tar	Gene Expression Omnibus	GSE108475	http://identifiers.org/geo/GSE108475	unknown	unknown	glioblastoma multiforme	unknown
900_00_5543	DNA samples	Affymetrix Human Mapping 50K Hind240 SNP Array	Affymetrix	DNA Data Processing	Xba	01074569_T_Xba	GSE108475_RAW.tar	Gene Expression Omnibus	GSE108475	http://identifiers.org/geo/GSE108475	unknown	unknown	glioblastoma multiforme	unknown
900_00_5543	DNA samples	Affymetrix Human Mapping 50K Hind240 SNP Array	Affymetrix	DNA Data Processing	Hind	01074569_T_Hind	GSE108475_RAW.tar	Gene Expression Omnibus	GSE108475	http://identifiers.org/geo/GSE108475	unknown	unknown	glioblastoma multiforme	unknown
900_00_5413	DNA samples	Affymetrix Human Mapping 50K Hind240 SNP Array	Affymetrix	DNA Data Processing	Xba	01113810_B_Xba	GSE108475_RAW.tar	Gene Expression Omnibus	GSE108475	http://identifiers.org/geo/GSE108475	unknown	unknown	glioblastoma multiforme	unknown
900_00_5413	DNA samples	Affymetrix Human Mapping 50K Hind240 SNP Array	Affymetrix	DNA Data Processing	Hind	01113810_B_Hind	GSE108475_RAW.tar	Gene Expression Omnibus	GSE108475	http://identifiers.org/geo/GSE108475	unknown	unknown	glioblastoma multiforme	unknown
900_00_5413	DNA samples	Affymetrix Human Mapping 50K Hind240 SNP Array	Affymetrix	DNA Data Processing	Xba	01113810_T_Xba	GSE108475_RAW.tar	Gene Expression Omnibus	GSE108475	http://identifiers.org/geo/GSE108475	unknown	unknown	glioblastoma multiforme	unknown
900_00_5413	DNA samples	Affymetrix Human Mapping 50K Hind240 SNP Array	Affymetrix	DNA Data Processing	Hind	01113810_T_Hind	GSE108475_RAW.tar	Gene Expression Omnibus	GSE108475	http://identifiers.org/geo/GSE108475	unknown	unknown	glioblastoma multiforme	unknown
900_00_5346	DNA samples	Affymetrix Human Mapping 50K Hind240 SNP Array	Affymetrix	DNA Data Processing	Xba	03184579_B_Xba	GSE108475_RAW.tar	Gene Expression Omnibus	GSE108475	http://identifiers.org/geo/GSE108475	unknown	unknown	glioblastoma multiforme	unknown
900_00_5346	DNA samples	Affymetrix Human Mapping 50K Hind240 SNP Array	Affymetrix	DNA Data Processing	Hind	03184579_B_Hind	GSE108475_RAW.tar	Gene Expression Omnibus	GSE108475	http://identifiers.org/geo/GSE108475	unknown	unknown	glioblastoma multiforme	unknown
900_00_5346	DNA samples	Affymetrix Human Mapping 50K Hind240 SNP Array	Affymetrix	DNA Data Processing	Xba	03184579_T_Xba	GSE108475_RAW.tar	Gene Expression Omnibus	GSE108475	http://identifiers.org/geo/GSE108475	unknown	unknown	glioblastoma multiforme	unknown
900_00_5346	DNA samples	Affymetrix Human Mapping 50K Hind240 SNP Array	Affymetrix	DNA Data Processing	Hind	03184579_T_Hind	GSE108475_RAW.tar	Gene Expression Omnibus	GSE108475	http://identifiers.org/geo/GSE108475	unknown	unknown	glioblastoma multiforme	unknown
900_0053_03	DNA samples	Affymetrix Human Mapping 50K Hind240 SNP Array	Affymetrix	DNA Data Processing	Hind	03272709_B_Hind	GSE108475_RAW.tar	Gene Expression Omnibus	GSE108475	http://identifiers.org/geo/GSE108475	unknown	unknown	glioblastoma multiforme	unknown
900_0053_03	DNA samples	Affymetrix Human Mapping 50K Hind240 SNP Array	Affymetrix	DNA Data Processing	Xba	03272709_B_Xba	GSE108475_RAW.tar	Gene Expression Omnibus	GSE108475	http://identifiers.org/geo/GSE108475	unknown	unknown	glioblastoma multiforme	unknown
900_0053_03	DNA samples	Affymetrix Human Mapping 50K Hind240 SNP Array	Affymetrix	DNA Data Processing	Hind	03272709_T_Hind	GSE108475_RAW.tar	Gene Expression Omnibus	GSE108475	http://identifiers.org/geo/GSE108475	unknown	unknown	glioblastoma multiforme	unknown
900_0053_03	DNA samples	Affymetrix Human Mapping 50K Hind240 SNP Array	Affymetrix	DNA Data Processing	Xba	03272709_T_Xba	GSE108475_RAW.tar	Gene Expression Omnibus	GSE108475	http://identifiers.org/geo/GSE108475	unknown	unknown	glioblastoma multiforme	unknown
900_00_5379	DNA samples	Affymetrix Human Mapping 50K Hind240 SNP Array	Affymetrix	DNA Data Processing	Hind	03352571_B_Hind	GSE108475_RAW.tar	Gene Expression Omnibus	GSE108475	http://identifiers.org/geo/GSE108475	unknown	unknown	glioblastoma multiforme	unknown
900_00_5379	DNA samples	Affymetrix Human Mapping 50K Hind240 SNP Array	Affymetrix	DNA Data Processing	Xba	03352571_B_Xba	GSE108475_RAW.tar	Gene Expression Omnibus	GSE108475	http://identifiers.org/geo/GSE108475	unknown	unknown	glioblastoma multiforme	unknown
900_00_5379	DNA samples	Affymetrix Human Mapping 50K Hind240 SNP Array	Affymetrix	DNA Data Processing	Xba	03352571_T_Xba	GSE108475_RAW.tar	Gene Expression Omnibus	GSE108475	http://identifiers.org/geo/GSE108475	unknown	unknown	glioblastoma multiforme	unknown
900_00_5379	DNA samples	Affymetrix Human Mapping 50K Hind240 SNP Array	Affymetrix	DNA Data Processing	Hind	03352571_T_Hind	GSE108475_RAW.tar	Gene Expression Omnibus	GSE108475	http://identifiers.org/geo/GSE108475	unknown	unknown	glioblastoma multiforme	unknown
900_0052_99	DNA samples	Affymetrix Human Mapping 50K Xba240 SNP Array	Affymetrix	DNA Data Processing	Xba	03418160_B_Xba	GSE108475_RAW.tar	Gene Expression Omnibus	GSE108475	http://identifiers.org/geo/GSE108475	unknown	unknown	glioblastoma multiforme	unknown
900_0052_99	DNA samples	Affymetrix Human Mapping 50K Xba240 SNP Array	Affymetrix	DNA Data Processing	Xba	03418160_T_Xba	GSE108475_RAW.tar	Gene Expression Omnibus	GSE108475	http://identifiers.org/geo/GSE108475	unknown	unknown	glioblastoma multiforme	unknown
900_00_5315	DNA samples	Affymetrix Human Mapping 50K Hind240 SNP Array	Affymetrix	DNA Data Processing	Hind	03421536_B_Hind	GSE108475_RAW.tar	Gene Expression Omnibus	GSE108475	http://identifiers.org/geo/GSE108475	unknown	unknown	unclassified	unknown
900_00_5315	DNA samples	Affymetrix Human Mapping 50K Hind240 SNP Array	Affymetrix	DNA Data Processing	Xba	03421536_B_Xba	GSE108475_RAW.tar	Gene Expression Omnibus	GSE108475	http://identifiers.org/geo/GSE108475	unknown	unknown	unclassified	unknown
900_00_5315	DNA samples	Affymetrix Human Mapping 50K Hind240 SNP Array	Affymetrix	DNA Data Processing	Xba	03421536_T_Xba	GSE108475_RAW.tar	Gene Expression Omnibus	GSE108475	http://identifiers.org/geo/GSE108475	unknown	unknown	unclassified	unknown
900_00_5315	DNA samples	Affymetrix Human Mapping 50K Hind240 SNP Array	Affymetrix	DNA Data Processing	Hind	03421536_T_Hind	GSE108475_RAW.tar	Gene Expression Omnibus	GSE108475	http://identifiers.org/geo/GSE108475	unknown	unknown	unclassified	unknown
900_00_5308	DNA samples	Affymetrix Human Mapping 50K Hind240 SNP Array	Affymetrix	DNA Data Processing	Xba	03421899_B_Xba	GSE108475_RAW.tar	Gene Expression Omnibus	GSE108475	http://identifiers.org/geo/GSE108475	unknown	unknown	astrocytoma	grade 3
900_00_5308	DNA samples	Affymetrix Human Mapping 50K Hind240 SNP Array	Affymetrix	DNA Data Processing	Hind	03421899_B_Hind	GSE108475_RAW.tar	Gene Expression Omnibus	GSE108475	http://identifiers.org/geo/GSE108475	unknown	unknown	astrocytoma	grade 3
900_00_5308	DNA samples	Affymetrix Human Mapping 50K Hind240 SNP Array	Affymetrix	DNA Data Processing	Hind	03421899_T_Hind	GSE108475_RAW.tar	Gene Expression Omnibus	GSE108475	http://identifiers.org/geo/GSE108475	unknown	unknown	astrocytoma	grade 3
900_00_5308	DNA samples	Affymetrix Human Mapping 50K Hind240 SNP Array	Affymetrix	DNA Data Processing	Xba	03421899_T_Xba	GSE108475_RAW.tar	Gene Expression Omnibus	GSE108475	http://identifiers.org/geo/GSE108475	unknown	unknown	astrocytoma	grade 3
900_00_5317	DNA samples	Affymetrix Human Mapping 50K Hind240 SNP Array	Affymetrix	DNA Data Processing	Xba	03425149_B_Xba	GSE108475_RAW.tar	Gene Expression Omnibus	GSE108475	http://identifiers.org/geo/GSE108475	unknown	unknown	glioblastoma multiforme	unknown
900_00_5317	DNA samples	Affymetrix Human Mapping 50K Hind240 SNP Array	Affymetrix	DNA Data Processing	Hind	03425149_B_Hind	GSE108475_RAW.tar	Gene Expression Omnibus	GSE108475	http://identifiers.org/geo/GSE108475	unknown	unknown	glioblastoma multiforme	unknown
900_00_5317	DNA samples	Affymetrix Human Mapping 50K Hind240 SNP Array	Affymetrix	DNA Data Processing	Hind	03425149_T_Hind	GSE108475_RAW.tar	Gene Expression Omnibus	GSE108475	http://identifiers.org/geo/GSE108475	unknown	unknown	glioblastoma multiforme	unknown
900_00_5317	DNA samples	Affymetrix Human Mapping 50K Hind240 SNP Array	Affymetrix	DNA Data Processing	Xba	03425149_T_Xba	GSE108475_RAW.tar	Gene Expression Omnibus	GSE108475	http://identifiers.org/geo/GSE108475	unknown	unknown	glioblastoma multiforme	unknown
900_00_53_32	DNA samples	Affymetrix Human Genome U133 Plus 2.0 Array	Affymetrix	DNA Data Processing	Hind	03431712_B_Hind	GSE108475_RAW.tar	Gene Expression Omnibus	GSE108475	http://identifiers.org/geo/GSE108475	unknown	unknown	glioblastoma multiforme	unknown
900_00_53_32	DNA samples	Affymetrix Human Genome U133 Plus 2.0 Array	Affymetrix	DNA Data Processing	Xba	03431712_B_Xba	GSE108475_RAW.tar	Gene Expression Omnibus	GSE108475	http://identifiers.org/geo/GSE108475	unknown	unknown	glioblastoma multiforme	unknown
900_00_53_32	DNA samples	Affymetrix Human Genome U133 Plus 2.0 Array	Affymetrix	DNA Data Processing	Hind	03431712_T_Hind	GSE108475_RAW.tar	Gene Expression Omnibus	GSE108475	http://identifiers.org/geo/GSE108475	unknown	unknown	glioblastoma multiforme	unknown
900_00_53_32	DNA samples	Affymetrix Human Genome U133 Plus 2.0 Array	Affymetrix	DNA Data Processing	Xba	03431712_T_Xba	GSE108475_RAW.tar	Gene Expression Omnibus	GSE108475	http://identifiers.org/geo/GSE108475	unknown	unknown	glioblastoma multiforme	unknown
900_00_5338	DNA samples	Affymetrix Human Mapping 50K Hind240 SNP Array	Affymetrix	DNA Data Processing	Hind	03431774_B_Hind	GSE108475_RAW.tar	Gene Expression Omnibus	GSE108475	http://identifiers.org/geo/GSE108475	unknown	unknown	glioblastoma multiforme	unknown
900_00_5338	DNA samples	Affymetrix Human Mapping 50K Hind240 SNP Array	Affymetrix	DNA Data Processing	Xba	03431774_B_Xba	GSE108475_RAW.tar	Gene Expression Omnibus	GSE108475	http://identifiers.org/geo/GSE108475	unknown	unknown	glioblastoma multiforme	unknown
900_00_5338	DNA samples	Affymetrix Human Mapping 50K Hind240 SNP Array	Affymetrix	DNA Data Processing	Hind	03431774_T_Hind	GSE108475_RAW.tar	Gene Expression Omnibus	GSE108475	http://identifiers.org/geo/GSE108475	unknown	unknown	glioblastoma multiforme	unknown
900_00_5338	DNA samples	Affymetrix Human Mapping 50K Hind240 SNP Array	Affymetrix	DNA Data Processing	Xba	03431774_T_Xba	GSE108475_RAW.tar	Gene Expression Omnibus	GSE108475	http://identifiers.org/geo/GSE108475	unknown	unknown	glioblastoma multiforme	unknown
900_00_5341	DNA samples	Affymetrix Human Mapping 50K Hind240 SNP Array	Affymetrix	DNA Data Processing	Xba	03433293_B_Xba	GSE108475_RAW.tar	Gene Expression Omnibus	GSE108475	http://identifiers.org/geo/GSE108475	unknown	unknown	oligodendroglioma	unknown
900_00_5341	DNA samples	Affymetrix Human Mapping 50K Hind240 SNP Array	Affymetrix	DNA Data Processing	Hind	03433293_B_Hind	GSE108475_RAW.tar	Gene Expression Omnibus	GSE108475	http://identifiers.org/geo/GSE108475	unknown	unknown	oligodendroglioma	unknown
900_00_5341	DNA samples	Affymetrix Human Mapping 50K Hind240 SNP Array	Affymetrix	DNA Data Processing	Hind	03433293_T_Hind	GSE108475_RAW.tar	Gene Expression Omnibus	GSE108475	http://identifiers.org/geo/GSE108475	unknown	unknown	oligodendroglioma	unknown
900_00_5341	DNA samples	Affymetrix Human Mapping 50K Hind240 SNP Array	Affymetrix	DNA Data Processing	Xba	03433293_T_Xba	GSE108475_RAW.tar	Gene Expression Omnibus	GSE108475	http://identifiers.org/geo/GSE108475	unknown	unknown	oligodendroglioma	unknown
900_00_5339	DNA samples	Affymetrix Human Mapping 50K Hind240 SNP Array	Affymetrix	DNA Data Processing	Xba	03434174_B_Xba	GSE108475_RAW.tar	Gene Expression Omnibus	GSE108475	http://identifiers.org/geo/GSE108475	unknown	unknown	unknown	unknown
900_00_5339	DNA samples	Affymetrix Human Mapping 50K Hind240 SNP Array	Affymetrix	DNA Data Processing	Hind	03434174_B_Hind	GSE108475_RAW.tar	Gene Expression Omnibus	GSE108475	http://identifiers.org/geo/GSE108475	unknown	unknown	unknown	unknown
900_00_5339	DNA samples	Affymetrix Human Mapping 50K Hind240 SNP Array	Affymetrix	DNA Data Processing	Xba	03434174_T_Xba	GSE108475_RAW.tar	Gene Expression Omnibus	GSE108475	http://identifiers.org/geo/GSE108475	unknown	unknown	unknown	unknown
900_00_5339	DNA samples	Affymetrix Human Mapping 50K Hind240 SNP Array	Affymetrix	DNA Data Processing	Hind	03434174_T_Hind	GSE108475_RAW.tar	Gene Expression Omnibus	GSE108475	http://identifiers.org/geo/GSE108475	unknown	unknown	unknown	unknown
900_00_5342	DNA samples	Affymetrix Human Mapping 50K Xba240 SNP Array	Affymetrix	DNA Data Processing	Hind	03434766_B_Hind	GSE108475_RAW.tar	Gene Expression Omnibus	GSE108475	http://identifiers.org/geo/GSE108475	unknown	unknown	glioblastoma multiforme	unknown
900_00_5342	DNA samples	Affymetrix Human Mapping 50K Xba240 SNP Array	Affymetrix	DNA Data Processing	Xba	03434766_B_Xba	GSE108475_RAW.tar	Gene Expression Omnibus	GSE108475	http://identifiers.org/geo/GSE108475	unknown	unknown	glioblastoma multiforme	unknown
900_00_5342	DNA samples	Affymetrix Human Mapping 50K Xba240 SNP Array	Affymetrix	DNA Data Processing	Hind	03434766_T_Hind	GSE108475_RAW.tar	Gene Expression Omnibus	GSE108475	http://identifiers.org/geo/GSE108475	unknown	unknown	glioblastoma multiforme	unknown
900_00_5342	DNA samples	Affymetrix Human Mapping 50K Xba240 SNP Array	Affymetrix	DNA Data Processing	Xba	03434766_T_Xba	GSE108475_RAW.tar	Gene Expression Omnibus	GSE108475	http://identifiers.org/geo/GSE108475	unknown	unknown	glioblastoma multiforme	unknown
900_00_5345	DNA samples	Affymetrix Human Mapping 50K Hind240 SNP Array	Affymetrix	DNA Data Processing	Hind	03436958_B_Hind	GSE108475_RAW.tar	Gene Expression Omnibus	GSE108475	http://identifiers.org/geo/GSE108475	unknown	unknown	oligodendroglioma	grade 2
900_00_5345	DNA samples	Affymetrix Human Mapping 50K Hind240 SNP Array	Affymetrix	DNA Data Processing	Xba	03436958_B_Xba	GSE108475_RAW.tar	Gene Expression Omnibus	GSE108475	http://identifiers.org/geo/GSE108475	unknown	unknown	oligodendroglioma	grade 2
900_00_5345	DNA samples	Affymetrix Human Mapping 50K Hind240 SNP Array	Affymetrix	DNA Data Processing	Xba	03436958_T_Xba	GSE108475_RAW.tar	Gene Expression Omnibus	GSE108475	http://identifiers.org/geo/GSE108475	unknown	unknown	oligodendroglioma	grade 2
900_00_5345	DNA samples	Affymetrix Human Mapping 50K Hind240 SNP Array	Affymetrix	DNA Data Processing	Hind	03436958_T_Hind	GSE108475_RAW.tar	Gene Expression Omnibus	GSE108475	http://identifiers.org/geo/GSE108475	unknown	unknown	oligodendroglioma	grade 2
900_00_5382	DNA samples	Affymetrix Human Mapping 50K Hind240 SNP Array	Affymetrix	DNA Data Processing	Hind	03437595_B_Hind	GSE108475_RAW.tar	Gene Expression Omnibus	GSE108475	http://identifiers.org/geo/GSE108475	unknown	unknown	astrocytoma	grade 2
900_00_5382	DNA samples	Affymetrix Human Mapping 50K Hind240 SNP Array	Affymetrix	DNA Data Processing	Xba	03437595_B_Xba	GSE108475_RAW.tar	Gene Expression Omnibus	GSE108475	http://identifiers.org/geo/GSE108475	unknown	unknown	astrocytoma	grade 2
900_00_5382	DNA samples	Affymetrix Human Mapping 50K Hind240 SNP Array	Affymetrix	DNA Data Processing	Hind	03437595_T_Hind	GSE108475_RAW.tar	Gene Expression Omnibus	GSE108475	http://identifiers.org/geo/GSE108475	unknown	unknown	astrocytoma	grade 2
900_00_5382	DNA samples	Affymetrix Human Mapping 50K Hind240 SNP Array	Affymetrix	DNA Data Processing	Xba	03437595_T_Xba	GSE108475_RAW.tar	Gene Expression Omnibus	GSE108475	http://identifiers.org/geo/GSE108475	unknown	unknown	astrocytoma	grade 2
900_00_5380	DNA samples	Affymetrix Human Mapping 50K Hind240 SNP Array	Affymetrix	DNA Data Processing	Hind	03437691_B_Hind	GSE108475_RAW.tar	Gene Expression Omnibus	GSE108475	http://identifiers.org/geo/GSE108475	unknown	unknown	oligodendroglioma	unknown
900_00_5380	DNA samples	Affymetrix Human Mapping 50K Hind240 SNP Array	Affymetrix	DNA Data Processing	Xba	03437691_B_Xba	GSE108475_RAW.tar	Gene Expression Omnibus	GSE108475	http://identifiers.org/geo/GSE108475	unknown	unknown	oligodendroglioma	unknown
900_00_5380	DNA samples	Affymetrix Human Mapping 50K Hind240 SNP Array	Affymetrix	DNA Data Processing	Xba	03437691_T_Xba	GSE108475_RAW.tar	Gene Expression Omnibus	GSE108475	http://identifiers.org/geo/GSE108475	unknown	unknown	oligodendroglioma	unknown
900_00_5380	DNA samples	Affymetrix Human Mapping 50K Hind240 SNP Array	Affymetrix	DNA Data Processing	Hind	03437691_T_Hind	GSE108475_RAW.tar	Gene Expression Omnibus	GSE108475	http://identifiers.org/geo/GSE108475	unknown	unknown	oligodendroglioma	unknown
900_00_5381	DNA samples	Affymetrix Human Mapping 50K Hind240 SNP Array	Affymetrix	DNA Data Processing	Hind	03439543_B_Hind	GSE108475_RAW.tar	Gene Expression Omnibus	GSE108475	http://identifiers.org/geo/GSE108475	unknown	unknown	glioblastoma multiforme	unknown
900_00_5381	DNA samples	Affymetrix Human Mapping 50K Hind240 SNP Array	Affymetrix	DNA Data Processing	Xba	03439543_T_Xba	GSE108475_RAW.tar	Gene Expression Omnibus	GSE108475	http://identifiers.org/geo/GSE108475	unknown	unknown	glioblastoma multiforme	unknown
900_00_5381	DNA samples	Affymetrix Human Mapping 50K Hind240 SNP Array	Affymetrix	DNA Data Processing	Hind	03439543_T_Hind	GSE108475_RAW.tar	Gene Expression Omnibus	GSE108475	http://identifiers.org/geo/GSE108475	unknown	unknown	glioblastoma multiforme	unknown
900_00_5384	DNA samples	Affymetrix Human Mapping 50K Hind240 SNP Array	Affymetrix	DNA Data Processing	Xba	03441358_B_Xba	GSE108475_RAW.tar	Gene Expression Omnibus	GSE108475	http://identifiers.org/geo/GSE108475	unknown	unknown	glioblastoma multiforme	unknown
900_00_5384	DNA samples	Affymetrix Human Mapping 50K Hind240 SNP Array	Affymetrix	DNA Data Processing	Hind	03441358_B_Hind	GSE108475_RAW.tar	Gene Expression Omnibus	GSE108475	http://identifiers.org/geo/GSE108475	unknown	unknown	glioblastoma multiforme	unknown
900_00_5384	DNA samples	Affymetrix Human Mapping 50K Hind240 SNP Array	Affymetrix	DNA Data Processing	Xba	03441358_T_Xba	GSE108475_RAW.tar	Gene Expression Omnibus	GSE108475	http://identifiers.org/geo/GSE108475	unknown	unknown	glioblastoma multiforme	unknown
900_00_5384	DNA samples	Affymetrix Human Mapping 50K Hind240 SNP Array	Affymetrix	DNA Data Processing	Hind	03441358_T_Hind	GSE108475_RAW.tar	Gene Expression Omnibus	GSE108475	http://identifiers.org/geo/GSE108475	unknown	unknown	glioblastoma multiforme	unknown
900_00_5385	DNA samples	Affymetrix Human Mapping 50K Hind240 SNP Array	Affymetrix	DNA Data Processing	Xba	03441740_B_Xba	GSE108475_RAW.tar	Gene Expression Omnibus	GSE108475	http://identifiers.org/geo/GSE108475	unknown	unknown	astrocytoma	grade 3
900_00_5385	DNA samples	Affymetrix Human Mapping 50K Hind240 SNP Array	Affymetrix	DNA Data Processing	Hind	03441740_B_Hind	GSE108475_RAW.tar	Gene Expression Omnibus	GSE108475	http://identifiers.org/geo/GSE108475	unknown	unknown	astrocytoma	grade 3
900_00_5385	DNA samples	Affymetrix Human Mapping 50K Hind240 SNP Array	Affymetrix	DNA Data Processing	Xba	03441740_T_Xba	GSE108475_RAW.tar	Gene Expression Omnibus	GSE108475	http://identifiers.org/geo/GSE108475	unknown	unknown	astrocytoma	grade 3
900_00_5385	DNA samples	Affymetrix Human Mapping 50K Hind240 SNP Array	Affymetrix	DNA Data Processing	Hind	03441740_T_Hind	GSE108475_RAW.tar	Gene Expression Omnibus	GSE108475	http://identifiers.org/geo/GSE108475	unknown	unknown	astrocytoma	grade 3
900_00_5393	DNA samples	Affymetrix Human Mapping 50K Xba240 SNP Array	Affymetrix	DNA Data Processing	Hind	03442083_B_Hind	GSE108475_RAW.tar	Gene Expression Omnibus	GSE108475	http://identifiers.org/geo/GSE108475	unknown	unknown	unknown	unknown
900_00_5393	DNA samples	Affymetrix Human Mapping 50K Xba240 SNP Array	Affymetrix	DNA Data Processing	Xba	03442083_B_Xba	GSE108475_RAW.tar	Gene Expression Omnibus	GSE108475	http://identifiers.org/geo/GSE108475	unknown	unknown	unknown	unknown
900_00_5393	DNA samples	Affymetrix Human Mapping 50K Xba240 SNP Array	Affymetrix	DNA Data Processing	Xba	03442083_T_Xba	GSE108475_RAW.tar	Gene Expression Omnibus	GSE108475	http://identifiers.org/geo/GSE108475	unknown	unknown	unknown	unknown
900_00_5396	DNA samples	Affymetrix Human Mapping 50K Hind240 SNP Array	Affymetrix	DNA Data Processing	Hind	03444255_B_Hind	GSE108475_RAW.tar	Gene Expression Omnibus	GSE108475	http://identifiers.org/geo/GSE108475	unknown	unknown	glioblastoma multiforme	unknown
900_00_5396	DNA samples	Affymetrix Human Mapping 50K Hind240 SNP Array	Affymetrix	DNA Data Processing	Xba	03444255_B_Xba	GSE108475_RAW.tar	Gene Expression Omnibus	GSE108475	http://identifiers.org/geo/GSE108475	unknown	unknown	glioblastoma multiforme	unknown
900_00_5396	DNA samples	Affymetrix Human Mapping 50K Hind240 SNP Array	Affymetrix	DNA Data Processing	Hind	03444255_T_Hind	GSE108475_RAW.tar	Gene Expression Omnibus	GSE108475	http://identifiers.org/geo/GSE108475	unknown	unknown	glioblastoma multiforme	unknown
900_00_5396	DNA samples	Affymetrix Human Mapping 50K Hind240 SNP Array	Affymetrix	DNA Data Processing	Xba	03444255_T_Xba	GSE108475_RAW.tar	Gene Expression Omnibus	GSE108475	http://identifiers.org/geo/GSE108475	unknown	unknown	glioblastoma multiforme	unknown
900_00_5404	DNA samples	Affymetrix Human Mapping 50K Hind240 SNP Array	Affymetrix	DNA Data Processing	Xba	03448110_B_Xba	GSE108475_RAW.tar	Gene Expression Omnibus	GSE108475	http://identifiers.org/geo/GSE108475	unknown	unknown	glioblastoma multiforme	unknown
900_00_5404	DNA samples	Affymetrix Human Mapping 50K Hind240 SNP Array	Affymetrix	DNA Data Processing	Hind	03448110_B_Hind	GSE108475_RAW.tar	Gene Expression Omnibus	GSE108475	http://identifiers.org/geo/GSE108475	unknown	unknown	glioblastoma multiforme	unknown
900_00_5404	DNA samples	Affymetrix Human Mapping 50K Hind240 SNP Array	Affymetrix	DNA Data Processing	Xba	03448110_T_Xba	GSE108475_RAW.tar	Gene Expression Omnibus	GSE108475	http://identifiers.org/geo/GSE108475	unknown	unknown	glioblastoma multiforme	unknown
900_00_5404	DNA samples	Affymetrix Human Mapping 50K Hind240 SNP Array	Affymetrix	DNA Data Processing	Hind	03448110_T_Hind	GSE108475_RAW.tar	Gene Expression Omnibus	GSE108475	http://identifiers.org/geo/GSE108475	unknown	unknown	glioblastoma multiforme	unknown
900_00_5404	DNA samples	Affymetrix Human Mapping 50K Hind240 SNP Array	Affymetrix	DNA Data Processing	Xba	03448110B_T_Xba	GSE108475_RAW.tar	Gene Expression Omnibus	GSE108475	http://identifiers.org/geo/GSE108475	unknown	unknown	glioblastoma multiforme	unknown
900_00_5404	DNA samples	Affymetrix Human Mapping 50K Hind240 SNP Array	Affymetrix	DNA Data Processing	Hind	03448110B_T_Hind	GSE108475_RAW.tar	Gene Expression Omnibus	GSE108475	http://identifiers.org/geo/GSE108475	unknown	unknown	glioblastoma multiforme	unknown
900_00_5412	DNA samples	Affymetrix Human Mapping 50K Hind240 SNP Array	Affymetrix	DNA Data Processing	Hind	03450728_B_Hind	GSE108475_RAW.tar	Gene Expression Omnibus	GSE108475	http://identifiers.org/geo/GSE108475	unknown	unknown	oligodendroglioma	unknown
900_00_5412	DNA samples	Affymetrix Human Mapping 50K Hind240 SNP Array	Affymetrix	DNA Data Processing	Xba	03450728_B_Xba	GSE108475_RAW.tar	Gene Expression Omnibus	GSE108475	http://identifiers.org/geo/GSE108475	unknown	unknown	oligodendroglioma	unknown
900_00_5412	DNA samples	Affymetrix Human Mapping 50K Hind240 SNP Array	Affymetrix	DNA Data Processing	Xba	03450728_T_Xba	GSE108475_RAW.tar	Gene Expression Omnibus	GSE108475	http://identifiers.org/geo/GSE108475	unknown	unknown	oligodendroglioma	unknown
900_00_5412	DNA samples	Affymetrix Human Mapping 50K Hind240 SNP Array	Affymetrix	DNA Data Processing	Hind	03450728_T_Hind	GSE108475_RAW.tar	Gene Expression Omnibus	GSE108475	http://identifiers.org/geo/GSE108475	unknown	unknown	oligodendroglioma	unknown
900_00_5414	DNA samples	Affymetrix Human Mapping 50K Hind240 SNP Array	Affymetrix	DNA Data Processing	Hind	03451592_B_Hind	GSE108475_RAW.tar	Gene Expression Omnibus	GSE108475	http://identifiers.org/geo/GSE108475	unknown	unknown	glioblastoma multiforme	unknown
900_00_5414	DNA samples	Affymetrix Human Mapping 50K Hind240 SNP Array	Affymetrix	DNA Data Processing	Xba	03451592_B_Xba	GSE108475_RAW.tar	Gene Expression Omnibus	GSE108475	http://identifiers.org/geo/GSE108475	unknown	unknown	glioblastoma multiforme	unknown
900_00_5414	DNA samples	Affymetrix Human Mapping 50K Hind240 SNP Array	Affymetrix	DNA Data Processing	Xba	03451592_T_Xba	GSE108475_RAW.tar	Gene Expression Omnibus	GSE108475	http://identifiers.org/geo/GSE108475	unknown	unknown	glioblastoma multiforme	unknown
900_00_5414	DNA samples	Affymetrix Human Mapping 50K Hind240 SNP Array	Affymetrix	DNA Data Processing	Hind	03451592_T_Hind	GSE108475_RAW.tar	Gene Expression Omnibus	GSE108475	http://identifiers.org/geo/GSE108475	unknown	unknown	glioblastoma multiforme	unknown
900_00_5477	DNA samples	Affymetrix Human Mapping 50K Hind240 SNP Array	Affymetrix	DNA Data Processing	Hind	03460111_B_Hind	GSE108475_RAW.tar	Gene Expression Omnibus	GSE108475	http://identifiers.org/geo/GSE108475	unknown	unknown	astrocytoma	grade 2
900_00_5477	DNA samples	Affymetrix Human Mapping 50K Hind240 SNP Array	Affymetrix	DNA Data Processing	Xba	03460111_B_Xba	GSE108475_RAW.tar	Gene Expression Omnibus	GSE108475	http://identifiers.org/geo/GSE108475	unknown	unknown	astrocytoma	grade 2
900_00_5477	DNA samples	Affymetrix Human Mapping 50K Hind240 SNP Array	Affymetrix	DNA Data Processing	Xba	03460111_T_Xba	GSE108475_RAW.tar	Gene Expression Omnibus	GSE108475	http://identifiers.org/geo/GSE108475	unknown	unknown	astrocytoma	grade 2
900_00_5477	DNA samples	Affymetrix Human Mapping 50K Hind240 SNP Array	Affymetrix	DNA Data Processing	Hind	03460111_T_Hind	GSE108475_RAW.tar	Gene Expression Omnibus	GSE108475	http://identifiers.org/geo/GSE108475	unknown	unknown	astrocytoma	grade 2
900_00_5459	DNA samples	Affymetrix Human Mapping 50K Hind240 SNP Array	Affymetrix	DNA Data Processing	Hind	03461078_B_Hind	GSE108475_RAW.tar	Gene Expression Omnibus	GSE108475	http://identifiers.org/geo/GSE108475	unknown	unknown	astrocytoma	grade 3
900_00_5459	DNA samples	Affymetrix Human Mapping 50K Hind240 SNP Array	Affymetrix	DNA Data Processing	Hind	03461078_T_Hind	GSE108475_RAW.tar	Gene Expression Omnibus	GSE108475	http://identifiers.org/geo/GSE108475	unknown	unknown	astrocytoma	grade 3
900_00_5459	DNA samples	Affymetrix Human Mapping 50K Hind240 SNP Array	Affymetrix	DNA Data Processing	Xba	03461078_T_Xba	GSE108475_RAW.tar	Gene Expression Omnibus	GSE108475	http://identifiers.org/geo/GSE108475	unknown	unknown	astrocytoma	grade 3
900_00_5458	DNA samples	Affymetrix Human Mapping 50K Hind240 SNP Array	Affymetrix	DNA Data Processing	Xba	03461404_B_Xba	GSE108475_RAW.tar	Gene Expression Omnibus	GSE108475	http://identifiers.org/geo/GSE108475	unknown	unknown	glioblastoma multiforme	unknown
900_00_5458	DNA samples	Affymetrix Human Mapping 50K Hind240 SNP Array	Affymetrix	DNA Data Processing	Hind	03461404_B_Hind	GSE108475_RAW.tar	Gene Expression Omnibus	GSE108475	http://identifiers.org/geo/GSE108475	unknown	unknown	glioblastoma multiforme	unknown
900_00_5458	DNA samples	Affymetrix Human Mapping 50K Hind240 SNP Array	Affymetrix	DNA Data Processing	Hind	03461404_T_Hind	GSE108475_RAW.tar	Gene Expression Omnibus	GSE108475	http://identifiers.org/geo/GSE108475	unknown	unknown	glioblastoma multiforme	unknown
900_00_5458	DNA samples	Affymetrix Human Mapping 50K Hind240 SNP Array	Affymetrix	DNA Data Processing	Xba	03461404_T_Xba	GSE108475_RAW.tar	Gene Expression Omnibus	GSE108475	http://identifiers.org/geo/GSE108475	unknown	unknown	glioblastoma multiforme	unknown
900_00_5468	DNA samples	Affymetrix Human Mapping 50K Hind240 SNP Array	Affymetrix	DNA Data Processing	Hind	03463522_B_Hind	GSE108475_RAW.tar	Gene Expression Omnibus	GSE108475	http://identifiers.org/geo/GSE108475	unknown	unknown	astrocytoma	grade 2
900_00_5468	DNA samples	Affymetrix Human Mapping 50K Hind240 SNP Array	Affymetrix	DNA Data Processing	Xba	03463522_T_Xba	GSE108475_RAW.tar	Gene Expression Omnibus	GSE108475	http://identifiers.org/geo/GSE108475	unknown	unknown	astrocytoma	grade 2
900_00_5468	DNA samples	Affymetrix Human Mapping 50K Hind240 SNP Array	Affymetrix	DNA Data Processing	Hind	03463522_T_Hind	GSE108475_RAW.tar	Gene Expression Omnibus	GSE108475	http://identifiers.org/geo/GSE108475	unknown	unknown	astrocytoma	grade 2
900_00_5462	DNA samples	Affymetrix Human Mapping 50K Hind240 SNP Array	Affymetrix	DNA Data Processing	Xba	03463812_B_Xba	GSE108475_RAW.tar	Gene Expression Omnibus	GSE108475	http://identifiers.org/geo/GSE108475	unknown	unknown	glioblastoma multiforme	unknown
900_00_5462	DNA samples	Affymetrix Human Mapping 50K Hind240 SNP Array	Affymetrix	DNA Data Processing	Hind	03463812_B_Hind	GSE108475_RAW.tar	Gene Expression Omnibus	GSE108475	http://identifiers.org/geo/GSE108475	unknown	unknown	glioblastoma multiforme	unknown
900_00_5462	DNA samples	Affymetrix Human Mapping 50K Hind240 SNP Array	Affymetrix	DNA Data Processing	Hind	03463812_T_Hind	GSE108475_RAW.tar	Gene Expression Omnibus	GSE108475	http://identifiers.org/geo/GSE108475	unknown	unknown	glioblastoma multiforme	unknown
900_00_5462	DNA samples	Affymetrix Human Mapping 50K Hind240 SNP Array	Affymetrix	DNA Data Processing	Xba	03463812_T_Xba	GSE108475_RAW.tar	Gene Expression Omnibus	GSE108475	http://identifiers.org/geo/GSE108475	unknown	unknown	glioblastoma multiforme	unknown
900_00_5476	DNA samples	Affymetrix Human Mapping 50K Hind240 SNP Array	Affymetrix	DNA Data Processing	Hind	03465304_B_Hind	GSE108475_RAW.tar	Gene Expression Omnibus	GSE108475	http://identifiers.org/geo/GSE108475	unknown	unknown	oligodendroglioma	grade 2
900_00_5476	DNA samples	Affymetrix Human Mapping 50K Hind240 SNP Array	Affymetrix	DNA Data Processing	Xba	03465304_B_Xba	GSE108475_RAW.tar	Gene Expression Omnibus	GSE108475	http://identifiers.org/geo/GSE108475	unknown	unknown	oligodendroglioma	grade 2
900_00_5476	DNA samples	Affymetrix Human Mapping 50K Hind240 SNP Array	Affymetrix	DNA Data Processing	Xba	03465304_T_Xba	GSE108475_RAW.tar	Gene Expression Omnibus	GSE108475	http://identifiers.org/geo/GSE108475	unknown	unknown	oligodendroglioma	grade 2
900_00_5476	DNA samples	Affymetrix Human Mapping 50K Hind240 SNP Array	Affymetrix	DNA Data Processing	Hind	03465304_T_Hind	GSE108475_RAW.tar	Gene Expression Omnibus	GSE108475	http://identifiers.org/geo/GSE108475	unknown	unknown	oligodendroglioma	grade 2
900_00_5488	DNA samples	Affymetrix Human Mapping 50K Hind240 SNP Array	Affymetrix	DNA Data Processing	Xba	03466950_B_Xba	GSE108475_RAW.tar	Gene Expression Omnibus	GSE108475	http://identifiers.org/geo/GSE108475	unknown	unknown	glioblastoma multiforme	unknown
900_00_5488	DNA samples	Affymetrix Human Mapping 50K Hind240 SNP Array	Affymetrix	DNA Data Processing	Hind	03466950_B_Hind	GSE108475_RAW.tar	Gene Expression Omnibus	GSE108475	http://identifiers.org/geo/GSE108475	unknown	unknown	glioblastoma multiforme	unknown
900_00_5488	DNA samples	Affymetrix Human Mapping 50K Hind240 SNP Array	Affymetrix	DNA Data Processing	Hind	03466950_T_Hind	GSE108475_RAW.tar	Gene Expression Omnibus	GSE108475	http://identifiers.org/geo/GSE108475	unknown	unknown	glioblastoma multiforme	unknown
900_00_5488	DNA samples	Affymetrix Human Mapping 50K Hind240 SNP Array	Affymetrix	DNA Data Processing	Xba	03466950_T_Xba	GSE108475_RAW.tar	Gene Expression Omnibus	GSE108475	http://identifiers.org/geo/GSE108475	unknown	unknown	glioblastoma multiforme	unknown
900_00_5489	DNA samples	Affymetrix Human Mapping 50K Hind240 SNP Array	Affymetrix	DNA Data Processing	Xba	03468400_B_Xba	GSE108475_RAW.tar	Gene Expression Omnibus	GSE108475	http://identifiers.org/geo/GSE108475	unknown	unknown	glioblastoma multiforme	unknown
900_00_5489	DNA samples	Affymetrix Human Mapping 50K Hind240 SNP Array	Affymetrix	DNA Data Processing	Hind	03468400_B_Hind	GSE108475_RAW.tar	Gene Expression Omnibus	GSE108475	http://identifiers.org/geo/GSE108475	unknown	unknown	glioblastoma multiforme	unknown
900_00_5489	DNA samples	Affymetrix Human Mapping 50K Hind240 SNP Array	Affymetrix	DNA Data Processing	Xba	03468400_T_Xba	GSE108475_RAW.tar	Gene Expression Omnibus	GSE108475	http://identifiers.org/geo/GSE108475	unknown	unknown	glioblastoma multiforme	unknown
900_00_5489	DNA samples	Affymetrix Human Mapping 50K Hind240 SNP Array	Affymetrix	DNA Data Processing	Hind	03468400_T_Hind	GSE108475_RAW.tar	Gene Expression Omnibus	GSE108475	http://identifiers.org/geo/GSE108475	unknown	unknown	glioblastoma multiforme	unknown
900_00_5547	DNA samples	Affymetrix Human Mapping 50K Hind240 SNP Array	Affymetrix	DNA Data Processing	Hind	03471616_B_Hind	GSE108475_RAW.tar	Gene Expression Omnibus	GSE108475	http://identifiers.org/geo/GSE108475	unknown	unknown	oligodendroglioma	grade 2
900_00_5547	DNA samples	Affymetrix Human Mapping 50K Hind240 SNP Array	Affymetrix	DNA Data Processing	Xba	03471616_B_Xba	GSE108475_RAW.tar	Gene Expression Omnibus	GSE108475	http://identifiers.org/geo/GSE108475	unknown	unknown	oligodendroglioma	grade 2
900_00_5547	DNA samples	Affymetrix Human Mapping 50K Hind240 SNP Array	Affymetrix	DNA Data Processing	Hind	03471616_T_Hind	GSE108475_RAW.tar	Gene Expression Omnibus	GSE108475	http://identifiers.org/geo/GSE108475	unknown	unknown	oligodendroglioma	grade 2
900_00_5547	DNA samples	Affymetrix Human Mapping 50K Hind240 SNP Array	Affymetrix	DNA Data Processing	Xba	03471616_T_Xba	GSE108475_RAW.tar	Gene Expression Omnibus	GSE108475	http://identifiers.org/geo/GSE108475	unknown	unknown	oligodendroglioma	grade 2
900_00_5548	DNA samples	Affymetrix Human Mapping 50K Hind240 SNP Array	Affymetrix	DNA Data Processing	Xba	03473067_B_Xba	GSE108475_RAW.tar	Gene Expression Omnibus	GSE108475	http://identifiers.org/geo/GSE108475	unknown	unknown	glioblastoma multiforme	unknown
900_00_5548	DNA samples	Affymetrix Human Mapping 50K Hind240 SNP Array	Affymetrix	DNA Data Processing	Xba	03473067_T_Xba	GSE108475_RAW.tar	Gene Expression Omnibus	GSE108475	http://identifiers.org/geo/GSE108475	unknown	unknown	glioblastoma multiforme	unknown
900_00_5548	DNA samples	Affymetrix Human Mapping 50K Hind240 SNP Array	Affymetrix	DNA Data Processing	Hind	03473067_T_Hind	GSE108475_RAW.tar	Gene Expression Omnibus	GSE108475	http://identifiers.org/geo/GSE108475	unknown	unknown	glioblastoma multiforme	unknown
900_00_5540	DNA samples	Affymetrix Human Mapping 50K Hind240 SNP Array	Affymetrix	DNA Data Processing	Hind	03473405_B_Hind	GSE108475_RAW.tar	Gene Expression Omnibus	GSE108475	http://identifiers.org/geo/GSE108475	unknown	unknown	glioblastoma multiforme	unknown
900_00_5540	DNA samples	Affymetrix Human Mapping 50K Hind240 SNP Array	Affymetrix	DNA Data Processing	Xba	03473405_B_Xba	GSE108475_RAW.tar	Gene Expression Omnibus	GSE108475	http://identifiers.org/geo/GSE108475	unknown	unknown	glioblastoma multiforme	unknown
900_00_5540	DNA samples	Affymetrix Human Mapping 50K Hind240 SNP Array	Affymetrix	DNA Data Processing	Xba	03473405_T_Xba	GSE108475_RAW.tar	Gene Expression Omnibus	GSE108475	http://identifiers.org/geo/GSE108475	unknown	unknown	glioblastoma multiforme	unknown
900_00_5540	DNA samples	Affymetrix Human Mapping 50K Hind240 SNP Array	Affymetrix	DNA Data Processing	Hind	03473405_T_Hind	GSE108475_RAW.tar	Gene Expression Omnibus	GSE108475	http://identifiers.org/geo/GSE108475	unknown	unknown	glioblastoma multiforme	unknown
900_00_5542	DNA samples	Affymetrix Human Mapping 50K Hind240 SNP Array	Affymetrix	DNA Data Processing	Hind	03474525_B_Hind	GSE108475_RAW.tar	Gene Expression Omnibus	GSE108475	http://identifiers.org/geo/GSE108475	unknown	unknown	glioblastoma multiforme	unknown
900_00_5542	DNA samples	Affymetrix Human Mapping 50K Hind240 SNP Array	Affymetrix	DNA Data Processing	Xba	03474525_T_Xba	GSE108475_RAW.tar	Gene Expression Omnibus	GSE108475	http://identifiers.org/geo/GSE108475	unknown	unknown	glioblastoma multiforme	unknown
900_00_5542	DNA samples	Affymetrix Human Mapping 50K Hind240 SNP Array	Affymetrix	DNA Data Processing	Hind	03474525_T_Hind	GSE108475_RAW.tar	Gene Expression Omnibus	GSE108475	http://identifiers.org/geo/GSE108475	unknown	unknown	glioblastoma multiforme	unknown
900_00_5552	DNA samples	Affymetrix Human Mapping 50K Hind240 SNP Array	Affymetrix	DNA Data Processing	Xba	03476542_B_Xba	GSE108475_RAW.tar	Gene Expression Omnibus	GSE108475	http://identifiers.org/geo/GSE108475	unknown	unknown	oligodendroglioma	unknown
900_00_5552	DNA samples	Affymetrix Human Mapping 50K Hind240 SNP Array	Affymetrix	DNA Data Processing	Hind	03476542_B_Hind	GSE108475_RAW.tar	Gene Expression Omnibus	GSE108475	http://identifiers.org/geo/GSE108475	unknown	unknown	oligodendroglioma	unknown
900_00_5552	DNA samples	Affymetrix Human Mapping 50K Hind240 SNP Array	Affymetrix	DNA Data Processing	Xba	03476542_T_Xba	GSE108475_RAW.tar	Gene Expression Omnibus	GSE108475	http://identifiers.org/geo/GSE108475	unknown	unknown	oligodendroglioma	unknown
900_00_5552	DNA samples	Affymetrix Human Mapping 50K Hind240 SNP Array	Affymetrix	DNA Data Processing	Hind	03476542_T_Hind	GSE108475_RAW.tar	Gene Expression Omnibus	GSE108475	http://identifiers.org/geo/GSE108475	unknown	unknown	oligodendroglioma	unknown
900_00_5545	DNA samples	Affymetrix Human Mapping 50K Xba240 SNP Array	Affymetrix	DNA Data Processing	Hind	03477889_B_Hind	GSE108475_RAW.tar	Gene Expression Omnibus	GSE108475	http://identifiers.org/geo/GSE108475	unknown	unknown	astrocytoma	grade 3
900_00_5545	DNA samples	Affymetrix Human Mapping 50K Xba240 SNP Array	Affymetrix	DNA Data Processing	Xba	03477889_T_Xba	GSE108475_RAW.tar	Gene Expression Omnibus	GSE108475	http://identifiers.org/geo/GSE108475	unknown	unknown	astrocytoma	grade 3
900_00_5544	DNA samples	Affymetrix Human Mapping 50K Hind240 SNP Array	Affymetrix	DNA Data Processing	Hind	03479212_B_Hind	GSE108475_RAW.tar	Gene Expression Omnibus	GSE108475	http://identifiers.org/geo/GSE108475	unknown	unknown	glioblastoma multiforme	unknown
900_00_5544	DNA samples	Affymetrix Human Mapping 50K Hind240 SNP Array	Affymetrix	DNA Data Processing	Xba	03479212_B_Xba	GSE108475_RAW.tar	Gene Expression Omnibus	GSE108475	http://identifiers.org/geo/GSE108475	unknown	unknown	glioblastoma multiforme	unknown
900_00_5544	DNA samples	Affymetrix Human Mapping 50K Hind240 SNP Array	Affymetrix	DNA Data Processing	Hind	03479212_T_Hind	GSE108475_RAW.tar	Gene Expression Omnibus	GSE108475	http://identifiers.org/geo/GSE108475	unknown	unknown	glioblastoma multiforme	unknown
900_00_5544	DNA samples	Affymetrix Human Mapping 50K Hind240 SNP Array	Affymetrix	DNA Data Processing	Xba	03479212_T_Xba	GSE108475_RAW.tar	Gene Expression Omnibus	GSE108475	http://identifiers.org/geo/GSE108475	unknown	unknown	glioblastoma multiforme	unknown
900_00_5550	DNA samples	Affymetrix Human Mapping 50K Hind240 SNP Array	Affymetrix	DNA Data Processing	Xba	03480779_B_Xba	GSE108475_RAW.tar	Gene Expression Omnibus	GSE108475	http://identifiers.org/geo/GSE108475	unknown	unknown	oligodendroglioma	grade 3
900_00_5550	DNA samples	Affymetrix Human Mapping 50K Hind240 SNP Array	Affymetrix	DNA Data Processing	Hind	03480779_B_Hind	GSE108475_RAW.tar	Gene Expression Omnibus	GSE108475	http://identifiers.org/geo/GSE108475	unknown	unknown	oligodendroglioma	grade 3
900_00_5550	DNA samples	Affymetrix Human Mapping 50K Hind240 SNP Array	Affymetrix	DNA Data Processing	Xba	03480779_T_Xba	GSE108475_RAW.tar	Gene Expression Omnibus	GSE108475	http://identifiers.org/geo/GSE108475	unknown	unknown	oligodendroglioma	grade 3
900_00_5550	DNA samples	Affymetrix Human Mapping 50K Hind240 SNP Array	Affymetrix	DNA Data Processing	Hind	03480779_T_Hind	GSE108475_RAW.tar	Gene Expression Omnibus	GSE108475	http://identifiers.org/geo/GSE108475	unknown	unknown	oligodendroglioma	grade 3
900_00_5549	DNA samples	Affymetrix Human Mapping 50K Xba240 SNP Array	Affymetrix	DNA Data Processing	Hind	03484270_B_Hind	GSE108475_RAW.tar	Gene Expression Omnibus	GSE108475	http://identifiers.org/geo/GSE108475	unknown	unknown	astrocytoma	grade 3
900_00_5549	DNA samples	Affymetrix Human Mapping 50K Xba240 SNP Array	Affymetrix	DNA Data Processing	Xba	03484270_B_Xba	GSE108475_RAW.tar	Gene Expression Omnibus	GSE108475	http://identifiers.org/geo/GSE108475	unknown	unknown	astrocytoma	grade 3
900_00_5549	DNA samples	Affymetrix Human Mapping 50K Xba240 SNP Array	Affymetrix	DNA Data Processing	Xba	03484270_T_Xba	GSE108475_RAW.tar	Gene Expression Omnibus	GSE108475	http://identifiers.org/geo/GSE108475	unknown	unknown	astrocytoma	grade 3
900_00_5541	DNA samples	Affymetrix Human Mapping 50K Hind240 SNP Array	Affymetrix	DNA Data Processing	Hind	03484586_B_Hind	GSE108475_RAW.tar	Gene Expression Omnibus	GSE108475	http://identifiers.org/geo/GSE108475	unknown	unknown	glioblastoma multiforme	unknown
900_00_5541	DNA samples	Affymetrix Human Mapping 50K Hind240 SNP Array	Affymetrix	DNA Data Processing	Xba	03484586_B_Xba	GSE108475_RAW.tar	Gene Expression Omnibus	GSE108475	http://identifiers.org/geo/GSE108475	unknown	unknown	glioblastoma multiforme	unknown
900_00_5541	DNA samples	Affymetrix Human Mapping 50K Hind240 SNP Array	Affymetrix	DNA Data Processing	Hind	03484586_T_Hind	GSE108475_RAW.tar	Gene Expression Omnibus	GSE108475	http://identifiers.org/geo/GSE108475	unknown	unknown	glioblastoma multiforme	unknown
900_00_5541	DNA samples	Affymetrix Human Mapping 50K Hind240 SNP Array	Affymetrix	DNA Data Processing	Xba	03484586_T_Xba	GSE108475_RAW.tar	Gene Expression Omnibus	GSE108475	http://identifiers.org/geo/GSE108475	unknown	unknown	glioblastoma multiforme	unknown
900_00_5554	DNA samples	Affymetrix Human Mapping 50K Xba240 SNP Array	Affymetrix	DNA Data Processing	Xba	03486876_B_Xba	GSE108475_RAW.tar	Gene Expression Omnibus	GSE108475	http://identifiers.org/geo/GSE108475	unknown	unknown	glioblastoma multiforme	unknown
900_00_5554	DNA samples	Affymetrix Human Mapping 50K Xba240 SNP Array	Affymetrix	DNA Data Processing	Xba	03486876_T_Xba	GSE108475_RAW.tar	Gene Expression Omnibus	GSE108475	http://identifiers.org/geo/GSE108475	unknown	unknown	glioblastoma multiforme	unknown
900_00_5554	DNA samples	Affymetrix Human Mapping 50K Xba240 SNP Array	Affymetrix	DNA Data Processing	Hind	03486876_T_Hind	GSE108475_RAW.tar	Gene Expression Omnibus	GSE108475	http://identifiers.org/geo/GSE108475	unknown	unknown	glioblastoma multiforme	unknown
3089254	DNA samples	Affymetrix Human Mapping 50K Xba240 SNP Array	Affymetrix	DNA Data Processing	Xba	3089254_B_Xba	GSE108475_RAW.tar	Gene Expression Omnibus	GSE108475	http://identifiers.org/geo/GSE108475	unknown	unknown	unknown	unknown
3089254	DNA samples	Affymetrix Human Mapping 50K Xba240 SNP Array	Affymetrix	DNA Data Processing	Hind	3089254_B_Hind	GSE108475_RAW.tar	Gene Expression Omnibus	GSE108475	http://identifiers.org/geo/GSE108475	unknown	unknown	unknown	unknown
3089254	DNA samples	Affymetrix Human Mapping 50K Xba240 SNP Array	Affymetrix	DNA Data Processing	Xba	3089254_T_Xba	GSE108475_RAW.tar	Gene Expression Omnibus	GSE108475	http://identifiers.org/geo/GSE108475	unknown	unknown	unknown	unknown
3089254	DNA samples	Affymetrix Human Mapping 50K Xba240 SNP Array	Affymetrix	DNA Data Processing	Hind	3089254_T_Hind	GSE108475_RAW.tar	Gene Expression Omnibus	GSE108475	http://identifiers.org/geo/GSE108475	unknown	unknown	unknown	unknown
900_00_5548	DNA samples	Affymetrix Human Mapping 50K Hind240 SNP Array	Affymetrix	DNA Data Processing	Hind	3473067_B_Hind	GSE108475_RAW.tar	Gene Expression Omnibus	GSE108475	http://identifiers.org/geo/GSE108475	unknown	unknown	glioblastoma multiforme	unknown
900_00_5548	DNA samples	Affymetrix Human Mapping 50K Hind240 SNP Array	Affymetrix	DNA Data Processing	Hind	3495697_B_Hind	GSE108475_RAW.tar	Gene Expression Omnibus	GSE108475	http://identifiers.org/geo/GSE108475	unknown	unknown	glioblastoma multiforme	unknown
900_00_5548	DNA samples	Affymetrix Human Mapping 50K Hind240 SNP Array	Affymetrix	DNA Data Processing	Xba	3495697_B_Xba	GSE108475_RAW.tar	Gene Expression Omnibus	GSE108475	http://identifiers.org/geo/GSE108475	unknown	unknown	glioblastoma multiforme	unknown
900_00_5548	DNA samples	Affymetrix Human Mapping 50K Hind240 SNP Array	Affymetrix	DNA Data Processing	Xba	3495697_T_Xba	GSE108475_RAW.tar	Gene Expression Omnibus	GSE108475	http://identifiers.org/geo/GSE108475	unknown	unknown	glioblastoma multiforme	unknown
900_00_5548	DNA samples	Affymetrix Human Mapping 50K Hind240 SNP Array	Affymetrix	DNA Data Processing	Hind	3495697_T_Hind	GSE108475_RAW.tar	Gene Expression Omnibus	GSE108475	http://identifiers.org/geo/GSE108475	unknown	unknown	glioblastoma multiforme	unknown
3497265	DNA samples	Affymetrix Human Mapping 50K Xba240 SNP Array	Affymetrix	DNA Data Processing	Xba	3497265_B_Xba	GSE108475_RAW.tar	Gene Expression Omnibus	GSE108475	http://identifiers.org/geo/GSE108475	unknown	unknown	unknown	unknown
3497265	DNA samples	Affymetrix Human Mapping 50K Xba240 SNP Array	Affymetrix	DNA Data Processing	Hind	3497265_B_Hind	GSE108475_RAW.tar	Gene Expression Omnibus	GSE108475	http://identifiers.org/geo/GSE108475	unknown	unknown	unknown	unknown
3497265	DNA samples	Affymetrix Human Mapping 50K Xba240 SNP Array	Affymetrix	DNA Data Processing	Hind	3497265_T_Hind	GSE108475_RAW.tar	Gene Expression Omnibus	GSE108475	http://identifiers.org/geo/GSE108475	unknown	unknown	unknown	unknown
3497265	DNA samples	Affymetrix Human Mapping 50K Xba240 SNP Array	Affymetrix	DNA Data Processing	Xba	3497265_T_Xba	GSE108475_RAW.tar	Gene Expression Omnibus	GSE108475	http://identifiers.org/geo/GSE108475	unknown	unknown	unknown	unknown
3504050	DNA samples	Affymetrix Human Mapping 50K Xba240 SNP Array	Affymetrix	DNA Data Processing	Xba	3504050_B_Xba	GSE108475_RAW.tar	Gene Expression Omnibus	GSE108475	http://identifiers.org/geo/GSE108475	unknown	unknown	unknown	unknown
3504050	DNA samples	Affymetrix Human Mapping 50K Xba240 SNP Array	Affymetrix	DNA Data Processing	Hind	3504050_B_Hind	GSE108475_RAW.tar	Gene Expression Omnibus	GSE108475	http://identifiers.org/geo/GSE108475	unknown	unknown	unknown	unknown
3504050	DNA samples	Affymetrix Human Mapping 50K Xba240 SNP Array	Affymetrix	DNA Data Processing	Xba	3504050_T_Xba	GSE108475_RAW.tar	Gene Expression Omnibus	GSE108475	http://identifiers.org/geo/GSE108475	unknown	unknown	unknown	unknown
3504050	DNA samples	Affymetrix Human Mapping 50K Xba240 SNP Array	Affymetrix	DNA Data Processing	Hind	3504050_T_Hind	GSE108475_RAW.tar	Gene Expression Omnibus	GSE108475	http://identifiers.org/geo/GSE108475	unknown	unknown	unknown	unknown
3506280	DNA samples	Affymetrix Human Mapping 50K Xba240 SNP Array	Affymetrix	DNA Data Processing	Xba	3506280_B_Xba	GSE108475_RAW.tar	Gene Expression Omnibus	GSE108475	http://identifiers.org/geo/GSE108475	unknown	unknown	unknown	unknown
3506280	DNA samples	Affymetrix Human Mapping 50K Xba240 SNP Array	Affymetrix	DNA Data Processing	Hind	3506280_B_Hind	GSE108475_RAW.tar	Gene Expression Omnibus	GSE108475	http://identifiers.org/geo/GSE108475	unknown	unknown	unknown	unknown
3506280	DNA samples	Affymetrix Human Mapping 50K Xba240 SNP Array	Affymetrix	DNA Data Processing	Hind	3506280_T_Hind	GSE108475_RAW.tar	Gene Expression Omnibus	GSE108475	http://identifiers.org/geo/GSE108475	unknown	unknown	unknown	unknown
3506280	DNA samples	Affymetrix Human Mapping 50K Xba240 SNP Array	Affymetrix	DNA Data Processing	Xba	3506280_T_Xba	GSE108475_RAW.tar	Gene Expression Omnibus	GSE108475	http://identifiers.org/geo/GSE108475	unknown	unknown	unknown	unknown
3512529	DNA samples	Affymetrix Human Mapping 50K Xba240 SNP Array	Affymetrix	DNA Data Processing	Xba	3512529_B_Xba	GSE108475_RAW.tar	Gene Expression Omnibus	GSE108475	http://identifiers.org/geo/GSE108475	unknown	unknown	unknown	unknown
3512529	DNA samples	Affymetrix Human Mapping 50K Xba240 SNP Array	Affymetrix	DNA Data Processing	Hind	3512529_B_Hind	GSE108475_RAW.tar	Gene Expression Omnibus	GSE108475	http://identifiers.org/geo/GSE108475	unknown	unknown	unknown	unknown
3512529	DNA samples	Affymetrix Human Mapping 50K Xba240 SNP Array	Affymetrix	DNA Data Processing	Xba	3512529_T_Xba	GSE108475_RAW.tar	Gene Expression Omnibus	GSE108475	http://identifiers.org/geo/GSE108475	unknown	unknown	unknown	unknown
3512529	DNA samples	Affymetrix Human Mapping 50K Xba240 SNP Array	Affymetrix	DNA Data Processing	Hind	3512529_T_Hind	GSE108475_RAW.tar	Gene Expression Omnibus	GSE108475	http://identifiers.org/geo/GSE108475	unknown	unknown	unknown	unknown
3513467	DNA samples	Affymetrix Human Mapping 50K Hind240 SNP Array	Affymetrix	DNA Data Processing	Hind	3513467_B_Hind	GSE108475_RAW.tar	Gene Expression Omnibus	GSE108475	http://identifiers.org/geo/GSE108475	unknown	unknown	unknown	unknown
3513467	DNA samples	Affymetrix Human Mapping 50K Hind240 SNP Array	Affymetrix	DNA Data Processing	Xba	3513467_B_Xba	GSE108475_RAW.tar	Gene Expression Omnibus	GSE108475	http://identifiers.org/geo/GSE108475	unknown	unknown	unknown	unknown
3513467	DNA samples	Affymetrix Human Mapping 50K Hind240 SNP Array	Affymetrix	DNA Data Processing	Xba	3513467_T_Xba	GSE108475_RAW.tar	Gene Expression Omnibus	GSE108475	http://identifiers.org/geo/GSE108475	unknown	unknown	unknown	unknown
3513467	DNA samples	Affymetrix Human Mapping 50K Hind240 SNP Array	Affymetrix	DNA Data Processing	Hind	3513467_T_Hind	GSE108475_RAW.tar	Gene Expression Omnibus	GSE108475	http://identifiers.org/geo/GSE108475	unknown	unknown	unknown	unknown
3514945	DNA samples	Affymetrix Human Mapping 50K Hind240 SNP Array	Affymetrix	DNA Data Processing	Hind	3514945_B_Hind	GSE108475_RAW.tar	Gene Expression Omnibus	GSE108475	http://identifiers.org/geo/GSE108475	unknown	unknown	unknown	unknown
3514945	DNA samples	Affymetrix Human Mapping 50K Hind240 SNP Array	Affymetrix	DNA Data Processing	Xba	3514945_B_Xba	GSE108475_RAW.tar	Gene Expression Omnibus	GSE108475	http://identifiers.org/geo/GSE108475	unknown	unknown	unknown	unknown
3514945	DNA samples	Affymetrix Human Mapping 50K Hind240 SNP Array	Affymetrix	DNA Data Processing	Xba	3514945_T_Xba	GSE108475_RAW.tar	Gene Expression Omnibus	GSE108475	http://identifiers.org/geo/GSE108475	unknown	unknown	unknown	unknown
3514945	DNA samples	Affymetrix Human Mapping 50K Hind240 SNP Array	Affymetrix	DNA Data Processing	Hind	3514945_T_Hind	GSE108475_RAW.tar	Gene Expression Omnibus	GSE108475	http://identifiers.org/geo/GSE108475	unknown	unknown	unknown	unknown
3522254	DNA samples	Affymetrix Human Mapping 50K Xba240 SNP Array	Affymetrix	DNA Data Processing	Xba	3522254_B_Xba	GSE108475_RAW.tar	Gene Expression Omnibus	GSE108475	http://identifiers.org/geo/GSE108475	unknown	unknown	unknown	unknown
3522254	DNA samples	Affymetrix Human Mapping 50K Xba240 SNP Array	Affymetrix	DNA Data Processing	Hind	3522254_B_Hind	GSE108475_RAW.tar	Gene Expression Omnibus	GSE108475	http://identifiers.org/geo/GSE108475	unknown	unknown	unknown	unknown
3522254	DNA samples	Affymetrix Human Mapping 50K Xba240 SNP Array	Affymetrix	DNA Data Processing	Hind	3522254_T_Hind	GSE108475_RAW.tar	Gene Expression Omnibus	GSE108475	http://identifiers.org/geo/GSE108475	unknown	unknown	unknown	unknown
3522254	DNA samples	Affymetrix Human Mapping 50K Xba240 SNP Array	Affymetrix	DNA Data Processing	Xba	3522254_T_Xba	GSE108475_RAW.tar	Gene Expression Omnibus	GSE108475	http://identifiers.org/geo/GSE108475	unknown	unknown	unknown	unknown
3523498	DNA samples	Affymetrix Human Mapping 50K Hind240 SNP Array	Affymetrix	DNA Data Processing	Hind	3523498_B_Hind	GSE108475_RAW.tar	Gene Expression Omnibus	GSE108475	http://identifiers.org/geo/GSE108475	unknown	unknown	unknown	unknown
3523498	DNA samples	Affymetrix Human Mapping 50K Hind240 SNP Array	Affymetrix	DNA Data Processing	Xba	3523498_B_Xba	GSE108475_RAW.tar	Gene Expression Omnibus	GSE108475	http://identifiers.org/geo/GSE108475	unknown	unknown	unknown	unknown
3523498	DNA samples	Affymetrix Human Mapping 50K Hind240 SNP Array	Affymetrix	DNA Data Processing	Hind	3523498_T_Hind	GSE108475_RAW.tar	Gene Expression Omnibus	GSE108475	http://identifiers.org/geo/GSE108475	unknown	unknown	unknown	unknown
3523498	DNA samples	Affymetrix Human Mapping 50K Hind240 SNP Array	Affymetrix	DNA Data Processing	Xba	3523498_T_Xba	GSE108475_RAW.tar	Gene Expression Omnibus	GSE108475	http://identifiers.org/geo/GSE108475	unknown	unknown	unknown	unknown
3525342	DNA samples	Affymetrix Human Mapping 50K Hind240 SNP Array	Affymetrix	DNA Data Processing	Hind	3525342_B_Hind	GSE108475_RAW.tar	Gene Expression Omnibus	GSE108475	http://identifiers.org/geo/GSE108475	unknown	unknown	unknown	unknown
3525342	DNA samples	Affymetrix Human Mapping 50K Hind240 SNP Array	Affymetrix	DNA Data Processing	Xba	3525342_B_Xba	GSE108475_RAW.tar	Gene Expression Omnibus	GSE108475	http://identifiers.org/geo/GSE108475	unknown	unknown	unknown	unknown
3525342	DNA samples	Affymetrix Human Mapping 50K Hind240 SNP Array	Affymetrix	DNA Data Processing	Xba	3525342_T_Xba	GSE108475_RAW.tar	Gene Expression Omnibus	GSE108475	http://identifiers.org/geo/GSE108475	unknown	unknown	unknown	unknown
3525342	DNA samples	Affymetrix Human Mapping 50K Hind240 SNP Array	Affymetrix	DNA Data Processing	Hind	3525342_T_Hind	GSE108475_RAW.tar	Gene Expression Omnibus	GSE108475	http://identifiers.org/geo/GSE108475	unknown	unknown	unknown	unknown
81668782	DNA samples	Affymetrix Human Mapping 50K Hind240 SNP Array	Affymetrix	DNA Data Processing	Hind	81668782_B_Hind	GSE108475_RAW.tar	Gene Expression Omnibus	GSE108475	http://identifiers.org/geo/GSE108475	unknown	unknown	unknown	unknown
81668782	DNA samples	Affymetrix Human Mapping 50K Hind240 SNP Array	Affymetrix	DNA Data Processing	Xba	81668782_B_Xba	GSE108475_RAW.tar	Gene Expression Omnibus	GSE108475	http://identifiers.org/geo/GSE108475	unknown	unknown	unknown	unknown
81668782	DNA samples	Affymetrix Human Mapping 50K Hind240 SNP Array	Affymetrix	DNA Data Processing	Hind	81668782_T_Hind	GSE108475_RAW.tar	Gene Expression Omnibus	GSE108475	http://identifiers.org/geo/GSE108475	unknown	unknown	unknown	unknown
81668782	DNA samples	Affymetrix Human Mapping 50K Hind240 SNP Array	Affymetrix	DNA Data Processing	Xba	81668782_T_Xba	GSE108475_RAW.tar	Gene Expression Omnibus	GSE108475	http://identifiers.org/geo/GSE108475	unknown	unknown	unknown	unknown
860772	DNA samples	Affymetrix Human Mapping 50K Hind240 SNP Array	Affymetrix	DNA Data Processing	Hind	860772_B_Hind	GSE108475_RAW.tar	Gene Expression Omnibus	GSE108475	http://identifiers.org/geo/GSE108475	unknown	unknown	unknown	unknown
860772	DNA samples	Affymetrix Human Mapping 50K Hind240 SNP Array	Affymetrix	DNA Data Processing	Xba	860772_B_Xba	GSE108475_RAW.tar	Gene Expression Omnibus	GSE108475	http://identifiers.org/geo/GSE108475	unknown	unknown	unknown	unknown
860772	DNA samples	Affymetrix Human Mapping 50K Hind240 SNP Array	Affymetrix	DNA Data Processing	Hind	860772_T_Hind	GSE108475_RAW.tar	Gene Expression Omnibus	GSE108475	http://identifiers.org/geo/GSE108475	unknown	unknown	unknown	unknown
860772	DNA samples	Affymetrix Human Mapping 50K Hind240 SNP Array	Affymetrix	DNA Data Processing	Xba	860772_T_Xba	GSE108475_RAW.tar	Gene Expression Omnibus	GSE108475	http://identifiers.org/geo/GSE108475	unknown	unknown	unknown	unknown
900_00_5316	DNA samples	Affymetrix Human Mapping 50K Hind240 SNP Array	Affymetrix	DNA Data Processing	Hind	88295267_B_Hind	GSE108475_RAW.tar	Gene Expression Omnibus	GSE108475	http://identifiers.org/geo/GSE108475	unknown	unknown	glioblastoma multiforme	unknown
900_00_5316	DNA samples	Affymetrix Human Mapping 50K Hind240 SNP Array	Affymetrix	DNA Data Processing	Hind	88295267_T_Hind	GSE108475_RAW.tar	Gene Expression Omnibus	GSE108475	http://identifiers.org/geo/GSE108475	unknown	unknown	glioblastoma multiforme	unknown
900_00_5316	DNA samples	Affymetrix Human Mapping 50K Hind240 SNP Array	Affymetrix	DNA Data Processing	Xba	88295267_T_Xba	GSE108475_RAW.tar	Gene Expression Omnibus	GSE108475	http://identifiers.org/geo/GSE108475	unknown	unknown	glioblastoma multiforme	unknown
900_00_5546	DNA samples	Affymetrix Human Mapping 50K Hind240 SNP Array	Affymetrix	DNA Data Processing	Xba	88375506_B_Xba	GSE108475_RAW.tar	Gene Expression Omnibus	GSE108475	http://identifiers.org/geo/GSE108475	unknown	unknown	glioblastoma multiforme	unknown
900_00_5546	DNA samples	Affymetrix Human Mapping 50K Hind240 SNP Array	Affymetrix	DNA Data Processing	Hind	88375506_B_Hind	GSE108475_RAW.tar	Gene Expression Omnibus	GSE108475	http://identifiers.org/geo/GSE108475	unknown	unknown	glioblastoma multiforme	unknown
900_00_5546	DNA samples	Affymetrix Human Mapping 50K Hind240 SNP Array	Affymetrix	DNA Data Processing	Hind	88375506_T_Hind	GSE108475_RAW.tar	Gene Expression Omnibus	GSE108475	http://identifiers.org/geo/GSE108475	unknown	unknown	glioblastoma multiforme	unknown
900_00_5546	DNA samples	Affymetrix Human Mapping 50K Hind240 SNP Array	Affymetrix	DNA Data Processing	Xba	88375506_T_Xba	GSE108475_RAW.tar	Gene Expression Omnibus	GSE108475	http://identifiers.org/geo/GSE108475	unknown	unknown	glioblastoma multiforme	unknown
E07733	DNA samples	Affymetrix Human Genome U133 Plus 2.0 Array	Affymetrix	DNA Data Processing	Xba	E07733_B_Xba	GSE108475_RAW.tar	Gene Expression Omnibus	GSE108475	http://identifiers.org/geo/GSE108475	50-54	FEMALE	unknown	unknown
E07733	DNA samples	Affymetrix Human Genome U133 Plus 2.0 Array	Affymetrix	DNA Data Processing	Hind	E07733_B_Hind	GSE108475_RAW.tar	Gene Expression Omnibus	GSE108475	http://identifiers.org/geo/GSE108475	50-54	FEMALE	unknown	unknown
E07733	DNA samples	Affymetrix Human Genome U133 Plus 2.0 Array	Affymetrix	DNA Data Processing	Xba	E07733_T_Xba	GSE108475_RAW.tar	Gene Expression Omnibus	GSE108475	http://identifiers.org/geo/GSE108475	50-54	FEMALE	unknown	unknown
E07733	DNA samples	Affymetrix Human Genome U133 Plus 2.0 Array	Affymetrix	DNA Data Processing	Hind	E07733_T_Hind	GSE108475_RAW.tar	Gene Expression Omnibus	GSE108475	http://identifiers.org/geo/GSE108475	50-54	FEMALE	unknown	unknown
E08021	DNA samples	Affymetrix Human Genome U133 Plus 2.0 Array	Affymetrix	DNA Data Processing	Xba	E08021_B_Xba	GSE108475_RAW.tar	Gene Expression Omnibus	GSE108475	http://identifiers.org/geo/GSE108475	30-34	FEMALE	oligodendroglioma	grade 3
E08021	DNA samples	Affymetrix Human Genome U133 Plus 2.0 Array	Affymetrix	DNA Data Processing	Hind	E08021_B_Hind	GSE108475_RAW.tar	Gene Expression Omnibus	GSE108475	http://identifiers.org/geo/GSE108475	30-34	FEMALE	oligodendroglioma	grade 3
E08021	DNA samples	Affymetrix Human Genome U133 Plus 2.0 Array	Affymetrix	DNA Data Processing	Hind	E08021_T_Hind	GSE108475_RAW.tar	Gene Expression Omnibus	GSE108475	http://identifiers.org/geo/GSE108475	30-34	FEMALE	oligodendroglioma	grade 3
E08021	DNA samples	Affymetrix Human Genome U133 Plus 2.0 Array	Affymetrix	DNA Data Processing	Xba	E08021_T_Xba	GSE108475_RAW.tar	Gene Expression Omnibus	GSE108475	http://identifiers.org/geo/GSE108475	30-34	FEMALE	oligodendroglioma	grade 3
E09151	DNA samples	Affymetrix Human Genome U133 Plus 2.0 Array	Affymetrix	DNA Data Processing	Xba	E09151_B_Xba	GSE108475_RAW.tar	Gene Expression Omnibus	GSE108475	http://identifiers.org/geo/GSE108475	20-24	MALE	unknown	unknown
E09151	DNA samples	Affymetrix Human Genome U133 Plus 2.0 Array	Affymetrix	DNA Data Processing	Hind	E09151_B_Hind	GSE108475_RAW.tar	Gene Expression Omnibus	GSE108475	http://identifiers.org/geo/GSE108475	20-24	MALE	unknown	unknown
E09151	DNA samples	Affymetrix Human Genome U133 Plus 2.0 Array	Affymetrix	DNA Data Processing	Xba	E09151_T_Xba	GSE108475_RAW.tar	Gene Expression Omnibus	GSE108475	http://identifiers.org/geo/GSE108475	20-24	MALE	unknown	unknown
E09167	DNA samples	Affymetrix Human Genome U133 Plus 2.0 Array	Affymetrix	DNA Data Processing	Xba	E09167_T_Xba	GSE108475_RAW.tar	Gene Expression Omnibus	GSE108475	http://identifiers.org/geo/GSE108475	65-69	MALE	unknown	unknown
E09167	DNA samples	Affymetrix Human Genome U133 Plus 2.0 Array	Affymetrix	DNA Data Processing	Hind	E09167_T_Hind	GSE108475_RAW.tar	Gene Expression Omnibus	GSE108475	http://identifiers.org/geo/GSE108475	65-69	MALE	unknown	unknown
E09176	DNA samples	Affymetrix Human Mapping 50K Xba240 SNP Array	Affymetrix	DNA Data Processing	Xba	E09176_B_Xba	GSE108475_RAW.tar	Gene Expression Omnibus	GSE108475	http://identifiers.org/geo/GSE108475	55-59	FEMALE	unknown	unknown
E09176	DNA samples	Affymetrix Human Mapping 50K Xba240 SNP Array	Affymetrix	DNA Data Processing	Hind	E09176_B_Hind	GSE108475_RAW.tar	Gene Expression Omnibus	GSE108475	http://identifiers.org/geo/GSE108475	55-59	FEMALE	unknown	unknown
E09176	DNA samples	Affymetrix Human Mapping 50K Xba240 SNP Array	Affymetrix	DNA Data Processing	Xba	E09176_T_Xba	GSE108475_RAW.tar	Gene Expression Omnibus	GSE108475	http://identifiers.org/geo/GSE108475	55-59	FEMALE	unknown	unknown
E09176	DNA samples	Affymetrix Human Mapping 50K Xba240 SNP Array	Affymetrix	DNA Data Processing	Hind	E09176_T_Hind	GSE108475_RAW.tar	Gene Expression Omnibus	GSE108475	http://identifiers.org/geo/GSE108475	55-59	FEMALE	unknown	unknown
E09192	DNA samples	Affymetrix Human Genome U133 Plus 2.0 Array	Affymetrix	DNA Data Processing	Xba	E09192_B_Xba	GSE108475_RAW.tar	Gene Expression Omnibus	GSE108475	http://identifiers.org/geo/GSE108475	35-39	FEMALE	glioblastoma multiforme	grade 4
E09192	DNA samples	Affymetrix Human Genome U133 Plus 2.0 Array	Affymetrix	DNA Data Processing	Hind	E09192_B_Hind	GSE108475_RAW.tar	Gene Expression Omnibus	GSE108475	http://identifiers.org/geo/GSE108475	35-39	FEMALE	glioblastoma multiforme	grade 4
E09192	DNA samples	Affymetrix Human Genome U133 Plus 2.0 Array	Affymetrix	DNA Data Processing	Xba	E09192_T_Xba	GSE108475_RAW.tar	Gene Expression Omnibus	GSE108475	http://identifiers.org/geo/GSE108475	35-39	FEMALE	glioblastoma multiforme	grade 4
E09192	DNA samples	Affymetrix Human Genome U133 Plus 2.0 Array	Affymetrix	DNA Data Processing	Hind	E09192_T_Hind	GSE108475_RAW.tar	Gene Expression Omnibus	GSE108475	http://identifiers.org/geo/GSE108475	35-39	FEMALE	glioblastoma multiforme	grade 4
E09214	DNA samples	Affymetrix Human Genome U133 Plus 2.0 Array	Affymetrix	DNA Data Processing	Xba	E09214_B_Xba	GSE108475_RAW.tar	Gene Expression Omnibus	GSE108475	http://identifiers.org/geo/GSE108475	50-54	FEMALE	glioblastoma multiforme	grade 4
E09214	DNA samples	Affymetrix Human Genome U133 Plus 2.0 Array	Affymetrix	DNA Data Processing	Hind	E09214_B_Hind	GSE108475_RAW.tar	Gene Expression Omnibus	GSE108475	http://identifiers.org/geo/GSE108475	50-54	FEMALE	glioblastoma multiforme	grade 4
E09214	DNA samples	Affymetrix Human Genome U133 Plus 2.0 Array	Affymetrix	DNA Data Processing	Hind	E09214_T_Hind	GSE108475_RAW.tar	Gene Expression Omnibus	GSE108475	http://identifiers.org/geo/GSE108475	50-54	FEMALE	glioblastoma multiforme	grade 4
E09214	DNA samples	Affymetrix Human Genome U133 Plus 2.0 Array	Affymetrix	DNA Data Processing	Xba	E09214_T_Xba	GSE108475_RAW.tar	Gene Expression Omnibus	GSE108475	http://identifiers.org/geo/GSE108475	50-54	FEMALE	glioblastoma multiforme	grade 4
E09231	DNA samples	Affymetrix Human Genome U133 Plus 2.0 Array	Affymetrix	DNA Data Processing	Xba	E09231_B_Xba	GSE108475_RAW.tar	Gene Expression Omnibus	GSE108475	http://identifiers.org/geo/GSE108475	55-59	MALE	astrocytoma	unknown
E09231	DNA samples	Affymetrix Human Genome U133 Plus 2.0 Array	Affymetrix	DNA Data Processing	Hind	E09231_B_Hind	GSE108475_RAW.tar	Gene Expression Omnibus	GSE108475	http://identifiers.org/geo/GSE108475	55-59	MALE	astrocytoma	unknown
E09231	DNA samples	Affymetrix Human Genome U133 Plus 2.0 Array	Affymetrix	DNA Data Processing	Hind	E09231_T_Hind	GSE108475_RAW.tar	Gene Expression Omnibus	GSE108475	http://identifiers.org/geo/GSE108475	55-59	MALE	astrocytoma	unknown
E09231	DNA samples	Affymetrix Human Genome U133 Plus 2.0 Array	Affymetrix	DNA Data Processing	Xba	E09231_T_Xba	GSE108475_RAW.tar	Gene Expression Omnibus	GSE108475	http://identifiers.org/geo/GSE108475	55-59	MALE	astrocytoma	unknown
E09232	DNA samples	Affymetrix Human Mapping 50K Hind240 SNP Array	Affymetrix	DNA Data Processing	Xba	E09232_B_Xba	GSE108475_RAW.tar	Gene Expression Omnibus	GSE108475	http://identifiers.org/geo/GSE108475	45-49	FEMALE	unknown	unknown
E09232	DNA samples	Affymetrix Human Mapping 50K Hind240 SNP Array	Affymetrix	DNA Data Processing	Hind	E09232_B_Hind	GSE108475_RAW.tar	Gene Expression Omnibus	GSE108475	http://identifiers.org/geo/GSE108475	45-49	FEMALE	unknown	unknown
E09232	DNA samples	Affymetrix Human Mapping 50K Hind240 SNP Array	Affymetrix	DNA Data Processing	Hind	E09232_T_Hind	GSE108475_RAW.tar	Gene Expression Omnibus	GSE108475	http://identifiers.org/geo/GSE108475	45-49	FEMALE	unknown	unknown
E09232	DNA samples	Affymetrix Human Mapping 50K Hind240 SNP Array	Affymetrix	DNA Data Processing	Xba	E09232_T_Xba	GSE108475_RAW.tar	Gene Expression Omnibus	GSE108475	http://identifiers.org/geo/GSE108475	45-49	FEMALE	unknown	unknown
E09233	DNA samples	Affymetrix Human Genome U133 Plus 2.0 Array	Affymetrix	DNA Data Processing	Xba	E09233_B_Xba	GSE108475_RAW.tar	Gene Expression Omnibus	GSE108475	http://identifiers.org/geo/GSE108475	50-54	MALE	glioblastoma multiforme	grade 4
E09233	DNA samples	Affymetrix Human Genome U133 Plus 2.0 Array	Affymetrix	DNA Data Processing	Hind	E09233_B_Hind	GSE108475_RAW.tar	Gene Expression Omnibus	GSE108475	http://identifiers.org/geo/GSE108475	50-54	MALE	glioblastoma multiforme	grade 4
E09233	DNA samples	Affymetrix Human Genome U133 Plus 2.0 Array	Affymetrix	DNA Data Processing	Xba	E09233_T_Xba	GSE108475_RAW.tar	Gene Expression Omnibus	GSE108475	http://identifiers.org/geo/GSE108475	50-54	MALE	glioblastoma multiforme	grade 4
E09233	DNA samples	Affymetrix Human Genome U133 Plus 2.0 Array	Affymetrix	DNA Data Processing	Hind	E09233_T_Hind	GSE108475_RAW.tar	Gene Expression Omnibus	GSE108475	http://identifiers.org/geo/GSE108475	50-54	MALE	glioblastoma multiforme	grade 4
E09238	DNA samples	Affymetrix Human Genome U133 Plus 2.0 Array	Affymetrix	DNA Data Processing	Hind	E09238_B_Hind	GSE108475_RAW.tar	Gene Expression Omnibus	GSE108475	http://identifiers.org/geo/GSE108475	45-49	MALE	unknown	unknown
E09238	DNA samples	Affymetrix Human Genome U133 Plus 2.0 Array	Affymetrix	DNA Data Processing	Hind	E09238_T_Hind	GSE108475_RAW.tar	Gene Expression Omnibus	GSE108475	http://identifiers.org/geo/GSE108475	45-49	MALE	unknown	unknown
E09238	DNA samples	Affymetrix Human Genome U133 Plus 2.0 Array	Affymetrix	DNA Data Processing	Xba	E09238_T_Xba	GSE108475_RAW.tar	Gene Expression Omnibus	GSE108475	http://identifiers.org/geo/GSE108475	45-49	MALE	unknown	unknown
E09239	DNA samples	Affymetrix Human Genome U133 Plus 2.0 Array	Affymetrix	DNA Data Processing	Xba	E09239_B_Xba	GSE108475_RAW.tar	Gene Expression Omnibus	GSE108475	http://identifiers.org/geo/GSE108475	30-34	MALE	astrocytoma	grade 3
E09239	DNA samples	Affymetrix Human Genome U133 Plus 2.0 Array	Affymetrix	DNA Data Processing	Hind	E09239_B_Hind	GSE108475_RAW.tar	Gene Expression Omnibus	GSE108475	http://identifiers.org/geo/GSE108475	30-34	MALE	astrocytoma	grade 3
E09239	DNA samples	Affymetrix Human Genome U133 Plus 2.0 Array	Affymetrix	DNA Data Processing	Hind	E09239_T_Hind	GSE108475_RAW.tar	Gene Expression Omnibus	GSE108475	http://identifiers.org/geo/GSE108475	30-34	MALE	astrocytoma	grade 3
E09239	DNA samples	Affymetrix Human Genome U133 Plus 2.0 Array	Affymetrix	DNA Data Processing	Xba	E09239_T_Xba	GSE108475_RAW.tar	Gene Expression Omnibus	GSE108475	http://identifiers.org/geo/GSE108475	30-34	MALE	astrocytoma	grade 3
E09262	DNA samples	Affymetrix Human Genome U133 Plus 2.0 Array	Affymetrix	DNA Data Processing	Xba	E09262_B_Xba	GSE108475_RAW.tar	Gene Expression Omnibus	GSE108475	http://identifiers.org/geo/GSE108475	35-39	MALE	mixed	unknown
E09262	DNA samples	Affymetrix Human Genome U133 Plus 2.0 Array	Affymetrix	DNA Data Processing	Hind	E09262_B_Hind	GSE108475_RAW.tar	Gene Expression Omnibus	GSE108475	http://identifiers.org/geo/GSE108475	35-39	MALE	mixed	unknown
E09262	DNA samples	Affymetrix Human Genome U133 Plus 2.0 Array	Affymetrix	DNA Data Processing	Xba	E09262_T_Xba	GSE108475_RAW.tar	Gene Expression Omnibus	GSE108475	http://identifiers.org/geo/GSE108475	35-39	MALE	mixed	unknown
E09262	DNA samples	Affymetrix Human Genome U133 Plus 2.0 Array	Affymetrix	DNA Data Processing	Hind	E09262_T_Hind	GSE108475_RAW.tar	Gene Expression Omnibus	GSE108475	http://identifiers.org/geo/GSE108475	35-39	MALE	mixed	unknown
E09263	DNA samples	Affymetrix Human Genome U133 Plus 2.0 Array	Affymetrix	DNA Data Processing	Xba	E09263_B_Xba	GSE108475_RAW.tar	Gene Expression Omnibus	GSE108475	http://identifiers.org/geo/GSE108475	30-34	FEMALE	unknown	unknown
E09263	DNA samples	Affymetrix Human Genome U133 Plus 2.0 Array	Affymetrix	DNA Data Processing	Hind	E09263_B_Hind	GSE108475_RAW.tar	Gene Expression Omnibus	GSE108475	http://identifiers.org/geo/GSE108475	30-34	FEMALE	unknown	unknown
E09263	DNA samples	Affymetrix Human Genome U133 Plus 2.0 Array	Affymetrix	DNA Data Processing	Xba	E09263_T_Xba	GSE108475_RAW.tar	Gene Expression Omnibus	GSE108475	http://identifiers.org/geo/GSE108475	30-34	FEMALE	unknown	unknown
E09263	DNA samples	Affymetrix Human Genome U133 Plus 2.0 Array	Affymetrix	DNA Data Processing	Hind	E09263B_NT_Hind	GSE108475_RAW.tar	Gene Expression Omnibus	GSE108475	http://identifiers.org/geo/GSE108475	30-34	FEMALE	unknown	unknown
E09263	DNA samples	Affymetrix Human Genome U133 Plus 2.0 Array	Affymetrix	DNA Data Processing	Xba	E09263B_NT_Xba	GSE108475_RAW.tar	Gene Expression Omnibus	GSE108475	http://identifiers.org/geo/GSE108475	30-34	FEMALE	unknown	unknown
E09263	DNA samples	Affymetrix Human Genome U133 Plus 2.0 Array	Affymetrix	DNA Data Processing	Xba	E09263B_T_Xba	GSE108475_RAW.tar	Gene Expression Omnibus	GSE108475	http://identifiers.org/geo/GSE108475	30-34	FEMALE	unknown	unknown
E09263	DNA samples	Affymetrix Human Genome U133 Plus 2.0 Array	Affymetrix	DNA Data Processing	Hind	E09263B_T_Hind	GSE108475_RAW.tar	Gene Expression Omnibus	GSE108475	http://identifiers.org/geo/GSE108475	30-34	FEMALE	unknown	unknown
E09264	DNA samples	Affymetrix Human Genome U133 Plus 2.0 Array	Affymetrix	DNA Data Processing	Xba	E09264_B_Xba	GSE108475_RAW.tar	Gene Expression Omnibus	GSE108475	http://identifiers.org/geo/GSE108475	50-54	FEMALE	unknown	unknown
E09264	DNA samples	Affymetrix Human Genome U133 Plus 2.0 Array	Affymetrix	DNA Data Processing	Hind	E09264_B_Hind	GSE108475_RAW.tar	Gene Expression Omnibus	GSE108475	http://identifiers.org/geo/GSE108475	50-54	FEMALE	unknown	unknown
E09264	DNA samples	Affymetrix Human Genome U133 Plus 2.0 Array	Affymetrix	DNA Data Processing	Xba	E09264_T_Xba	GSE108475_RAW.tar	Gene Expression Omnibus	GSE108475	http://identifiers.org/geo/GSE108475	50-54	FEMALE	unknown	unknown
E09264	DNA samples	Affymetrix Human Genome U133 Plus 2.0 Array	Affymetrix	DNA Data Processing	Hind	E09264_T_Hind	GSE108475_RAW.tar	Gene Expression Omnibus	GSE108475	http://identifiers.org/geo/GSE108475	50-54	FEMALE	unknown	unknown
E09278	DNA samples	Affymetrix Human Genome U133 Plus 2.0 Array	Affymetrix	DNA Data Processing	Xba	E09278_B_Xba	GSE108475_RAW.tar	Gene Expression Omnibus	GSE108475	http://identifiers.org/geo/GSE108475	30-34	MALE	glioblastoma multiforme	grade 4
E09278	DNA samples	Affymetrix Human Genome U133 Plus 2.0 Array	Affymetrix	DNA Data Processing	Hind	E09278_B_Hind	GSE108475_RAW.tar	Gene Expression Omnibus	GSE108475	http://identifiers.org/geo/GSE108475	30-34	MALE	glioblastoma multiforme	grade 4
E09278	DNA samples	Affymetrix Human Genome U133 Plus 2.0 Array	Affymetrix	DNA Data Processing	Hind	E09278_T_Hind	GSE108475_RAW.tar	Gene Expression Omnibus	GSE108475	http://identifiers.org/geo/GSE108475	30-34	MALE	glioblastoma multiforme	grade 4
E09278	DNA samples	Affymetrix Human Genome U133 Plus 2.0 Array	Affymetrix	DNA Data Processing	Xba	E09278_T_Xba	GSE108475_RAW.tar	Gene Expression Omnibus	GSE108475	http://identifiers.org/geo/GSE108475	30-34	MALE	glioblastoma multiforme	grade 4
E09278	DNA samples	Affymetrix Human Genome U133 Plus 2.0 Array	Affymetrix	DNA Data Processing	Xba	E09278B_T_Xba	GSE108475_RAW.tar	Gene Expression Omnibus	GSE108475	http://identifiers.org/geo/GSE108475	30-34	MALE	glioblastoma multiforme	grade 4
E09278	DNA samples	Affymetrix Human Genome U133 Plus 2.0 Array	Affymetrix	DNA Data Processing	Hind	E09278B_T_Hind	GSE108475_RAW.tar	Gene Expression Omnibus	GSE108475	http://identifiers.org/geo/GSE108475	30-34	MALE	glioblastoma multiforme	grade 4
E09296	DNA samples	Affymetrix Human Genome U133 Plus 2.0 Array	Affymetrix	DNA Data Processing	Hind	E09296_T_Hind	GSE108475_RAW.tar	Gene Expression Omnibus	GSE108475	http://identifiers.org/geo/GSE108475	45-49	FEMALE	astrocytoma	grade 2
E09296	DNA samples	Affymetrix Human Genome U133 Plus 2.0 Array	Affymetrix	DNA Data Processing	Xba	E09296_T_Xba	GSE108475_RAW.tar	Gene Expression Omnibus	GSE108475	http://identifiers.org/geo/GSE108475	45-49	FEMALE	astrocytoma	grade 2
E09331	DNA samples	Affymetrix Human Genome U133 Plus 2.0 Array	Affymetrix	DNA Data Processing	Xba	E09331_B_Xba	GSE108475_RAW.tar	Gene Expression Omnibus	GSE108475	http://identifiers.org/geo/GSE108475	35-39	MALE	glioblastoma multiforme	grade 4
E09331	DNA samples	Affymetrix Human Genome U133 Plus 2.0 Array	Affymetrix	DNA Data Processing	Hind	E09331_B_Hind	GSE108475_RAW.tar	Gene Expression Omnibus	GSE108475	http://identifiers.org/geo/GSE108475	35-39	MALE	glioblastoma multiforme	grade 4
E09331	DNA samples	Affymetrix Human Genome U133 Plus 2.0 Array	Affymetrix	DNA Data Processing	Xba	E09331_T_Xba	GSE108475_RAW.tar	Gene Expression Omnibus	GSE108475	http://identifiers.org/geo/GSE108475	35-39	MALE	glioblastoma multiforme	grade 4
E09348	DNA samples	Affymetrix Human Genome U133 Plus 2.0 Array	Affymetrix	DNA Data Processing	Xba	E09348_B_Xba	GSE108475_RAW.tar	Gene Expression Omnibus	GSE108475	http://identifiers.org/geo/GSE108475	60-64	MALE	glioblastoma multiforme	unknown
E09348	DNA samples	Affymetrix Human Genome U133 Plus 2.0 Array	Affymetrix	DNA Data Processing	Hind	E09348_B_Hind	GSE108475_RAW.tar	Gene Expression Omnibus	GSE108475	http://identifiers.org/geo/GSE108475	60-64	MALE	glioblastoma multiforme	unknown
E09348	DNA samples	Affymetrix Human Genome U133 Plus 2.0 Array	Affymetrix	DNA Data Processing	Xba	E09348_T_Xba	GSE108475_RAW.tar	Gene Expression Omnibus	GSE108475	http://identifiers.org/geo/GSE108475	60-64	MALE	glioblastoma multiforme	unknown
E09348	DNA samples	Affymetrix Human Genome U133 Plus 2.0 Array	Affymetrix	DNA Data Processing	Hind	E09348_T_Hind	GSE108475_RAW.tar	Gene Expression Omnibus	GSE108475	http://identifiers.org/geo/GSE108475	60-64	MALE	glioblastoma multiforme	unknown
E09355	DNA samples	Affymetrix Human Mapping 50K Hind240 SNP Array	Affymetrix	DNA Data Processing	Xba	E09355_B_Xba	GSE108475_RAW.tar	Gene Expression Omnibus	GSE108475	http://identifiers.org/geo/GSE108475	60-64	MALE	unknown	unknown
E09355	DNA samples	Affymetrix Human Mapping 50K Hind240 SNP Array	Affymetrix	DNA Data Processing	Hind	E09355_B_Hind	GSE108475_RAW.tar	Gene Expression Omnibus	GSE108475	http://identifiers.org/geo/GSE108475	60-64	MALE	unknown	unknown
E09355	DNA samples	Affymetrix Human Mapping 50K Hind240 SNP Array	Affymetrix	DNA Data Processing	Hind	E09355_T_Hind	GSE108475_RAW.tar	Gene Expression Omnibus	GSE108475	http://identifiers.org/geo/GSE108475	60-64	MALE	unknown	unknown
E09355	DNA samples	Affymetrix Human Mapping 50K Hind240 SNP Array	Affymetrix	DNA Data Processing	Xba	E09355_T_Xba	GSE108475_RAW.tar	Gene Expression Omnibus	GSE108475	http://identifiers.org/geo/GSE108475	60-64	MALE	unknown	unknown
E09358	DNA samples	Affymetrix Human Genome U133 Plus 2.0 Array	Affymetrix	DNA Data Processing	Hind	E09358_B_Hind	GSE108475_RAW.tar	Gene Expression Omnibus	GSE108475	http://identifiers.org/geo/GSE108475	50-54	FEMALE	mixed	grade 2
E09358	DNA samples	Affymetrix Human Genome U133 Plus 2.0 Array	Affymetrix	DNA Data Processing	Xba	E09358_B_Xba	GSE108475_RAW.tar	Gene Expression Omnibus	GSE108475	http://identifiers.org/geo/GSE108475	50-54	FEMALE	mixed	grade 2
E09358	DNA samples	Affymetrix Human Genome U133 Plus 2.0 Array	Affymetrix	DNA Data Processing	Xba	E09358_T_Xba	GSE108475_RAW.tar	Gene Expression Omnibus	GSE108475	http://identifiers.org/geo/GSE108475	50-54	FEMALE	mixed	grade 2
E09358	DNA samples	Affymetrix Human Genome U133 Plus 2.0 Array	Affymetrix	DNA Data Processing	Hind	E09358_T_Hind	GSE108475_RAW.tar	Gene Expression Omnibus	GSE108475	http://identifiers.org/geo/GSE108475	50-54	FEMALE	mixed	grade 2
E09362	DNA samples	Affymetrix Human Mapping 50K Hind240 SNP Array	Affymetrix	DNA Data Processing	Xba	E09362_B_Xba	GSE108475_RAW.tar	Gene Expression Omnibus	GSE108475	http://identifiers.org/geo/GSE108475	35-39	FEMALE	unknown	unknown
E09362	DNA samples	Affymetrix Human Mapping 50K Hind240 SNP Array	Affymetrix	DNA Data Processing	Xba	E09362_T_Xba	GSE108475_RAW.tar	Gene Expression Omnibus	GSE108475	http://identifiers.org/geo/GSE108475	35-39	FEMALE	unknown	unknown
E09362	DNA samples	Affymetrix Human Mapping 50K Hind240 SNP Array	Affymetrix	DNA Data Processing	Hind	E09362_T_Hind	GSE108475_RAW.tar	Gene Expression Omnibus	GSE108475	http://identifiers.org/geo/GSE108475	35-39	FEMALE	unknown	unknown
E09369	DNA samples	Affymetrix Human Genome U133 Plus 2.0 Array	Affymetrix	DNA Data Processing	Xba	E09369_B_Xba	GSE108475_RAW.tar	Gene Expression Omnibus	GSE108475	http://identifiers.org/geo/GSE108475	55-59	FEMALE	glioblastoma multiforme	grade 4
E09369	DNA samples	Affymetrix Human Genome U133 Plus 2.0 Array	Affymetrix	DNA Data Processing	Hind	E09369_B_Hind	GSE108475_RAW.tar	Gene Expression Omnibus	GSE108475	http://identifiers.org/geo/GSE108475	55-59	FEMALE	glioblastoma multiforme	grade 4
E09369	DNA samples	Affymetrix Human Genome U133 Plus 2.0 Array	Affymetrix	DNA Data Processing	Xba	E09369_T_Xba	GSE108475_RAW.tar	Gene Expression Omnibus	GSE108475	http://identifiers.org/geo/GSE108475	55-59	FEMALE	glioblastoma multiforme	grade 4
E09369	DNA samples	Affymetrix Human Genome U133 Plus 2.0 Array	Affymetrix	DNA Data Processing	Hind	E09369_T_Hind	GSE108475_RAW.tar	Gene Expression Omnibus	GSE108475	http://identifiers.org/geo/GSE108475	55-59	FEMALE	glioblastoma multiforme	grade 4
E09378	DNA samples	Affymetrix Human Genome U133 Plus 2.0 Array	Affymetrix	DNA Data Processing	Hind	E09378_B_Hind	GSE108475_RAW.tar	Gene Expression Omnibus	GSE108475	http://identifiers.org/geo/GSE108475	45-49	MALE	unknown	unknown
E09378	DNA samples	Affymetrix Human Genome U133 Plus 2.0 Array	Affymetrix	DNA Data Processing	Xba	E09378_B_Xba	GSE108475_RAW.tar	Gene Expression Omnibus	GSE108475	http://identifiers.org/geo/GSE108475	45-49	MALE	unknown	unknown
E09378	DNA samples	Affymetrix Human Genome U133 Plus 2.0 Array	Affymetrix	DNA Data Processing	Hind	E09378_T_Hind	GSE108475_RAW.tar	Gene Expression Omnibus	GSE108475	http://identifiers.org/geo/GSE108475	45-49	MALE	unknown	unknown
E09378	DNA samples	Affymetrix Human Genome U133 Plus 2.0 Array	Affymetrix	DNA Data Processing	Xba	E09378_T_Xba	GSE108475_RAW.tar	Gene Expression Omnibus	GSE108475	http://identifiers.org/geo/GSE108475	45-49	MALE	unknown	unknown
E09398	DNA samples	Affymetrix Human Genome U133 Plus 2.0 Array	Affymetrix	DNA Data Processing	Xba	E09398_B_Xba	GSE108475_RAW.tar	Gene Expression Omnibus	GSE108475	http://identifiers.org/geo/GSE108475	25-29	MALE	astrocytoma	grade 2
E09398	DNA samples	Affymetrix Human Genome U133 Plus 2.0 Array	Affymetrix	DNA Data Processing	Hind	E09398_B_Hind	GSE108475_RAW.tar	Gene Expression Omnibus	GSE108475	http://identifiers.org/geo/GSE108475	25-29	MALE	astrocytoma	grade 2
E09398	DNA samples	Affymetrix Human Genome U133 Plus 2.0 Array	Affymetrix	DNA Data Processing	Xba	E09398_T_Xba	GSE108475_RAW.tar	Gene Expression Omnibus	GSE108475	http://identifiers.org/geo/GSE108475	25-29	MALE	astrocytoma	grade 2
E09398	DNA samples	Affymetrix Human Genome U133 Plus 2.0 Array	Affymetrix	DNA Data Processing	Hind	E09398_T_Hind	GSE108475_RAW.tar	Gene Expression Omnibus	GSE108475	http://identifiers.org/geo/GSE108475	25-29	MALE	astrocytoma	grade 2
E09405	DNA samples	Affymetrix Human Genome U133 Plus 2.0 Array	Affymetrix	DNA Data Processing	Xba	E09405_B_Xba	GSE108475_RAW.tar	Gene Expression Omnibus	GSE108475	http://identifiers.org/geo/GSE108475	40-44	MALE	glioblastoma multiforme	grade 4
E09405	DNA samples	Affymetrix Human Genome U133 Plus 2.0 Array	Affymetrix	DNA Data Processing	Hind	E09405_B_Hind	GSE108475_RAW.tar	Gene Expression Omnibus	GSE108475	http://identifiers.org/geo/GSE108475	40-44	MALE	glioblastoma multiforme	grade 4
E09405	DNA samples	Affymetrix Human Genome U133 Plus 2.0 Array	Affymetrix	DNA Data Processing	Hind	E09405_T_Hind	GSE108475_RAW.tar	Gene Expression Omnibus	GSE108475	http://identifiers.org/geo/GSE108475	40-44	MALE	glioblastoma multiforme	grade 4
E09405	DNA samples	Affymetrix Human Genome U133 Plus 2.0 Array	Affymetrix	DNA Data Processing	Xba	E09405_T_Xba	GSE108475_RAW.tar	Gene Expression Omnibus	GSE108475	http://identifiers.org/geo/GSE108475	40-44	MALE	glioblastoma multiforme	grade 4
E09419	DNA samples	Affymetrix Human Genome U133 Plus 2.0 Array	Affymetrix	DNA Data Processing	Hind	E09419_B_Hind	GSE108475_RAW.tar	Gene Expression Omnibus	GSE108475	http://identifiers.org/geo/GSE108475	50-54	MALE	oligodendroglioma	grade 3
E09419	DNA samples	Affymetrix Human Genome U133 Plus 2.0 Array	Affymetrix	DNA Data Processing	Xba	E09419_B_Xba	GSE108475_RAW.tar	Gene Expression Omnibus	GSE108475	http://identifiers.org/geo/GSE108475	50-54	MALE	oligodendroglioma	grade 3
E09419	DNA samples	Affymetrix Human Genome U133 Plus 2.0 Array	Affymetrix	DNA Data Processing	Hind	E09419_T_Hind	GSE108475_RAW.tar	Gene Expression Omnibus	GSE108475	http://identifiers.org/geo/GSE108475	50-54	MALE	oligodendroglioma	grade 3
E09419	DNA samples	Affymetrix Human Genome U133 Plus 2.0 Array	Affymetrix	DNA Data Processing	Xba	E09419_T_Xba	GSE108475_RAW.tar	Gene Expression Omnibus	GSE108475	http://identifiers.org/geo/GSE108475	50-54	MALE	oligodendroglioma	grade 3
E09440	DNA samples	Affymetrix Human Genome U133 Plus 2.0 Array	Affymetrix	DNA Data Processing	Xba	E09440_B_Xba	GSE108475_RAW.tar	Gene Expression Omnibus	GSE108475	http://identifiers.org/geo/GSE108475	30-34	MALE	mixed	grade 2
E09440	DNA samples	Affymetrix Human Genome U133 Plus 2.0 Array	Affymetrix	DNA Data Processing	Hind	E09440_B_Hind	GSE108475_RAW.tar	Gene Expression Omnibus	GSE108475	http://identifiers.org/geo/GSE108475	30-34	MALE	mixed	grade 2
E09440	DNA samples	Affymetrix Human Genome U133 Plus 2.0 Array	Affymetrix	DNA Data Processing	Hind	E09440_T_Hind	GSE108475_RAW.tar	Gene Expression Omnibus	GSE108475	http://identifiers.org/geo/GSE108475	30-34	MALE	mixed	grade 2
E09440	DNA samples	Affymetrix Human Genome U133 Plus 2.0 Array	Affymetrix	DNA Data Processing	Xba	E09440_T_Xba	GSE108475_RAW.tar	Gene Expression Omnibus	GSE108475	http://identifiers.org/geo/GSE108475	30-34	MALE	mixed	grade 2
E09448	DNA samples	Affymetrix Human Genome U133 Plus 2.0 Array	Affymetrix	DNA Data Processing	Hind	E09448_B_Hind	GSE108475_RAW.tar	Gene Expression Omnibus	GSE108475	http://identifiers.org/geo/GSE108475	40-44	FEMALE	oligodendroglioma	grade 3
E09448	DNA samples	Affymetrix Human Genome U133 Plus 2.0 Array	Affymetrix	DNA Data Processing	Xba	E09448_B_Xba	GSE108475_RAW.tar	Gene Expression Omnibus	GSE108475	http://identifiers.org/geo/GSE108475	40-44	FEMALE	oligodendroglioma	grade 3
E09448	DNA samples	Affymetrix Human Genome U133 Plus 2.0 Array	Affymetrix	DNA Data Processing	Xba	E09448_T_Xba	GSE108475_RAW.tar	Gene Expression Omnibus	GSE108475	http://identifiers.org/geo/GSE108475	40-44	FEMALE	oligodendroglioma	grade 3
E09448	DNA samples	Affymetrix Human Genome U133 Plus 2.0 Array	Affymetrix	DNA Data Processing	Hind	E09448_T_Hind	GSE108475_RAW.tar	Gene Expression Omnibus	GSE108475	http://identifiers.org/geo/GSE108475	40-44	FEMALE	oligodendroglioma	grade 3
E09449	DNA samples	Affymetrix Human Genome U133 Plus 2.0 Array	Affymetrix	DNA Data Processing	Xba	E09449_B_Xba	GSE108475_RAW.tar	Gene Expression Omnibus	GSE108475	http://identifiers.org/geo/GSE108475	50-54	MALE	glioblastoma multiforme	grade 4
E09449	DNA samples	Affymetrix Human Genome U133 Plus 2.0 Array	Affymetrix	DNA Data Processing	Hind	E09449_B_Hind	GSE108475_RAW.tar	Gene Expression Omnibus	GSE108475	http://identifiers.org/geo/GSE108475	50-54	MALE	glioblastoma multiforme	grade 4
E09449	DNA samples	Affymetrix Human Genome U133 Plus 2.0 Array	Affymetrix	DNA Data Processing	Xba	E09449_T_Xba	GSE108475_RAW.tar	Gene Expression Omnibus	GSE108475	http://identifiers.org/geo/GSE108475	50-54	MALE	glioblastoma multiforme	grade 4
E09449	DNA samples	Affymetrix Human Genome U133 Plus 2.0 Array	Affymetrix	DNA Data Processing	Hind	E09449_T_Hind	GSE108475_RAW.tar	Gene Expression Omnibus	GSE108475	http://identifiers.org/geo/GSE108475	50-54	MALE	glioblastoma multiforme	grade 4
E09451	DNA samples	Affymetrix Human Genome U133 Plus 2.0 Array	Affymetrix	DNA Data Processing	Hind	E09451_B_Hind	GSE108475_RAW.tar	Gene Expression Omnibus	GSE108475	http://identifiers.org/geo/GSE108475	65-69	MALE	glioblastoma multiforme	grade 4
E09451	DNA samples	Affymetrix Human Genome U133 Plus 2.0 Array	Affymetrix	DNA Data Processing	Xba	E09451_B_Xba	GSE108475_RAW.tar	Gene Expression Omnibus	GSE108475	http://identifiers.org/geo/GSE108475	65-69	MALE	glioblastoma multiforme	grade 4
E09451	DNA samples	Affymetrix Human Genome U133 Plus 2.0 Array	Affymetrix	DNA Data Processing	Xba	E09451_T_Xba	GSE108475_RAW.tar	Gene Expression Omnibus	GSE108475	http://identifiers.org/geo/GSE108475	65-69	MALE	glioblastoma multiforme	grade 4
E09454	DNA samples	Affymetrix Human Genome U133 Plus 2.0 Array	Affymetrix	DNA Data Processing	Hind	E09454_B_Hind	GSE108475_RAW.tar	Gene Expression Omnibus	GSE108475	http://identifiers.org/geo/GSE108475	55-59	MALE	glioblastoma multiforme	unknown
E09454	DNA samples	Affymetrix Human Genome U133 Plus 2.0 Array	Affymetrix	DNA Data Processing	Xba	E09454_B_Xba	GSE108475_RAW.tar	Gene Expression Omnibus	GSE108475	http://identifiers.org/geo/GSE108475	55-59	MALE	glioblastoma multiforme	unknown
E09454	DNA samples	Affymetrix Human Genome U133 Plus 2.0 Array	Affymetrix	DNA Data Processing	Xba	E09454_T_Xba	GSE108475_RAW.tar	Gene Expression Omnibus	GSE108475	http://identifiers.org/geo/GSE108475	55-59	MALE	glioblastoma multiforme	unknown
E09454	DNA samples	Affymetrix Human Genome U133 Plus 2.0 Array	Affymetrix	DNA Data Processing	Hind	E09454_T_Hind	GSE108475_RAW.tar	Gene Expression Omnibus	GSE108475	http://identifiers.org/geo/GSE108475	55-59	MALE	glioblastoma multiforme	unknown
E09471	DNA samples	Affymetrix Human Genome U133 Plus 2.0 Array	Affymetrix	DNA Data Processing	Hind	E09471_B_Hind	GSE108475_RAW.tar	Gene Expression Omnibus	GSE108475	http://identifiers.org/geo/GSE108475	70-74	MALE	astrocytoma	grade 2
E09471	DNA samples	Affymetrix Human Genome U133 Plus 2.0 Array	Affymetrix	DNA Data Processing	Xba	E09471_T_Xba	GSE108475_RAW.tar	Gene Expression Omnibus	GSE108475	http://identifiers.org/geo/GSE108475	70-74	MALE	astrocytoma	grade 2
E09471	DNA samples	Affymetrix Human Genome U133 Plus 2.0 Array	Affymetrix	DNA Data Processing	Hind	E09471_T_Hind	GSE108475_RAW.tar	Gene Expression Omnibus	GSE108475	http://identifiers.org/geo/GSE108475	70-74	MALE	astrocytoma	grade 2
E09483	DNA samples	Affymetrix Human Genome U133 Plus 2.0 Array	Affymetrix	DNA Data Processing	Xba	E09483_B_Xba	GSE108475_RAW.tar	Gene Expression Omnibus	GSE108475	http://identifiers.org/geo/GSE108475	45-49	FEMALE	glioblastoma multiforme	grade 4
E09483	DNA samples	Affymetrix Human Genome U133 Plus 2.0 Array	Affymetrix	DNA Data Processing	Xba	E09483_T_Xba	GSE108475_RAW.tar	Gene Expression Omnibus	GSE108475	http://identifiers.org/geo/GSE108475	45-49	FEMALE	glioblastoma multiforme	grade 4
E09483	DNA samples	Affymetrix Human Genome U133 Plus 2.0 Array	Affymetrix	DNA Data Processing	Hind	E09483_T_Hind	GSE108475_RAW.tar	Gene Expression Omnibus	GSE108475	http://identifiers.org/geo/GSE108475	45-49	FEMALE	glioblastoma multiforme	grade 4
E09489	DNA samples	Affymetrix Human Genome U133 Plus 2.0 Array	Affymetrix	DNA Data Processing	Xba	E09489_B_Xba	GSE108475_RAW.tar	Gene Expression Omnibus	GSE108475	http://identifiers.org/geo/GSE108475	55-59	MALE	glioblastoma multiforme	grade 4
E09489	DNA samples	Affymetrix Human Genome U133 Plus 2.0 Array	Affymetrix	DNA Data Processing	Hind	E09489_B_Hind	GSE108475_RAW.tar	Gene Expression Omnibus	GSE108475	http://identifiers.org/geo/GSE108475	55-59	MALE	glioblastoma multiforme	grade 4
E09489	DNA samples	Affymetrix Human Genome U133 Plus 2.0 Array	Affymetrix	DNA Data Processing	Hind	E09489_T_Hind	GSE108475_RAW.tar	Gene Expression Omnibus	GSE108475	http://identifiers.org/geo/GSE108475	55-59	MALE	glioblastoma multiforme	grade 4
E09489	DNA samples	Affymetrix Human Genome U133 Plus 2.0 Array	Affymetrix	DNA Data Processing	Xba	E09489_T_Xba	GSE108475_RAW.tar	Gene Expression Omnibus	GSE108475	http://identifiers.org/geo/GSE108475	55-59	MALE	glioblastoma multiforme	grade 4
E09494	DNA samples	Affymetrix Human Genome U133 Plus 2.0 Array	Affymetrix	DNA Data Processing	Hind	E09494_B_Hind	GSE108475_RAW.tar	Gene Expression Omnibus	GSE108475	http://identifiers.org/geo/GSE108475	20-24	FEMALE	unknown	unknown
E09494	DNA samples	Affymetrix Human Genome U133 Plus 2.0 Array	Affymetrix	DNA Data Processing	Xba	E09494_B_Xba	GSE108475_RAW.tar	Gene Expression Omnibus	GSE108475	http://identifiers.org/geo/GSE108475	20-24	FEMALE	unknown	unknown
E09494	DNA samples	Affymetrix Human Genome U133 Plus 2.0 Array	Affymetrix	DNA Data Processing	Xba	E09494_T_Xba	GSE108475_RAW.tar	Gene Expression Omnibus	GSE108475	http://identifiers.org/geo/GSE108475	20-24	FEMALE	unknown	unknown
E09494	DNA samples	Affymetrix Human Genome U133 Plus 2.0 Array	Affymetrix	DNA Data Processing	Hind	E09494_T_Hind	GSE108475_RAW.tar	Gene Expression Omnibus	GSE108475	http://identifiers.org/geo/GSE108475	20-24	FEMALE	unknown	unknown
E09495	DNA samples	Affymetrix Human Genome U133 Plus 2.0 Array	Affymetrix	DNA Data Processing	Hind	E09495_B_Hind	GSE108475_RAW.tar	Gene Expression Omnibus	GSE108475	http://identifiers.org/geo/GSE108475	20-24	FEMALE	unknown	unknown
E09495	DNA samples	Affymetrix Human Genome U133 Plus 2.0 Array	Affymetrix	DNA Data Processing	Xba	E09495_B_Xba	GSE108475_RAW.tar	Gene Expression Omnibus	GSE108475	http://identifiers.org/geo/GSE108475	20-24	FEMALE	unknown	unknown
E09495	DNA samples	Affymetrix Human Genome U133 Plus 2.0 Array	Affymetrix	DNA Data Processing	Xba	E09495_T_Xba	GSE108475_RAW.tar	Gene Expression Omnibus	GSE108475	http://identifiers.org/geo/GSE108475	20-24	FEMALE	unknown	unknown
E09495	DNA samples	Affymetrix Human Genome U133 Plus 2.0 Array	Affymetrix	DNA Data Processing	Hind	E09495_T_Hind	GSE108475_RAW.tar	Gene Expression Omnibus	GSE108475	http://identifiers.org/geo/GSE108475	20-24	FEMALE	unknown	unknown
E09503	DNA samples	Affymetrix Human Genome U133 Plus 2.0 Array	Affymetrix	DNA Data Processing	Hind	E09503_B_Hind	GSE108475_RAW.tar	Gene Expression Omnibus	GSE108475	http://identifiers.org/geo/GSE108475	45-49	FEMALE	oligodendroglioma	grade 2
E09503	DNA samples	Affymetrix Human Genome U133 Plus 2.0 Array	Affymetrix	DNA Data Processing	Xba	E09503_B_Xba	GSE108475_RAW.tar	Gene Expression Omnibus	GSE108475	http://identifiers.org/geo/GSE108475	45-49	FEMALE	oligodendroglioma	grade 2
E09503	DNA samples	Affymetrix Human Genome U133 Plus 2.0 Array	Affymetrix	DNA Data Processing	Hind	E09503_T_Hind	GSE108475_RAW.tar	Gene Expression Omnibus	GSE108475	http://identifiers.org/geo/GSE108475	45-49	FEMALE	oligodendroglioma	grade 2
E09503	DNA samples	Affymetrix Human Genome U133 Plus 2.0 Array	Affymetrix	DNA Data Processing	Xba	E09503_T_Xba	GSE108475_RAW.tar	Gene Expression Omnibus	GSE108475	http://identifiers.org/geo/GSE108475	45-49	FEMALE	oligodendroglioma	grade 2
E09511	DNA samples	Affymetrix Human Genome U133 Plus 2.0 Array	Affymetrix	DNA Data Processing	Xba	E09511_B_Xba	GSE108475_RAW.tar	Gene Expression Omnibus	GSE108475	http://identifiers.org/geo/GSE108475	45-49	MALE	mixed	grade 3
E09511	DNA samples	Affymetrix Human Genome U133 Plus 2.0 Array	Affymetrix	DNA Data Processing	Hind	E09511_B_Hind	GSE108475_RAW.tar	Gene Expression Omnibus	GSE108475	http://identifiers.org/geo/GSE108475	45-49	MALE	mixed	grade 3
E09511	DNA samples	Affymetrix Human Genome U133 Plus 2.0 Array	Affymetrix	DNA Data Processing	Hind	E09511_T_Hind	GSE108475_RAW.tar	Gene Expression Omnibus	GSE108475	http://identifiers.org/geo/GSE108475	45-49	MALE	mixed	grade 3
E09511	DNA samples	Affymetrix Human Genome U133 Plus 2.0 Array	Affymetrix	DNA Data Processing	Xba	E09511_T_Xba	GSE108475_RAW.tar	Gene Expression Omnibus	GSE108475	http://identifiers.org/geo/GSE108475	45-49	MALE	mixed	grade 3
E09515	DNA samples	Affymetrix Human Genome U133 Plus 2.0 Array	Affymetrix	DNA Data Processing	Hind	E09515_B_Hind	GSE108475_RAW.tar	Gene Expression Omnibus	GSE108475	http://identifiers.org/geo/GSE108475	35-39	MALE	astrocytoma	unknown
E09515	DNA samples	Affymetrix Human Genome U133 Plus 2.0 Array	Affymetrix	DNA Data Processing	Xba	E09515_B_Xba	GSE108475_RAW.tar	Gene Expression Omnibus	GSE108475	http://identifiers.org/geo/GSE108475	35-39	MALE	astrocytoma	unknown
E09515	DNA samples	Affymetrix Human Genome U133 Plus 2.0 Array	Affymetrix	DNA Data Processing	Hind	E09515_T_Hind	GSE108475_RAW.tar	Gene Expression Omnibus	GSE108475	http://identifiers.org/geo/GSE108475	35-39	MALE	astrocytoma	unknown
E09515	DNA samples	Affymetrix Human Genome U133 Plus 2.0 Array	Affymetrix	DNA Data Processing	Xba	E09515_T_Xba	GSE108475_RAW.tar	Gene Expression Omnibus	GSE108475	http://identifiers.org/geo/GSE108475	35-39	MALE	astrocytoma	unknown
E09531	DNA samples	Affymetrix Human Genome U133 Plus 2.0 Array	Affymetrix	DNA Data Processing	Xba	E09531_B_Xba	GSE108475_RAW.tar	Gene Expression Omnibus	GSE108475	http://identifiers.org/geo/GSE108475	55-59	MALE	astrocytoma	unknown
E09531	DNA samples	Affymetrix Human Genome U133 Plus 2.0 Array	Affymetrix	DNA Data Processing	Hind	E09531_B_Hind	GSE108475_RAW.tar	Gene Expression Omnibus	GSE108475	http://identifiers.org/geo/GSE108475	55-59	MALE	astrocytoma	unknown
E09531	DNA samples	Affymetrix Human Genome U133 Plus 2.0 Array	Affymetrix	DNA Data Processing	Xba	E09531_T_Xba	GSE108475_RAW.tar	Gene Expression Omnibus	GSE108475	http://identifiers.org/geo/GSE108475	55-59	MALE	astrocytoma	unknown
E09531	DNA samples	Affymetrix Human Genome U133 Plus 2.0 Array	Affymetrix	DNA Data Processing	Hind	E09531_T_Hind	GSE108475_RAW.tar	Gene Expression Omnibus	GSE108475	http://identifiers.org/geo/GSE108475	55-59	MALE	astrocytoma	unknown
E09535	DNA samples	Affymetrix Human Genome U133 Plus 2.0 Array	Affymetrix	DNA Data Processing	Hind	E09535_T_Hind	GSE108475_RAW.tar	Gene Expression Omnibus	GSE108475	http://identifiers.org/geo/GSE108475	40-44	FEMALE	glioblastoma multiforme	grade 4
E09535	DNA samples	Affymetrix Human Genome U133 Plus 2.0 Array	Affymetrix	DNA Data Processing	Xba	E09535_T_Xba	GSE108475_RAW.tar	Gene Expression Omnibus	GSE108475	http://identifiers.org/geo/GSE108475	40-44	FEMALE	glioblastoma multiforme	grade 4
E09546	DNA samples	Affymetrix Human Genome U133 Plus 2.0 Array	Affymetrix	DNA Data Processing	Xba	E09546_T_Xba	GSE108475_RAW.tar	Gene Expression Omnibus	GSE108475	http://identifiers.org/geo/GSE108475	60-64	MALE	unknown	unknown
E09569	DNA samples	Affymetrix Human Genome U133 Plus 2.0 Array	Affymetrix	DNA Data Processing	Xba	E09569_B_Xba	GSE108475_RAW.tar	Gene Expression Omnibus	GSE108475	http://identifiers.org/geo/GSE108475	45-49	MALE	glioblastoma multiforme	grade 4
E09569	DNA samples	Affymetrix Human Genome U133 Plus 2.0 Array	Affymetrix	DNA Data Processing	Hind	E09569_B_Hind	GSE108475_RAW.tar	Gene Expression Omnibus	GSE108475	http://identifiers.org/geo/GSE108475	45-49	MALE	glioblastoma multiforme	grade 4
E09569	DNA samples	Affymetrix Human Genome U133 Plus 2.0 Array	Affymetrix	DNA Data Processing	Hind	E09569_T_Hind	GSE108475_RAW.tar	Gene Expression Omnibus	GSE108475	http://identifiers.org/geo/GSE108475	45-49	MALE	glioblastoma multiforme	grade 4
E09569	DNA samples	Affymetrix Human Genome U133 Plus 2.0 Array	Affymetrix	DNA Data Processing	Xba	E09569_T_Xba	GSE108475_RAW.tar	Gene Expression Omnibus	GSE108475	http://identifiers.org/geo/GSE108475	45-49	MALE	glioblastoma multiforme	grade 4
E09587	DNA samples	Affymetrix Human Genome U133 Plus 2.0 Array	Affymetrix	DNA Data Processing	Hind	E09587_B_Hind	GSE108475_RAW.tar	Gene Expression Omnibus	GSE108475	http://identifiers.org/geo/GSE108475	35-39	MALE	unknown	unknown
E09587	DNA samples	Affymetrix Human Genome U133 Plus 2.0 Array	Affymetrix	DNA Data Processing	Xba	E09587_B_Xba	GSE108475_RAW.tar	Gene Expression Omnibus	GSE108475	http://identifiers.org/geo/GSE108475	35-39	MALE	unknown	unknown
E09587	DNA samples	Affymetrix Human Genome U133 Plus 2.0 Array	Affymetrix	DNA Data Processing	Xba	E09587_T_Xba	GSE108475_RAW.tar	Gene Expression Omnibus	GSE108475	http://identifiers.org/geo/GSE108475	35-39	MALE	unknown	unknown
E09587	DNA samples	Affymetrix Human Genome U133 Plus 2.0 Array	Affymetrix	DNA Data Processing	Hind	E09587_T_Hind	GSE108475_RAW.tar	Gene Expression Omnibus	GSE108475	http://identifiers.org/geo/GSE108475	35-39	MALE	unknown	unknown
E09595	DNA samples	Affymetrix Human Genome U133 Plus 2.0 Array	Affymetrix	DNA Data Processing	Hind	E09595_B_Hind	GSE108475_RAW.tar	Gene Expression Omnibus	GSE108475	http://identifiers.org/geo/GSE108475	50-54	FEMALE	unknown	unknown
E09595	DNA samples	Affymetrix Human Genome U133 Plus 2.0 Array	Affymetrix	DNA Data Processing	Xba	E09595_T_Xba	GSE108475_RAW.tar	Gene Expression Omnibus	GSE108475	http://identifiers.org/geo/GSE108475	50-54	FEMALE	unknown	unknown
E09595	DNA samples	Affymetrix Human Genome U133 Plus 2.0 Array	Affymetrix	DNA Data Processing	Hind	E09595_T_Hind	GSE108475_RAW.tar	Gene Expression Omnibus	GSE108475	http://identifiers.org/geo/GSE108475	50-54	FEMALE	unknown	unknown
E09601	DNA samples	Affymetrix Human Genome U133 Plus 2.0 Array	Affymetrix	DNA Data Processing	Hind	E09601_B_Hind	GSE108475_RAW.tar	Gene Expression Omnibus	GSE108475	http://identifiers.org/geo/GSE108475	40-44	MALE	glioblastoma multiforme	grade 4
E09601	DNA samples	Affymetrix Human Genome U133 Plus 2.0 Array	Affymetrix	DNA Data Processing	Xba	E09601_B_Xba	GSE108475_RAW.tar	Gene Expression Omnibus	GSE108475	http://identifiers.org/geo/GSE108475	40-44	MALE	glioblastoma multiforme	grade 4
E09601	DNA samples	Affymetrix Human Genome U133 Plus 2.0 Array	Affymetrix	DNA Data Processing	Hind	E09601_T_Hind	GSE108475_RAW.tar	Gene Expression Omnibus	GSE108475	http://identifiers.org/geo/GSE108475	40-44	MALE	glioblastoma multiforme	grade 4
E09601	DNA samples	Affymetrix Human Genome U133 Plus 2.0 Array	Affymetrix	DNA Data Processing	Xba	E09601_T_Xba	GSE108475_RAW.tar	Gene Expression Omnibus	GSE108475	http://identifiers.org/geo/GSE108475	40-44	MALE	glioblastoma multiforme	grade 4
E09602	DNA samples	Affymetrix Human Genome U133 Plus 2.0 Array	Affymetrix	DNA Data Processing	Xba	E09602_B_Xba	GSE108475_RAW.tar	Gene Expression Omnibus	GSE108475	http://identifiers.org/geo/GSE108475	70-74	MALE	glioblastoma multiforme	grade 4
E09602	DNA samples	Affymetrix Human Genome U133 Plus 2.0 Array	Affymetrix	DNA Data Processing	Hind	E09602_B_Hind	GSE108475_RAW.tar	Gene Expression Omnibus	GSE108475	http://identifiers.org/geo/GSE108475	70-74	MALE	glioblastoma multiforme	grade 4
E09602	DNA samples	Affymetrix Human Genome U133 Plus 2.0 Array	Affymetrix	DNA Data Processing	Xba	E09602_T_Xba	GSE108475_RAW.tar	Gene Expression Omnibus	GSE108475	http://identifiers.org/geo/GSE108475	70-74	MALE	glioblastoma multiforme	grade 4
E09602	DNA samples	Affymetrix Human Genome U133 Plus 2.0 Array	Affymetrix	DNA Data Processing	Hind	E09602_T_Hind	GSE108475_RAW.tar	Gene Expression Omnibus	GSE108475	http://identifiers.org/geo/GSE108475	70-74	MALE	glioblastoma multiforme	grade 4
E09605	DNA samples	Affymetrix Human Genome U133 Plus 2.0 Array	Affymetrix	DNA Data Processing	Hind	E09605_B_Hind	GSE108475_RAW.tar	Gene Expression Omnibus	GSE108475	http://identifiers.org/geo/GSE108475	60-64	MALE	glioblastoma multiforme	grade 4
E09605	DNA samples	Affymetrix Human Genome U133 Plus 2.0 Array	Affymetrix	DNA Data Processing	Xba	E09605_B_Xba	GSE108475_RAW.tar	Gene Expression Omnibus	GSE108475	http://identifiers.org/geo/GSE108475	60-64	MALE	glioblastoma multiforme	grade 4
E09605	DNA samples	Affymetrix Human Genome U133 Plus 2.0 Array	Affymetrix	DNA Data Processing	Hind	E09605_T_Hind	GSE108475_RAW.tar	Gene Expression Omnibus	GSE108475	http://identifiers.org/geo/GSE108475	60-64	MALE	glioblastoma multiforme	grade 4
E09605	DNA samples	Affymetrix Human Genome U133 Plus 2.0 Array	Affymetrix	DNA Data Processing	Xba	E09605_T_Xba	GSE108475_RAW.tar	Gene Expression Omnibus	GSE108475	http://identifiers.org/geo/GSE108475	60-64	MALE	glioblastoma multiforme	grade 4
E09606	DNA samples	Affymetrix Human Genome U133 Plus 2.0 Array	Affymetrix	DNA Data Processing	Xba	E09606_B_Xba	GSE108475_RAW.tar	Gene Expression Omnibus	GSE108475	http://identifiers.org/geo/GSE108475	50-54	MALE	glioblastoma multiforme	grade 4
E09606	DNA samples	Affymetrix Human Genome U133 Plus 2.0 Array	Affymetrix	DNA Data Processing	Xba	E09606_T_Xba	GSE108475_RAW.tar	Gene Expression Omnibus	GSE108475	http://identifiers.org/geo/GSE108475	50-54	MALE	glioblastoma multiforme	grade 4
E09606	DNA samples	Affymetrix Human Genome U133 Plus 2.0 Array	Affymetrix	DNA Data Processing	Hind	E09606_T_Hind	GSE108475_RAW.tar	Gene Expression Omnibus	GSE108475	http://identifiers.org/geo/GSE108475	50-54	MALE	glioblastoma multiforme	grade 4
E09610	DNA samples	Affymetrix Human Genome U133 Plus 2.0 Array	Affymetrix	DNA Data Processing	Hind	E09610_B_Hind	GSE108475_RAW.tar	Gene Expression Omnibus	GSE108475	http://identifiers.org/geo/GSE108475	55-59	MALE	glioblastoma multiforme	grade 4
E09610	DNA samples	Affymetrix Human Genome U133 Plus 2.0 Array	Affymetrix	DNA Data Processing	Xba	E09610_B_Xba	GSE108475_RAW.tar	Gene Expression Omnibus	GSE108475	http://identifiers.org/geo/GSE108475	55-59	MALE	glioblastoma multiforme	grade 4
E09610	DNA samples	Affymetrix Human Genome U133 Plus 2.0 Array	Affymetrix	DNA Data Processing	Xba	E09610_T_Xba	GSE108475_RAW.tar	Gene Expression Omnibus	GSE108475	http://identifiers.org/geo/GSE108475	55-59	MALE	glioblastoma multiforme	grade 4
E09611	DNA samples	Affymetrix Human Genome U133 Plus 2.0 Array	Affymetrix	DNA Data Processing	Hind	E09611_B_Hind	GSE108475_RAW.tar	Gene Expression Omnibus	GSE108475	http://identifiers.org/geo/GSE108475	65-69	MALE	unknown	unknown
E09611	DNA samples	Affymetrix Human Genome U133 Plus 2.0 Array	Affymetrix	DNA Data Processing	Xba	E09611_B_Xba	GSE108475_RAW.tar	Gene Expression Omnibus	GSE108475	http://identifiers.org/geo/GSE108475	65-69	MALE	unknown	unknown
E09611	DNA samples	Affymetrix Human Genome U133 Plus 2.0 Array	Affymetrix	DNA Data Processing	Hind	E09611_T_Hind	GSE108475_RAW.tar	Gene Expression Omnibus	GSE108475	http://identifiers.org/geo/GSE108475	65-69	MALE	unknown	unknown
E09611	DNA samples	Affymetrix Human Genome U133 Plus 2.0 Array	Affymetrix	DNA Data Processing	Xba	E09611_T_Xba	GSE108475_RAW.tar	Gene Expression Omnibus	GSE108475	http://identifiers.org/geo/GSE108475	65-69	MALE	unknown	unknown
E09611	DNA samples	Affymetrix Human Genome U133 Plus 2.0 Array	Affymetrix	DNA Data Processing	Hind	E09611B_T_Hind	GSE108475_RAW.tar	Gene Expression Omnibus	GSE108475	http://identifiers.org/geo/GSE108475	65-69	MALE	unknown	unknown
E09615	DNA samples	Affymetrix Human Genome U133 Plus 2.0 Array	Affymetrix	DNA Data Processing	Hind	E09615_B_Hind	GSE108475_RAW.tar	Gene Expression Omnibus	GSE108475	http://identifiers.org/geo/GSE108475	45-49	MALE	glioblastoma multiforme	grade 4
E09615	DNA samples	Affymetrix Human Genome U133 Plus 2.0 Array	Affymetrix	DNA Data Processing	Hind	E09615_T_Hind	GSE108475_RAW.tar	Gene Expression Omnibus	GSE108475	http://identifiers.org/geo/GSE108475	45-49	MALE	glioblastoma multiforme	grade 4
E09615	DNA samples	Affymetrix Human Genome U133 Plus 2.0 Array	Affymetrix	DNA Data Processing	Xba	E09615_T_Xba	GSE108475_RAW.tar	Gene Expression Omnibus	GSE108475	http://identifiers.org/geo/GSE108475	45-49	MALE	glioblastoma multiforme	grade 4
E09622	DNA samples	Affymetrix Human Genome U133 Plus 2.0 Array	Affymetrix	DNA Data Processing	Hind	E09622_B_Hind	GSE108475_RAW.tar	Gene Expression Omnibus	GSE108475	http://identifiers.org/geo/GSE108475	65-69	MALE	glioblastoma multiforme	grade 4
E09622	DNA samples	Affymetrix Human Genome U133 Plus 2.0 Array	Affymetrix	DNA Data Processing	Xba	E09622_B_Xba	GSE108475_RAW.tar	Gene Expression Omnibus	GSE108475	http://identifiers.org/geo/GSE108475	65-69	MALE	glioblastoma multiforme	grade 4
E09622	DNA samples	Affymetrix Human Genome U133 Plus 2.0 Array	Affymetrix	DNA Data Processing	Hind	E09622_T_Hind	GSE108475_RAW.tar	Gene Expression Omnibus	GSE108475	http://identifiers.org/geo/GSE108475	65-69	MALE	glioblastoma multiforme	grade 4
E09622	DNA samples	Affymetrix Human Genome U133 Plus 2.0 Array	Affymetrix	DNA Data Processing	Xba	E09622_T_Xba	GSE108475_RAW.tar	Gene Expression Omnibus	GSE108475	http://identifiers.org/geo/GSE108475	65-69	MALE	glioblastoma multiforme	grade 4
E09624	DNA samples	Affymetrix Human Genome U133 Plus 2.0 Array	Affymetrix	DNA Data Processing	Xba	E09624_B_Xba	GSE108475_RAW.tar	Gene Expression Omnibus	GSE108475	http://identifiers.org/geo/GSE108475	40-44	MALE	glioblastoma multiforme	grade 4
E09624	DNA samples	Affymetrix Human Genome U133 Plus 2.0 Array	Affymetrix	DNA Data Processing	Hind	E09624_B_Hind	GSE108475_RAW.tar	Gene Expression Omnibus	GSE108475	http://identifiers.org/geo/GSE108475	40-44	MALE	glioblastoma multiforme	grade 4
E09624	DNA samples	Affymetrix Human Genome U133 Plus 2.0 Array	Affymetrix	DNA Data Processing	Xba	E09624_T_Xba	GSE108475_RAW.tar	Gene Expression Omnibus	GSE108475	http://identifiers.org/geo/GSE108475	40-44	MALE	glioblastoma multiforme	grade 4
E09624	DNA samples	Affymetrix Human Genome U133 Plus 2.0 Array	Affymetrix	DNA Data Processing	Hind	E09624_T_Hind	GSE108475_RAW.tar	Gene Expression Omnibus	GSE108475	http://identifiers.org/geo/GSE108475	40-44	MALE	glioblastoma multiforme	grade 4
E09629	DNA samples	Affymetrix Human Genome U133 Plus 2.0 Array	Affymetrix	DNA Data Processing	Hind	E09629_B_Hind	GSE108475_RAW.tar	Gene Expression Omnibus	GSE108475	http://identifiers.org/geo/GSE108475	40-44	FEMALE	unknown	unknown
E09629	DNA samples	Affymetrix Human Genome U133 Plus 2.0 Array	Affymetrix	DNA Data Processing	Hind	E09629_T_Hind	GSE108475_RAW.tar	Gene Expression Omnibus	GSE108475	http://identifiers.org/geo/GSE108475	40-44	FEMALE	unknown	unknown
E09641	DNA samples	Affymetrix Human Genome U133 Plus 2.0 Array	Affymetrix	DNA Data Processing	Hind	E09641_B_Hind	GSE108475_RAW.tar	Gene Expression Omnibus	GSE108475	http://identifiers.org/geo/GSE108475	65-69	MALE	unknown	unknown
E09641	DNA samples	Affymetrix Human Genome U133 Plus 2.0 Array	Affymetrix	DNA Data Processing	Xba	E09641_B_Xba	GSE108475_RAW.tar	Gene Expression Omnibus	GSE108475	http://identifiers.org/geo/GSE108475	65-69	MALE	unknown	unknown
E09641	DNA samples	Affymetrix Human Genome U133 Plus 2.0 Array	Affymetrix	DNA Data Processing	Hind	E09641_T_Hind	GSE108475_RAW.tar	Gene Expression Omnibus	GSE108475	http://identifiers.org/geo/GSE108475	65-69	MALE	unknown	unknown
E09644	DNA samples	Affymetrix Human Genome U133 Plus 2.0 Array	Affymetrix	DNA Data Processing	Hind	E09644_B_Hind	GSE108475_RAW.tar	Gene Expression Omnibus	GSE108475	http://identifiers.org/geo/GSE108475	35-39	FEMALE	unknown	unknown
E09644	DNA samples	Affymetrix Human Genome U133 Plus 2.0 Array	Affymetrix	DNA Data Processing	Xba	E09644_B_Xba	GSE108475_RAW.tar	Gene Expression Omnibus	GSE108475	http://identifiers.org/geo/GSE108475	35-39	FEMALE	unknown	unknown
E09644	DNA samples	Affymetrix Human Genome U133 Plus 2.0 Array	Affymetrix	DNA Data Processing	Xba	E09644_T_Xba	GSE108475_RAW.tar	Gene Expression Omnibus	GSE108475	http://identifiers.org/geo/GSE108475	35-39	FEMALE	unknown	unknown
E09645	DNA samples	Affymetrix Human Genome U133 Plus 2.0 Array	Affymetrix	DNA Data Processing	Xba	E09645_T_Xba	GSE108475_RAW.tar	Gene Expression Omnibus	GSE108475	http://identifiers.org/geo/GSE108475	45-49	MALE	oligodendroglioma	unknown
E09645	DNA samples	Affymetrix Human Genome U133 Plus 2.0 Array	Affymetrix	DNA Data Processing	Hind	E09645_T_Hind	GSE108475_RAW.tar	Gene Expression Omnibus	GSE108475	http://identifiers.org/geo/GSE108475	45-49	MALE	oligodendroglioma	unknown
E09649	DNA samples	Affymetrix Human Genome U133 Plus 2.0 Array	Affymetrix	DNA Data Processing	Xba	E09649_B_Xba	GSE108475_RAW.tar	Gene Expression Omnibus	GSE108475	http://identifiers.org/geo/GSE108475	45-49	MALE	glioblastoma multiforme	grade 4
E09649	DNA samples	Affymetrix Human Genome U133 Plus 2.0 Array	Affymetrix	DNA Data Processing	Hind	E09649_B_Hind	GSE108475_RAW.tar	Gene Expression Omnibus	GSE108475	http://identifiers.org/geo/GSE108475	45-49	MALE	glioblastoma multiforme	grade 4
E09649	DNA samples	Affymetrix Human Genome U133 Plus 2.0 Array	Affymetrix	DNA Data Processing	Hind	E09649_T_Hind	GSE108475_RAW.tar	Gene Expression Omnibus	GSE108475	http://identifiers.org/geo/GSE108475	45-49	MALE	glioblastoma multiforme	grade 4
E09649	DNA samples	Affymetrix Human Genome U133 Plus 2.0 Array	Affymetrix	DNA Data Processing	Xba	E09649_T_Xba	GSE108475_RAW.tar	Gene Expression Omnibus	GSE108475	http://identifiers.org/geo/GSE108475	45-49	MALE	glioblastoma multiforme	grade 4
E09655	DNA samples	Affymetrix Human Genome U133 Plus 2.0 Array	Affymetrix	DNA Data Processing	Xba	E09655_B_Xba	GSE108475_RAW.tar	Gene Expression Omnibus	GSE108475	http://identifiers.org/geo/GSE108475	50-54	MALE	glioblastoma multiforme	grade 4
E09655	DNA samples	Affymetrix Human Genome U133 Plus 2.0 Array	Affymetrix	DNA Data Processing	Hind	E09655_B_Hind	GSE108475_RAW.tar	Gene Expression Omnibus	GSE108475	http://identifiers.org/geo/GSE108475	50-54	MALE	glioblastoma multiforme	grade 4
E09655	DNA samples	Affymetrix Human Genome U133 Plus 2.0 Array	Affymetrix	DNA Data Processing	Hind	E09655_T_Hind	GSE108475_RAW.tar	Gene Expression Omnibus	GSE108475	http://identifiers.org/geo/GSE108475	50-54	MALE	glioblastoma multiforme	grade 4
E09657	DNA samples	Affymetrix Human Genome U133 Plus 2.0 Array	Affymetrix	DNA Data Processing	Xba	E09657_B_Xba	GSE108475_RAW.tar	Gene Expression Omnibus	GSE108475	http://identifiers.org/geo/GSE108475	50-54	MALE	unknown	unknown
E09657	DNA samples	Affymetrix Human Genome U133 Plus 2.0 Array	Affymetrix	DNA Data Processing	Hind	E09657_B_Hind	GSE108475_RAW.tar	Gene Expression Omnibus	GSE108475	http://identifiers.org/geo/GSE108475	50-54	MALE	unknown	unknown
E09657	DNA samples	Affymetrix Human Genome U133 Plus 2.0 Array	Affymetrix	DNA Data Processing	Xba	E09657_T_Xba	GSE108475_RAW.tar	Gene Expression Omnibus	GSE108475	http://identifiers.org/geo/GSE108475	50-54	MALE	unknown	unknown
E09657	DNA samples	Affymetrix Human Genome U133 Plus 2.0 Array	Affymetrix	DNA Data Processing	Hind	E09657_T_Hind	GSE108475_RAW.tar	Gene Expression Omnibus	GSE108475	http://identifiers.org/geo/GSE108475	50-54	MALE	unknown	unknown
E09670	DNA samples	Affymetrix Human Genome U133 Plus 2.0 Array	Affymetrix	DNA Data Processing	Xba	E09670_B_Xba	GSE108475_RAW.tar	Gene Expression Omnibus	GSE108475	http://identifiers.org/geo/GSE108475	70-74	MALE	glioblastoma multiforme	unknown
E09670	DNA samples	Affymetrix Human Genome U133 Plus 2.0 Array	Affymetrix	DNA Data Processing	Hind	E09670_T_Hind	GSE108475_RAW.tar	Gene Expression Omnibus	GSE108475	http://identifiers.org/geo/GSE108475	70-74	MALE	glioblastoma multiforme	unknown
E09670	DNA samples	Affymetrix Human Genome U133 Plus 2.0 Array	Affymetrix	DNA Data Processing	Xba	E09670_T_Xba	GSE108475_RAW.tar	Gene Expression Omnibus	GSE108475	http://identifiers.org/geo/GSE108475	70-74	MALE	glioblastoma multiforme	unknown
E09679	DNA samples	Affymetrix Human Mapping 50K Hind240 SNP Array	Affymetrix	DNA Data Processing	Hind	E09679_B_Hind	GSE108475_RAW.tar	Gene Expression Omnibus	GSE108475	http://identifiers.org/geo/GSE108475	60-64	MALE	unknown	unknown
E09679	DNA samples	Affymetrix Human Mapping 50K Hind240 SNP Array	Affymetrix	DNA Data Processing	Xba	E09679_B_Xba	GSE108475_RAW.tar	Gene Expression Omnibus	GSE108475	http://identifiers.org/geo/GSE108475	60-64	MALE	unknown	unknown
E09679	DNA samples	Affymetrix Human Mapping 50K Hind240 SNP Array	Affymetrix	DNA Data Processing	Hind	E09679_T_Hind	GSE108475_RAW.tar	Gene Expression Omnibus	GSE108475	http://identifiers.org/geo/GSE108475	60-64	MALE	unknown	unknown
E09679	DNA samples	Affymetrix Human Mapping 50K Hind240 SNP Array	Affymetrix	DNA Data Processing	Xba	E09679_T_Xba	GSE108475_RAW.tar	Gene Expression Omnibus	GSE108475	http://identifiers.org/geo/GSE108475	60-64	MALE	unknown	unknown
E09680	DNA samples	Affymetrix Human Genome U133 Plus 2.0 Array	Affymetrix	DNA Data Processing	Xba	E09680_B_Xba	GSE108475_RAW.tar	Gene Expression Omnibus	GSE108475	http://identifiers.org/geo/GSE108475	65-69	MALE	glioblastoma multiforme	grade 4
E09680	DNA samples	Affymetrix Human Genome U133 Plus 2.0 Array	Affymetrix	DNA Data Processing	Hind	E09680_B_Hind	GSE108475_RAW.tar	Gene Expression Omnibus	GSE108475	http://identifiers.org/geo/GSE108475	65-69	MALE	glioblastoma multiforme	grade 4
E09680	DNA samples	Affymetrix Human Genome U133 Plus 2.0 Array	Affymetrix	DNA Data Processing	Hind	E09680_T_Hind	GSE108475_RAW.tar	Gene Expression Omnibus	GSE108475	http://identifiers.org/geo/GSE108475	65-69	MALE	glioblastoma multiforme	grade 4
E09680	DNA samples	Affymetrix Human Genome U133 Plus 2.0 Array	Affymetrix	DNA Data Processing	Xba	E09680_T_Xba	GSE108475_RAW.tar	Gene Expression Omnibus	GSE108475	http://identifiers.org/geo/GSE108475	65-69	MALE	glioblastoma multiforme	grade 4
E09681	DNA samples	Affymetrix Human Genome U133 Plus 2.0 Array	Affymetrix	DNA Data Processing	Xba	E09681_B_Xba	GSE108475_RAW.tar	Gene Expression Omnibus	GSE108475	http://identifiers.org/geo/GSE108475	35-39	FEMALE	oligodendroglioma	grade 3
E09681	DNA samples	Affymetrix Human Genome U133 Plus 2.0 Array	Affymetrix	DNA Data Processing	Xba	E09681_T_Xba	GSE108475_RAW.tar	Gene Expression Omnibus	GSE108475	http://identifiers.org/geo/GSE108475	35-39	FEMALE	oligodendroglioma	grade 3
E09681	DNA samples	Affymetrix Human Genome U133 Plus 2.0 Array	Affymetrix	DNA Data Processing	Hind	E09681_T_Hind	GSE108475_RAW.tar	Gene Expression Omnibus	GSE108475	http://identifiers.org/geo/GSE108475	35-39	FEMALE	oligodendroglioma	grade 3
E09688	DNA samples	Affymetrix Human Genome U133 Plus 2.0 Array	Affymetrix	DNA Data Processing	Hind	E09688_B_Hind	GSE108475_RAW.tar	Gene Expression Omnibus	GSE108475	http://identifiers.org/geo/GSE108475	35-39	FEMALE	mixed	grade 2
E09688	DNA samples	Affymetrix Human Genome U133 Plus 2.0 Array	Affymetrix	DNA Data Processing	Xba	E09688_B_Xba	GSE108475_RAW.tar	Gene Expression Omnibus	GSE108475	http://identifiers.org/geo/GSE108475	35-39	FEMALE	mixed	grade 2
E09688	DNA samples	Affymetrix Human Genome U133 Plus 2.0 Array	Affymetrix	DNA Data Processing	Hind	E09688_T_Hind	GSE108475_RAW.tar	Gene Expression Omnibus	GSE108475	http://identifiers.org/geo/GSE108475	35-39	FEMALE	mixed	grade 2
E09698	DNA samples	Affymetrix Human Genome U133 Plus 2.0 Array	Affymetrix	DNA Data Processing	Hind	E09698_B_Hind	GSE108475_RAW.tar	Gene Expression Omnibus	GSE108475	http://identifiers.org/geo/GSE108475	75-79	MALE	glioblastoma multiforme	grade 4
E09698	DNA samples	Affymetrix Human Genome U133 Plus 2.0 Array	Affymetrix	DNA Data Processing	Xba	E09698_T_Xba	GSE108475_RAW.tar	Gene Expression Omnibus	GSE108475	http://identifiers.org/geo/GSE108475	75-79	MALE	glioblastoma multiforme	grade 4
E09698	DNA samples	Affymetrix Human Genome U133 Plus 2.0 Array	Affymetrix	DNA Data Processing	Hind	E09698_T_Hind	GSE108475_RAW.tar	Gene Expression Omnibus	GSE108475	http://identifiers.org/geo/GSE108475	75-79	MALE	glioblastoma multiforme	grade 4
E09699	DNA samples	Affymetrix Human Genome U133 Plus 2.0 Array	Affymetrix	DNA Data Processing	Xba	E09699_B_Xba	GSE108475_RAW.tar	Gene Expression Omnibus	GSE108475	http://identifiers.org/geo/GSE108475	25-29	FEMALE	oligodendroglioma	grade 2
E09699	DNA samples	Affymetrix Human Genome U133 Plus 2.0 Array	Affymetrix	DNA Data Processing	Hind	E09699_B_Hind	GSE108475_RAW.tar	Gene Expression Omnibus	GSE108475	http://identifiers.org/geo/GSE108475	25-29	FEMALE	oligodendroglioma	grade 2
E09699	DNA samples	Affymetrix Human Genome U133 Plus 2.0 Array	Affymetrix	DNA Data Processing	Xba	E09699_T_Xba	GSE108475_RAW.tar	Gene Expression Omnibus	GSE108475	http://identifiers.org/geo/GSE108475	25-29	FEMALE	oligodendroglioma	grade 2
E09699	DNA samples	Affymetrix Human Genome U133 Plus 2.0 Array	Affymetrix	DNA Data Processing	Hind	E09699_T_Hind	GSE108475_RAW.tar	Gene Expression Omnibus	GSE108475	http://identifiers.org/geo/GSE108475	25-29	FEMALE	oligodendroglioma	grade 2
E09708	DNA samples	Affymetrix Human Genome U133 Plus 2.0 Array	Affymetrix	DNA Data Processing	Hind	E09708_B_Hind	GSE108475_RAW.tar	Gene Expression Omnibus	GSE108475	http://identifiers.org/geo/GSE108475	65-69	FEMALE	unknown	unknown
E09708	DNA samples	Affymetrix Human Genome U133 Plus 2.0 Array	Affymetrix	DNA Data Processing	Xba	E09708_B_Xba	GSE108475_RAW.tar	Gene Expression Omnibus	GSE108475	http://identifiers.org/geo/GSE108475	65-69	FEMALE	unknown	unknown
E09708	DNA samples	Affymetrix Human Genome U133 Plus 2.0 Array	Affymetrix	DNA Data Processing	Hind	E09708_T_Hind	GSE108475_RAW.tar	Gene Expression Omnibus	GSE108475	http://identifiers.org/geo/GSE108475	65-69	FEMALE	unknown	unknown
E09708	DNA samples	Affymetrix Human Genome U133 Plus 2.0 Array	Affymetrix	DNA Data Processing	Xba	E09708_T_Xba	GSE108475_RAW.tar	Gene Expression Omnibus	GSE108475	http://identifiers.org/geo/GSE108475	65-69	FEMALE	unknown	unknown
E09722	DNA samples	Affymetrix Human Genome U133 Plus 2.0 Array	Affymetrix	DNA Data Processing	Hind	E09722_B_Hind	GSE108475_RAW.tar	Gene Expression Omnibus	GSE108475	http://identifiers.org/geo/GSE108475	35-39	FEMALE	glioblastoma multiforme	grade 4
E09722	DNA samples	Affymetrix Human Genome U133 Plus 2.0 Array	Affymetrix	DNA Data Processing	Xba	E09722_B_Xba	GSE108475_RAW.tar	Gene Expression Omnibus	GSE108475	http://identifiers.org/geo/GSE108475	35-39	FEMALE	glioblastoma multiforme	grade 4
E09722	DNA samples	Affymetrix Human Genome U133 Plus 2.0 Array	Affymetrix	DNA Data Processing	Hind	E09722_T_Hind	GSE108475_RAW.tar	Gene Expression Omnibus	GSE108475	http://identifiers.org/geo/GSE108475	35-39	FEMALE	glioblastoma multiforme	grade 4
E09722	DNA samples	Affymetrix Human Genome U133 Plus 2.0 Array	Affymetrix	DNA Data Processing	Xba	E09722_T_Xba	GSE108475_RAW.tar	Gene Expression Omnibus	GSE108475	http://identifiers.org/geo/GSE108475	35-39	FEMALE	glioblastoma multiforme	grade 4
E09730	DNA samples	Affymetrix Human Genome U133 Plus 2.0 Array	Affymetrix	DNA Data Processing	Hind	E09730_B_Hind	GSE108475_RAW.tar	Gene Expression Omnibus	GSE108475	http://identifiers.org/geo/GSE108475	40-44	MALE	glioblastoma multiforme	grade 4
E09730	DNA samples	Affymetrix Human Genome U133 Plus 2.0 Array	Affymetrix	DNA Data Processing	Xba	E09730_B_Xba	GSE108475_RAW.tar	Gene Expression Omnibus	GSE108475	http://identifiers.org/geo/GSE108475	40-44	MALE	glioblastoma multiforme	grade 4
E09730	DNA samples	Affymetrix Human Genome U133 Plus 2.0 Array	Affymetrix	DNA Data Processing	Xba	E09730_T_Xba	GSE108475_RAW.tar	Gene Expression Omnibus	GSE108475	http://identifiers.org/geo/GSE108475	40-44	MALE	glioblastoma multiforme	grade 4
E09730	DNA samples	Affymetrix Human Genome U133 Plus 2.0 Array	Affymetrix	DNA Data Processing	Hind	E09730_T_Hind	GSE108475_RAW.tar	Gene Expression Omnibus	GSE108475	http://identifiers.org/geo/GSE108475	40-44	MALE	glioblastoma multiforme	grade 4
E09740	DNA samples	Affymetrix Human Genome U133 Plus 2.0 Array	Affymetrix	DNA Data Processing	Xba	E09740_B_Xba	GSE108475_RAW.tar	Gene Expression Omnibus	GSE108475	http://identifiers.org/geo/GSE108475	35-39	FEMALE	glioblastoma multiforme	grade 4
E09740	DNA samples	Affymetrix Human Genome U133 Plus 2.0 Array	Affymetrix	DNA Data Processing	Xba	E09740_T_Xba	GSE108475_RAW.tar	Gene Expression Omnibus	GSE108475	http://identifiers.org/geo/GSE108475	35-39	FEMALE	glioblastoma multiforme	grade 4
E09740	DNA samples	Affymetrix Human Genome U133 Plus 2.0 Array	Affymetrix	DNA Data Processing	Hind	E09740_T_Hind	GSE108475_RAW.tar	Gene Expression Omnibus	GSE108475	http://identifiers.org/geo/GSE108475	35-39	FEMALE	glioblastoma multiforme	grade 4
E09742	DNA samples	Affymetrix Human Genome U133 Plus 2.0 Array	Affymetrix	DNA Data Processing	Xba	E09742_B_Xba	GSE108475_RAW.tar	Gene Expression Omnibus	GSE108475	http://identifiers.org/geo/GSE108475	45-49	MALE	glioblastoma multiforme	grade 4
E09742	DNA samples	Affymetrix Human Genome U133 Plus 2.0 Array	Affymetrix	DNA Data Processing	Xba	E09742_T_Xba	GSE108475_RAW.tar	Gene Expression Omnibus	GSE108475	http://identifiers.org/geo/GSE108475	45-49	MALE	glioblastoma multiforme	grade 4
E09742	DNA samples	Affymetrix Human Genome U133 Plus 2.0 Array	Affymetrix	DNA Data Processing	Hind	E09742_T_Hind	GSE108475_RAW.tar	Gene Expression Omnibus	GSE108475	http://identifiers.org/geo/GSE108475	45-49	MALE	glioblastoma multiforme	grade 4
E09743	DNA samples	Affymetrix Human Genome U133 Plus 2.0 Array	Affymetrix	DNA Data Processing	Hind	E09743_B_Hind	GSE108475_RAW.tar	Gene Expression Omnibus	GSE108475	http://identifiers.org/geo/GSE108475	40-44	FEMALE	astrocytoma	grade 3
E09743	DNA samples	Affymetrix Human Genome U133 Plus 2.0 Array	Affymetrix	DNA Data Processing	Xba	E09743_B_Xba	GSE108475_RAW.tar	Gene Expression Omnibus	GSE108475	http://identifiers.org/geo/GSE108475	40-44	FEMALE	astrocytoma	grade 3
E09743	DNA samples	Affymetrix Human Genome U133 Plus 2.0 Array	Affymetrix	DNA Data Processing	Hind	E09743_T_Hind	GSE108475_RAW.tar	Gene Expression Omnibus	GSE108475	http://identifiers.org/geo/GSE108475	40-44	FEMALE	astrocytoma	grade 3
E09743	DNA samples	Affymetrix Human Genome U133 Plus 2.0 Array	Affymetrix	DNA Data Processing	Xba	E09743_T_Xba	GSE108475_RAW.tar	Gene Expression Omnibus	GSE108475	http://identifiers.org/geo/GSE108475	40-44	FEMALE	astrocytoma	grade 3
E09744	DNA samples	Affymetrix Human Genome U133 Plus 2.0 Array	Affymetrix	DNA Data Processing	Xba	E09744_B_Xba	GSE108475_RAW.tar	Gene Expression Omnibus	GSE108475	http://identifiers.org/geo/GSE108475	55-59	FEMALE	glioblastoma multiforme	grade 4
E09744	DNA samples	Affymetrix Human Genome U133 Plus 2.0 Array	Affymetrix	DNA Data Processing	Hind	E09744_B_Hind	GSE108475_RAW.tar	Gene Expression Omnibus	GSE108475	http://identifiers.org/geo/GSE108475	55-59	FEMALE	glioblastoma multiforme	grade 4
E09744	DNA samples	Affymetrix Human Genome U133 Plus 2.0 Array	Affymetrix	DNA Data Processing	Xba	E09744_T_Xba	GSE108475_RAW.tar	Gene Expression Omnibus	GSE108475	http://identifiers.org/geo/GSE108475	55-59	FEMALE	glioblastoma multiforme	grade 4
E09744	DNA samples	Affymetrix Human Genome U133 Plus 2.0 Array	Affymetrix	DNA Data Processing	Hind	E09744_T_Hind	GSE108475_RAW.tar	Gene Expression Omnibus	GSE108475	http://identifiers.org/geo/GSE108475	55-59	FEMALE	glioblastoma multiforme	grade 4
E09752	DNA samples	Affymetrix Human Genome U133 Plus 2.0 Array	Affymetrix	DNA Data Processing	Xba	E09752_B_Xba	GSE108475_RAW.tar	Gene Expression Omnibus	GSE108475	http://identifiers.org/geo/GSE108475	55-59	MALE	glioblastoma multiforme	grade 4
E09752	DNA samples	Affymetrix Human Genome U133 Plus 2.0 Array	Affymetrix	DNA Data Processing	Hind	E09752_T_Hind	GSE108475_RAW.tar	Gene Expression Omnibus	GSE108475	http://identifiers.org/geo/GSE108475	55-59	MALE	glioblastoma multiforme	grade 4
E09752	DNA samples	Affymetrix Human Genome U133 Plus 2.0 Array	Affymetrix	DNA Data Processing	Xba	E09752_T_Xba	GSE108475_RAW.tar	Gene Expression Omnibus	GSE108475	http://identifiers.org/geo/GSE108475	55-59	MALE	glioblastoma multiforme	grade 4
E09755	DNA samples	Affymetrix Human Genome U133 Plus 2.0 Array	Affymetrix	DNA Data Processing	Xba	E09755_B_Xba	GSE108475_RAW.tar	Gene Expression Omnibus	GSE108475	http://identifiers.org/geo/GSE108475	35-39	FEMALE	oligodendroglioma	grade 2
E09755	DNA samples	Affymetrix Human Genome U133 Plus 2.0 Array	Affymetrix	DNA Data Processing	Hind	E09755_B_Hind	GSE108475_RAW.tar	Gene Expression Omnibus	GSE108475	http://identifiers.org/geo/GSE108475	35-39	FEMALE	oligodendroglioma	grade 2
E09755	DNA samples	Affymetrix Human Genome U133 Plus 2.0 Array	Affymetrix	DNA Data Processing	Hind	E09755_T_Hind	GSE108475_RAW.tar	Gene Expression Omnibus	GSE108475	http://identifiers.org/geo/GSE108475	35-39	FEMALE	oligodendroglioma	grade 2
E09755	DNA samples	Affymetrix Human Genome U133 Plus 2.0 Array	Affymetrix	DNA Data Processing	Xba	E09755_T_Xba	GSE108475_RAW.tar	Gene Expression Omnibus	GSE108475	http://identifiers.org/geo/GSE108475	35-39	FEMALE	oligodendroglioma	grade 2
E09756	DNA samples	Affymetrix Human Genome U133 Plus 2.0 Array	Affymetrix	DNA Data Processing	Hind	E09756_B_Hind	GSE108475_RAW.tar	Gene Expression Omnibus	GSE108475	http://identifiers.org/geo/GSE108475	70-74	FEMALE	glioblastoma multiforme	grade 4
E09756	DNA samples	Affymetrix Human Genome U133 Plus 2.0 Array	Affymetrix	DNA Data Processing	Xba	E09756_B_Xba	GSE108475_RAW.tar	Gene Expression Omnibus	GSE108475	http://identifiers.org/geo/GSE108475	70-74	FEMALE	glioblastoma multiforme	grade 4
E09756	DNA samples	Affymetrix Human Genome U133 Plus 2.0 Array	Affymetrix	DNA Data Processing	Hind	E09756_T_Hind	GSE108475_RAW.tar	Gene Expression Omnibus	GSE108475	http://identifiers.org/geo/GSE108475	70-74	FEMALE	glioblastoma multiforme	grade 4
E09756	DNA samples	Affymetrix Human Genome U133 Plus 2.0 Array	Affymetrix	DNA Data Processing	Xba	E09756_T_Xba	GSE108475_RAW.tar	Gene Expression Omnibus	GSE108475	http://identifiers.org/geo/GSE108475	70-74	FEMALE	glioblastoma multiforme	grade 4
E09759	DNA samples	Affymetrix Human Genome U133 Plus 2.0 Array	Affymetrix	DNA Data Processing	Xba	E09759_B_Xba	GSE108475_RAW.tar	Gene Expression Omnibus	GSE108475	http://identifiers.org/geo/GSE108475	45-49	MALE	glioblastoma multiforme	grade 4
E09759	DNA samples	Affymetrix Human Genome U133 Plus 2.0 Array	Affymetrix	DNA Data Processing	Hind	E09759_B_Hind	GSE108475_RAW.tar	Gene Expression Omnibus	GSE108475	http://identifiers.org/geo/GSE108475	45-49	MALE	glioblastoma multiforme	grade 4
E09759	DNA samples	Affymetrix Human Genome U133 Plus 2.0 Array	Affymetrix	DNA Data Processing	Xba	E09759_T_Xba	GSE108475_RAW.tar	Gene Expression Omnibus	GSE108475	http://identifiers.org/geo/GSE108475	45-49	MALE	glioblastoma multiforme	grade 4
E09774	DNA samples	Affymetrix Human Genome U133 Plus 2.0 Array	Affymetrix	DNA Data Processing	Hind	E09774_B_Hind	GSE108475_RAW.tar	Gene Expression Omnibus	GSE108475	http://identifiers.org/geo/GSE108475	50-54	MALE	unknown	unknown
E09774	DNA samples	Affymetrix Human Genome U133 Plus 2.0 Array	Affymetrix	DNA Data Processing	Xba	E09774_B_Xba	GSE108475_RAW.tar	Gene Expression Omnibus	GSE108475	http://identifiers.org/geo/GSE108475	50-54	MALE	unknown	unknown
E09774	DNA samples	Affymetrix Human Genome U133 Plus 2.0 Array	Affymetrix	DNA Data Processing	Hind	E09774_T_Hind	GSE108475_RAW.tar	Gene Expression Omnibus	GSE108475	http://identifiers.org/geo/GSE108475	50-54	MALE	unknown	unknown
E09782	DNA samples	Affymetrix Human Genome U133 Plus 2.0 Array	Affymetrix	DNA Data Processing	Hind	E09782_T_Hind	GSE108475_RAW.tar	Gene Expression Omnibus	GSE108475	http://identifiers.org/geo/GSE108475	50-54	MALE	glioblastoma multiforme	grade 4
E09782	DNA samples	Affymetrix Human Genome U133 Plus 2.0 Array	Affymetrix	DNA Data Processing	Xba	E09782_T_Xba	GSE108475_RAW.tar	Gene Expression Omnibus	GSE108475	http://identifiers.org/geo/GSE108475	50-54	MALE	glioblastoma multiforme	grade 4
E09785	DNA samples	Affymetrix Human Mapping 50K Xba240 SNP Array	Affymetrix	DNA Data Processing	Hind	E09785_B_Hind	GSE108475_RAW.tar	Gene Expression Omnibus	GSE108475	http://identifiers.org/geo/GSE108475	unknown	unknown	unknown	unknown
E09785	DNA samples	Affymetrix Human Mapping 50K Xba240 SNP Array	Affymetrix	DNA Data Processing	Xba	E09785_B_Xba	GSE108475_RAW.tar	Gene Expression Omnibus	GSE108475	http://identifiers.org/geo/GSE108475	unknown	unknown	unknown	unknown
E09785	DNA samples	Affymetrix Human Mapping 50K Xba240 SNP Array	Affymetrix	DNA Data Processing	Xba	E09785_T_Xba	GSE108475_RAW.tar	Gene Expression Omnibus	GSE108475	http://identifiers.org/geo/GSE108475	unknown	unknown	unknown	unknown
E09786	DNA samples	Affymetrix Human Genome U133 Plus 2.0 Array	Affymetrix	DNA Data Processing	Hind	E09786_B_Hind	GSE108475_RAW.tar	Gene Expression Omnibus	GSE108475	http://identifiers.org/geo/GSE108475	50-54	MALE	glioblastoma multiforme	grade 4
E09786	DNA samples	Affymetrix Human Genome U133 Plus 2.0 Array	Affymetrix	DNA Data Processing	Xba	E09786_B_Xba	GSE108475_RAW.tar	Gene Expression Omnibus	GSE108475	http://identifiers.org/geo/GSE108475	50-54	MALE	glioblastoma multiforme	grade 4
E09786	DNA samples	Affymetrix Human Genome U133 Plus 2.0 Array	Affymetrix	DNA Data Processing	Hind	E09786_T_Hind	GSE108475_RAW.tar	Gene Expression Omnibus	GSE108475	http://identifiers.org/geo/GSE108475	50-54	MALE	glioblastoma multiforme	grade 4
E09786	DNA samples	Affymetrix Human Genome U133 Plus 2.0 Array	Affymetrix	DNA Data Processing	Xba	E09786_T_Xba	GSE108475_RAW.tar	Gene Expression Omnibus	GSE108475	http://identifiers.org/geo/GSE108475	50-54	MALE	glioblastoma multiforme	grade 4
E09800	DNA samples	Affymetrix Human Genome U133 Plus 2.0 Array	Affymetrix	DNA Data Processing	Xba	E09800_B_Xba	GSE108475_RAW.tar	Gene Expression Omnibus	GSE108475	http://identifiers.org/geo/GSE108475	65-69	MALE	glioblastoma multiforme	grade 4
E09800	DNA samples	Affymetrix Human Genome U133 Plus 2.0 Array	Affymetrix	DNA Data Processing	Hind	E09800_B_Hind	GSE108475_RAW.tar	Gene Expression Omnibus	GSE108475	http://identifiers.org/geo/GSE108475	65-69	MALE	glioblastoma multiforme	grade 4
E09800	DNA samples	Affymetrix Human Genome U133 Plus 2.0 Array	Affymetrix	DNA Data Processing	Xba	E09800_T_Xba	GSE108475_RAW.tar	Gene Expression Omnibus	GSE108475	http://identifiers.org/geo/GSE108475	65-69	MALE	glioblastoma multiforme	grade 4
E09800	DNA samples	Affymetrix Human Genome U133 Plus 2.0 Array	Affymetrix	DNA Data Processing	Hind	E09800_T_Hind	GSE108475_RAW.tar	Gene Expression Omnibus	GSE108475	http://identifiers.org/geo/GSE108475	65-69	MALE	glioblastoma multiforme	grade 4
E09801	DNA samples	Affymetrix Human Genome U133 Plus 2.0 Array	Affymetrix	DNA Data Processing	Xba	E09801_B_Xba	GSE108475_RAW.tar	Gene Expression Omnibus	GSE108475	http://identifiers.org/geo/GSE108475	30-34	MALE	astrocytoma	grade 3
E09801	DNA samples	Affymetrix Human Genome U133 Plus 2.0 Array	Affymetrix	DNA Data Processing	Hind	E09801_B_Hind	GSE108475_RAW.tar	Gene Expression Omnibus	GSE108475	http://identifiers.org/geo/GSE108475	30-34	MALE	astrocytoma	grade 3
E09801	DNA samples	Affymetrix Human Genome U133 Plus 2.0 Array	Affymetrix	DNA Data Processing	Hind	E09801_T_Hind	GSE108475_RAW.tar	Gene Expression Omnibus	GSE108475	http://identifiers.org/geo/GSE108475	30-34	MALE	astrocytoma	grade 3
E09801	DNA samples	Affymetrix Human Genome U133 Plus 2.0 Array	Affymetrix	DNA Data Processing	Xba	E09801_T_Xba	GSE108475_RAW.tar	Gene Expression Omnibus	GSE108475	http://identifiers.org/geo/GSE108475	30-34	MALE	astrocytoma	grade 3
E09802	DNA samples	Affymetrix Human Genome U133 Plus 2.0 Array	Affymetrix	DNA Data Processing	Hind	E09802_B_Hind	GSE108475_RAW.tar	Gene Expression Omnibus	GSE108475	http://identifiers.org/geo/GSE108475	60-64	MALE	glioblastoma multiforme	grade 4
E09802	DNA samples	Affymetrix Human Genome U133 Plus 2.0 Array	Affymetrix	DNA Data Processing	Xba	E09802_T_Xba	GSE108475_RAW.tar	Gene Expression Omnibus	GSE108475	http://identifiers.org/geo/GSE108475	60-64	MALE	glioblastoma multiforme	grade 4
E09803	DNA samples	Affymetrix Human Mapping 50K Xba240 SNP Array	Affymetrix	DNA Data Processing	Xba	E09803_B_Xba	GSE108475_RAW.tar	Gene Expression Omnibus	GSE108475	http://identifiers.org/geo/GSE108475	35-39	FEMALE	unknown	unknown
E09803	DNA samples	Affymetrix Human Mapping 50K Xba240 SNP Array	Affymetrix	DNA Data Processing	Hind	E09803_B_Hind	GSE108475_RAW.tar	Gene Expression Omnibus	GSE108475	http://identifiers.org/geo/GSE108475	35-39	FEMALE	unknown	unknown
E09810	DNA samples	Affymetrix Human Genome U133 Plus 2.0 Array	Affymetrix	DNA Data Processing	Hind	E09810_B_Hind	GSE108475_RAW.tar	Gene Expression Omnibus	GSE108475	http://identifiers.org/geo/GSE108475	60-64	MALE	glioblastoma multiforme	grade 4
E09810	DNA samples	Affymetrix Human Genome U133 Plus 2.0 Array	Affymetrix	DNA Data Processing	Xba	E09810_T_Xba	GSE108475_RAW.tar	Gene Expression Omnibus	GSE108475	http://identifiers.org/geo/GSE108475	60-64	MALE	glioblastoma multiforme	grade 4
E09810	DNA samples	Affymetrix Human Genome U133 Plus 2.0 Array	Affymetrix	DNA Data Processing	Hind	E09810_T_Hind	GSE108475_RAW.tar	Gene Expression Omnibus	GSE108475	http://identifiers.org/geo/GSE108475	60-64	MALE	glioblastoma multiforme	grade 4
E09811	DNA samples	Affymetrix Human Genome U133 Plus 2.0 Array	Affymetrix	DNA Data Processing	Hind	E09811_B_Hind	GSE108475_RAW.tar	Gene Expression Omnibus	GSE108475	http://identifiers.org/geo/GSE108475	50-54	MALE	astrocytoma	grade 2
E09811	DNA samples	Affymetrix Human Genome U133 Plus 2.0 Array	Affymetrix	DNA Data Processing	Hind	E09811_T_Hind	GSE108475_RAW.tar	Gene Expression Omnibus	GSE108475	http://identifiers.org/geo/GSE108475	50-54	MALE	astrocytoma	grade 2
E09811	DNA samples	Affymetrix Human Genome U133 Plus 2.0 Array	Affymetrix	DNA Data Processing	Xba	E09811_T_Xba	GSE108475_RAW.tar	Gene Expression Omnibus	GSE108475	http://identifiers.org/geo/GSE108475	50-54	MALE	astrocytoma	grade 2
E09819	DNA samples	Affymetrix Human Genome U133 Plus 2.0 Array	Affymetrix	DNA Data Processing	Xba	E09819_B_Xba	GSE108475_RAW.tar	Gene Expression Omnibus	GSE108475	http://identifiers.org/geo/GSE108475	60-64	MALE	astrocytoma	unknown
E09819	DNA samples	Affymetrix Human Genome U133 Plus 2.0 Array	Affymetrix	DNA Data Processing	Hind	E09819_B_Hind	GSE108475_RAW.tar	Gene Expression Omnibus	GSE108475	http://identifiers.org/geo/GSE108475	60-64	MALE	astrocytoma	unknown
E09819	DNA samples	Affymetrix Human Genome U133 Plus 2.0 Array	Affymetrix	DNA Data Processing	Hind	E09819_T_Hind	GSE108475_RAW.tar	Gene Expression Omnibus	GSE108475	http://identifiers.org/geo/GSE108475	60-64	MALE	astrocytoma	unknown
E09819	DNA samples	Affymetrix Human Genome U133 Plus 2.0 Array	Affymetrix	DNA Data Processing	Xba	E09819_T_Xba	GSE108475_RAW.tar	Gene Expression Omnibus	GSE108475	http://identifiers.org/geo/GSE108475	60-64	MALE	astrocytoma	unknown
E09825	DNA samples	Affymetrix Human Genome U133 Plus 2.0 Array	Affymetrix	DNA Data Processing	Hind	E09825_B_Hind	GSE108475_RAW.tar	Gene Expression Omnibus	GSE108475	http://identifiers.org/geo/GSE108475	80-84	FEMALE	glioblastoma multiforme	grade 4
E09825	DNA samples	Affymetrix Human Genome U133 Plus 2.0 Array	Affymetrix	DNA Data Processing	Xba	E09825_B_Xba	GSE108475_RAW.tar	Gene Expression Omnibus	GSE108475	http://identifiers.org/geo/GSE108475	80-84	FEMALE	glioblastoma multiforme	grade 4
E09825	DNA samples	Affymetrix Human Genome U133 Plus 2.0 Array	Affymetrix	DNA Data Processing	Hind	E09825_T_Hind	GSE108475_RAW.tar	Gene Expression Omnibus	GSE108475	http://identifiers.org/geo/GSE108475	80-84	FEMALE	glioblastoma multiforme	grade 4
E09825	DNA samples	Affymetrix Human Genome U133 Plus 2.0 Array	Affymetrix	DNA Data Processing	Xba	E09825_T_Xba	GSE108475_RAW.tar	Gene Expression Omnibus	GSE108475	http://identifiers.org/geo/GSE108475	80-84	FEMALE	glioblastoma multiforme	grade 4
E09829	DNA samples	Affymetrix Human Genome U133 Plus 2.0 Array	Affymetrix	DNA Data Processing	Xba	E09829_B_Xba	GSE108475_RAW.tar	Gene Expression Omnibus	GSE108475	http://identifiers.org/geo/GSE108475	55-59	FEMALE	glioblastoma multiforme	grade 4
E09829	DNA samples	Affymetrix Human Genome U133 Plus 2.0 Array	Affymetrix	DNA Data Processing	Hind	E09829_B_Hind	GSE108475_RAW.tar	Gene Expression Omnibus	GSE108475	http://identifiers.org/geo/GSE108475	55-59	FEMALE	glioblastoma multiforme	grade 4
E09829	DNA samples	Affymetrix Human Genome U133 Plus 2.0 Array	Affymetrix	DNA Data Processing	Hind	E09829_T_Hind	GSE108475_RAW.tar	Gene Expression Omnibus	GSE108475	http://identifiers.org/geo/GSE108475	55-59	FEMALE	glioblastoma multiforme	grade 4
E09829	DNA samples	Affymetrix Human Genome U133 Plus 2.0 Array	Affymetrix	DNA Data Processing	Xba	E09829_T_Xba	GSE108475_RAW.tar	Gene Expression Omnibus	GSE108475	http://identifiers.org/geo/GSE108475	55-59	FEMALE	glioblastoma multiforme	grade 4
E09829	DNA samples	Affymetrix Human Genome U133 Plus 2.0 Array	Affymetrix	DNA Data Processing	Xba	E09829B_T_Xba	GSE108475_RAW.tar	Gene Expression Omnibus	GSE108475	http://identifiers.org/geo/GSE108475	55-59	FEMALE	glioblastoma multiforme	grade 4
E09829	DNA samples	Affymetrix Human Genome U133 Plus 2.0 Array	Affymetrix	DNA Data Processing	Hind	E09829B_T_Hind	GSE108475_RAW.tar	Gene Expression Omnibus	GSE108475	http://identifiers.org/geo/GSE108475	55-59	FEMALE	glioblastoma multiforme	grade 4
E09832	DNA samples	Affymetrix Human Genome U133 Plus 2.0 Array	Affymetrix	DNA Data Processing	Hind	E09832_B_Hind	GSE108475_RAW.tar	Gene Expression Omnibus	GSE108475	http://identifiers.org/geo/GSE108475	65-69	MALE	glioblastoma multiforme	grade 4
E09832	DNA samples	Affymetrix Human Genome U133 Plus 2.0 Array	Affymetrix	DNA Data Processing	Xba	E09832_T_Xba	GSE108475_RAW.tar	Gene Expression Omnibus	GSE108475	http://identifiers.org/geo/GSE108475	65-69	MALE	glioblastoma multiforme	grade 4
E09832	DNA samples	Affymetrix Human Genome U133 Plus 2.0 Array	Affymetrix	DNA Data Processing	Hind	E09832_T_Hind	GSE108475_RAW.tar	Gene Expression Omnibus	GSE108475	http://identifiers.org/geo/GSE108475	65-69	MALE	glioblastoma multiforme	grade 4
E09833	DNA samples	Affymetrix Human Genome U133 Plus 2.0 Array	Affymetrix	DNA Data Processing	Hind	E09833_B_Hind	GSE108475_RAW.tar	Gene Expression Omnibus	GSE108475	http://identifiers.org/geo/GSE108475	50-54	MALE	glioblastoma multiforme	grade 4
E09833	DNA samples	Affymetrix Human Genome U133 Plus 2.0 Array	Affymetrix	DNA Data Processing	Xba	E09833_B_Xba	GSE108475_RAW.tar	Gene Expression Omnibus	GSE108475	http://identifiers.org/geo/GSE108475	50-54	MALE	glioblastoma multiforme	grade 4
E09833	DNA samples	Affymetrix Human Genome U133 Plus 2.0 Array	Affymetrix	DNA Data Processing	Hind	E09833_T_Hind	GSE108475_RAW.tar	Gene Expression Omnibus	GSE108475	http://identifiers.org/geo/GSE108475	50-54	MALE	glioblastoma multiforme	grade 4
E09833	DNA samples	Affymetrix Human Genome U133 Plus 2.0 Array	Affymetrix	DNA Data Processing	Xba	E09833_T_Xba	GSE108475_RAW.tar	Gene Expression Omnibus	GSE108475	http://identifiers.org/geo/GSE108475	50-54	MALE	glioblastoma multiforme	grade 4
E09833	DNA samples	Affymetrix Human Genome U133 Plus 2.0 Array	Affymetrix	DNA Data Processing	Xba	E09833B_T_Xba	GSE108475_RAW.tar	Gene Expression Omnibus	GSE108475	http://identifiers.org/geo/GSE108475	50-54	MALE	glioblastoma multiforme	grade 4
E09833	DNA samples	Affymetrix Human Genome U133 Plus 2.0 Array	Affymetrix	DNA Data Processing	Hind	E09833B_T_Hind	GSE108475_RAW.tar	Gene Expression Omnibus	GSE108475	http://identifiers.org/geo/GSE108475	50-54	MALE	glioblastoma multiforme	grade 4
E09834	DNA samples	Affymetrix Human Mapping 50K Hind240 SNP Array	Affymetrix	DNA Data Processing	Xba	E09834_B_Xba	GSE108475_RAW.tar	Gene Expression Omnibus	GSE108475	http://identifiers.org/geo/GSE108475	65-69	MALE	unknown	unknown
E09834	DNA samples	Affymetrix Human Mapping 50K Hind240 SNP Array	Affymetrix	DNA Data Processing	Hind	E09834_B_Hind	GSE108475_RAW.tar	Gene Expression Omnibus	GSE108475	http://identifiers.org/geo/GSE108475	65-69	MALE	unknown	unknown
E09834	DNA samples	Affymetrix Human Mapping 50K Hind240 SNP Array	Affymetrix	DNA Data Processing	Hind	E09834_T_Hind	GSE108475_RAW.tar	Gene Expression Omnibus	GSE108475	http://identifiers.org/geo/GSE108475	65-69	MALE	unknown	unknown
E09835	DNA samples	Affymetrix Human Mapping 50K Hind240 SNP Array	Affymetrix	DNA Data Processing	Hind	E09835_B_Hind	GSE108475_RAW.tar	Gene Expression Omnibus	GSE108475	http://identifiers.org/geo/GSE108475	70-74	MALE	unknown	unknown
E09835	DNA samples	Affymetrix Human Mapping 50K Hind240 SNP Array	Affymetrix	DNA Data Processing	Hind	E09835_T_Hind	GSE108475_RAW.tar	Gene Expression Omnibus	GSE108475	http://identifiers.org/geo/GSE108475	70-74	MALE	unknown	unknown
E09835	DNA samples	Affymetrix Human Mapping 50K Hind240 SNP Array	Affymetrix	DNA Data Processing	Xba	E09835_T_Xba	GSE108475_RAW.tar	Gene Expression Omnibus	GSE108475	http://identifiers.org/geo/GSE108475	70-74	MALE	unknown	unknown
E09842	DNA samples	Affymetrix Human Genome U133 Plus 2.0 Array	Affymetrix	DNA Data Processing	Xba	E09842_B_Xba	GSE108475_RAW.tar	Gene Expression Omnibus	GSE108475	http://identifiers.org/geo/GSE108475	65-69	MALE	glioblastoma multiforme	grade 4
E09842	DNA samples	Affymetrix Human Genome U133 Plus 2.0 Array	Affymetrix	DNA Data Processing	Hind	E09842_B_Hind	GSE108475_RAW.tar	Gene Expression Omnibus	GSE108475	http://identifiers.org/geo/GSE108475	65-69	MALE	glioblastoma multiforme	grade 4
E09842	DNA samples	Affymetrix Human Genome U133 Plus 2.0 Array	Affymetrix	DNA Data Processing	Hind	E09842_T_Hind	GSE108475_RAW.tar	Gene Expression Omnibus	GSE108475	http://identifiers.org/geo/GSE108475	65-69	MALE	glioblastoma multiforme	grade 4
E09842	DNA samples	Affymetrix Human Genome U133 Plus 2.0 Array	Affymetrix	DNA Data Processing	Xba	E09842_T_Xba	GSE108475_RAW.tar	Gene Expression Omnibus	GSE108475	http://identifiers.org/geo/GSE108475	65-69	MALE	glioblastoma multiforme	grade 4
E09846	DNA samples	Affymetrix Human Genome U133 Plus 2.0 Array	Affymetrix	DNA Data Processing	Hind	E09846_B_Hind	GSE108475_RAW.tar	Gene Expression Omnibus	GSE108475	http://identifiers.org/geo/GSE108475	70-74	MALE	glioblastoma multiforme	unknown
E09846	DNA samples	Affymetrix Human Genome U133 Plus 2.0 Array	Affymetrix	DNA Data Processing	Xba	E09846_B_Xba	GSE108475_RAW.tar	Gene Expression Omnibus	GSE108475	http://identifiers.org/geo/GSE108475	70-74	MALE	glioblastoma multiforme	unknown
E09846	DNA samples	Affymetrix Human Genome U133 Plus 2.0 Array	Affymetrix	DNA Data Processing	Hind	E09846_T_Hind	GSE108475_RAW.tar	Gene Expression Omnibus	GSE108475	http://identifiers.org/geo/GSE108475	70-74	MALE	glioblastoma multiforme	unknown
E09846	DNA samples	Affymetrix Human Genome U133 Plus 2.0 Array	Affymetrix	DNA Data Processing	Xba	E09846_T_Xba	GSE108475_RAW.tar	Gene Expression Omnibus	GSE108475	http://identifiers.org/geo/GSE108475	70-74	MALE	glioblastoma multiforme	unknown
E09848	DNA samples	Affymetrix Human Genome U133 Plus 2.0 Array	Affymetrix	DNA Data Processing	Hind	E09848_B_Hind	GSE108475_RAW.tar	Gene Expression Omnibus	GSE108475	http://identifiers.org/geo/GSE108475	40-44	FEMALE	mixed	unknown
E09848	DNA samples	Affymetrix Human Genome U133 Plus 2.0 Array	Affymetrix	DNA Data Processing	Xba	E09848_B_Xba	GSE108475_RAW.tar	Gene Expression Omnibus	GSE108475	http://identifiers.org/geo/GSE108475	40-44	FEMALE	mixed	unknown
E09848	DNA samples	Affymetrix Human Genome U133 Plus 2.0 Array	Affymetrix	DNA Data Processing	Xba	E09848_T_Xba	GSE108475_RAW.tar	Gene Expression Omnibus	GSE108475	http://identifiers.org/geo/GSE108475	40-44	FEMALE	mixed	unknown
E09852	DNA samples	Affymetrix Human Genome U133 Plus 2.0 Array	Affymetrix	DNA Data Processing	Xba	E09852_B_Xba	GSE108475_RAW.tar	Gene Expression Omnibus	GSE108475	http://identifiers.org/geo/GSE108475	45-49	FEMALE	glioblastoma multiforme	unknown
E09852	DNA samples	Affymetrix Human Genome U133 Plus 2.0 Array	Affymetrix	DNA Data Processing	Hind	E09852_T_Hind	GSE108475_RAW.tar	Gene Expression Omnibus	GSE108475	http://identifiers.org/geo/GSE108475	45-49	FEMALE	glioblastoma multiforme	unknown
E09852	DNA samples	Affymetrix Human Genome U133 Plus 2.0 Array	Affymetrix	DNA Data Processing	Xba	E09852_T_Xba	GSE108475_RAW.tar	Gene Expression Omnibus	GSE108475	http://identifiers.org/geo/GSE108475	45-49	FEMALE	glioblastoma multiforme	unknown
E09857	DNA samples	Affymetrix Human Genome U133 Plus 2.0 Array	Affymetrix	DNA Data Processing	Xba	E09857_B_Xba	GSE108475_RAW.tar	Gene Expression Omnibus	GSE108475	http://identifiers.org/geo/GSE108475	65-69	MALE	glioblastoma multiforme	grade 4
E09857	DNA samples	Affymetrix Human Genome U133 Plus 2.0 Array	Affymetrix	DNA Data Processing	Xba	E09857_T_Xba	GSE108475_RAW.tar	Gene Expression Omnibus	GSE108475	http://identifiers.org/geo/GSE108475	65-69	MALE	glioblastoma multiforme	grade 4
E09857	DNA samples	Affymetrix Human Genome U133 Plus 2.0 Array	Affymetrix	DNA Data Processing	Hind	E09857_T_Hind	GSE108475_RAW.tar	Gene Expression Omnibus	GSE108475	http://identifiers.org/geo/GSE108475	65-69	MALE	glioblastoma multiforme	grade 4
E09858	DNA samples	Affymetrix Human Genome U133 Plus 2.0 Array	Affymetrix	DNA Data Processing	Hind	E09858_B_Hind	GSE108475_RAW.tar	Gene Expression Omnibus	GSE108475	http://identifiers.org/geo/GSE108475	55-59	FEMALE	oligodendroglioma	unknown
E09858	DNA samples	Affymetrix Human Genome U133 Plus 2.0 Array	Affymetrix	DNA Data Processing	Xba	E09858_B_Xba	GSE108475_RAW.tar	Gene Expression Omnibus	GSE108475	http://identifiers.org/geo/GSE108475	55-59	FEMALE	oligodendroglioma	unknown
E09858	DNA samples	Affymetrix Human Genome U133 Plus 2.0 Array	Affymetrix	DNA Data Processing	Hind	E09858_T_Hind	GSE108475_RAW.tar	Gene Expression Omnibus	GSE108475	http://identifiers.org/geo/GSE108475	55-59	FEMALE	oligodendroglioma	unknown
E09860	DNA samples	Affymetrix Human Genome U133 Plus 2.0 Array	Affymetrix	DNA Data Processing	Hind	E09860_B_Hind	GSE108475_RAW.tar	Gene Expression Omnibus	GSE108475	http://identifiers.org/geo/GSE108475	35-39	FEMALE	oligodendroglioma	grade 2
E09860	DNA samples	Affymetrix Human Genome U133 Plus 2.0 Array	Affymetrix	DNA Data Processing	Xba	E09860_B_Xba	GSE108475_RAW.tar	Gene Expression Omnibus	GSE108475	http://identifiers.org/geo/GSE108475	35-39	FEMALE	oligodendroglioma	grade 2
E09860	DNA samples	Affymetrix Human Genome U133 Plus 2.0 Array	Affymetrix	DNA Data Processing	Xba	E09860_T_Xba	GSE108475_RAW.tar	Gene Expression Omnibus	GSE108475	http://identifiers.org/geo/GSE108475	35-39	FEMALE	oligodendroglioma	grade 2
E09860	DNA samples	Affymetrix Human Genome U133 Plus 2.0 Array	Affymetrix	DNA Data Processing	Hind	E09860_T_Hind	GSE108475_RAW.tar	Gene Expression Omnibus	GSE108475	http://identifiers.org/geo/GSE108475	35-39	FEMALE	oligodendroglioma	grade 2
E09862	DNA samples	Affymetrix Human Genome U133 Plus 2.0 Array	Affymetrix	DNA Data Processing	Hind	E09862_B_Hind	GSE108475_RAW.tar	Gene Expression Omnibus	GSE108475	http://identifiers.org/geo/GSE108475	80-84	FEMALE	glioblastoma multiforme	grade 4
E09862	DNA samples	Affymetrix Human Genome U133 Plus 2.0 Array	Affymetrix	DNA Data Processing	Xba	E09862_B_Xba	GSE108475_RAW.tar	Gene Expression Omnibus	GSE108475	http://identifiers.org/geo/GSE108475	80-84	FEMALE	glioblastoma multiforme	grade 4
E09862	DNA samples	Affymetrix Human Genome U133 Plus 2.0 Array	Affymetrix	DNA Data Processing	Xba	E09862_T_Xba	GSE108475_RAW.tar	Gene Expression Omnibus	GSE108475	http://identifiers.org/geo/GSE108475	80-84	FEMALE	glioblastoma multiforme	grade 4
E09862	DNA samples	Affymetrix Human Genome U133 Plus 2.0 Array	Affymetrix	DNA Data Processing	Hind	E09862_T_Hind	GSE108475_RAW.tar	Gene Expression Omnibus	GSE108475	http://identifiers.org/geo/GSE108475	80-84	FEMALE	glioblastoma multiforme	grade 4
E09868	DNA samples	Affymetrix Human Genome U133 Plus 2.0 Array	Affymetrix	DNA Data Processing	Hind	E09868_B_Hind	GSE108475_RAW.tar	Gene Expression Omnibus	GSE108475	http://identifiers.org/geo/GSE108475	50-54	FEMALE	unknown	unknown
E09868	DNA samples	Affymetrix Human Genome U133 Plus 2.0 Array	Affymetrix	DNA Data Processing	Xba	E09868_B_Xba	GSE108475_RAW.tar	Gene Expression Omnibus	GSE108475	http://identifiers.org/geo/GSE108475	50-54	FEMALE	unknown	unknown
E09868	DNA samples	Affymetrix Human Genome U133 Plus 2.0 Array	Affymetrix	DNA Data Processing	Hind	E09868_T_Hind	GSE108475_RAW.tar	Gene Expression Omnibus	GSE108475	http://identifiers.org/geo/GSE108475	50-54	FEMALE	unknown	unknown
E09868	DNA samples	Affymetrix Human Genome U133 Plus 2.0 Array	Affymetrix	DNA Data Processing	Xba	E09868_T_Xba	GSE108475_RAW.tar	Gene Expression Omnibus	GSE108475	http://identifiers.org/geo/GSE108475	50-54	FEMALE	unknown	unknown
E09871	DNA samples	Affymetrix Human Mapping 50K Hind240 SNP Array	Affymetrix	DNA Data Processing	Hind	E09871_B_Hind	GSE108475_RAW.tar	Gene Expression Omnibus	GSE108475	http://identifiers.org/geo/GSE108475	55-59	MALE	unknown	unknown
E09871	DNA samples	Affymetrix Human Mapping 50K Hind240 SNP Array	Affymetrix	DNA Data Processing	Xba	E09871_B_Xba	GSE108475_RAW.tar	Gene Expression Omnibus	GSE108475	http://identifiers.org/geo/GSE108475	55-59	MALE	unknown	unknown
E09871	DNA samples	Affymetrix Human Mapping 50K Hind240 SNP Array	Affymetrix	DNA Data Processing	Xba	E09871_T_Xba	GSE108475_RAW.tar	Gene Expression Omnibus	GSE108475	http://identifiers.org/geo/GSE108475	55-59	MALE	unknown	unknown
E09871	DNA samples	Affymetrix Human Mapping 50K Hind240 SNP Array	Affymetrix	DNA Data Processing	Hind	E09871_T_Hind	GSE108475_RAW.tar	Gene Expression Omnibus	GSE108475	http://identifiers.org/geo/GSE108475	55-59	MALE	unknown	unknown
E09888	DNA samples	Affymetrix Human Genome U133 Plus 2.0 Array	Affymetrix	DNA Data Processing	Hind	E09888_B_Hind	GSE108475_RAW.tar	Gene Expression Omnibus	GSE108475	http://identifiers.org/geo/GSE108475	75-79	MALE	unknown	unknown
E09888	DNA samples	Affymetrix Human Genome U133 Plus 2.0 Array	Affymetrix	DNA Data Processing	Hind	E09888_T_Hind	GSE108475_RAW.tar	Gene Expression Omnibus	GSE108475	http://identifiers.org/geo/GSE108475	75-79	MALE	unknown	unknown
E09890	DNA samples	Affymetrix Human Genome U133 Plus 2.0 Array	Affymetrix	DNA Data Processing	Xba	E09890_B_Xba	GSE108475_RAW.tar	Gene Expression Omnibus	GSE108475	http://identifiers.org/geo/GSE108475	55-59	MALE	oligodendroglioma	grade 2
E09890	DNA samples	Affymetrix Human Genome U133 Plus 2.0 Array	Affymetrix	DNA Data Processing	Hind	E09890_B_Hind	GSE108475_RAW.tar	Gene Expression Omnibus	GSE108475	http://identifiers.org/geo/GSE108475	55-59	MALE	oligodendroglioma	grade 2
E09891	DNA samples	Affymetrix Human Mapping 50K Hind240 SNP Array	Affymetrix	DNA Data Processing	Hind	E09891_B_Hind	GSE108475_RAW.tar	Gene Expression Omnibus	GSE108475	http://identifiers.org/geo/GSE108475	35-39	MALE	unknown	unknown
E09891	DNA samples	Affymetrix Human Mapping 50K Hind240 SNP Array	Affymetrix	DNA Data Processing	Xba	E09891_B_Xba	GSE108475_RAW.tar	Gene Expression Omnibus	GSE108475	http://identifiers.org/geo/GSE108475	35-39	MALE	unknown	unknown
E09892	DNA samples	Affymetrix Human Genome U133 Plus 2.0 Array	Affymetrix	DNA Data Processing	Hind	E09892_B_Hind	GSE108475_RAW.tar	Gene Expression Omnibus	GSE108475	http://identifiers.org/geo/GSE108475	20-24	FEMALE	astrocytoma	unknown
E09892	DNA samples	Affymetrix Human Genome U133 Plus 2.0 Array	Affymetrix	DNA Data Processing	Xba	E09892_B_Xba	GSE108475_RAW.tar	Gene Expression Omnibus	GSE108475	http://identifiers.org/geo/GSE108475	20-24	FEMALE	astrocytoma	unknown
E09892	DNA samples	Affymetrix Human Genome U133 Plus 2.0 Array	Affymetrix	DNA Data Processing	Hind	E09892_T_Hind	GSE108475_RAW.tar	Gene Expression Omnibus	GSE108475	http://identifiers.org/geo/GSE108475	20-24	FEMALE	astrocytoma	unknown
E09893	DNA samples	Affymetrix Human Genome U133 Plus 2.0 Array	Affymetrix	DNA Data Processing	Xba	E09893_B_Xba	GSE108475_RAW.tar	Gene Expression Omnibus	GSE108475	http://identifiers.org/geo/GSE108475	35-39	FEMALE	oligodendroglioma	grade 3
E09893	DNA samples	Affymetrix Human Genome U133 Plus 2.0 Array	Affymetrix	DNA Data Processing	Hind	E09893_T_Hind	GSE108475_RAW.tar	Gene Expression Omnibus	GSE108475	http://identifiers.org/geo/GSE108475	35-39	FEMALE	oligodendroglioma	grade 3
E09893	DNA samples	Affymetrix Human Genome U133 Plus 2.0 Array	Affymetrix	DNA Data Processing	Xba	E09893_T_Xba	GSE108475_RAW.tar	Gene Expression Omnibus	GSE108475	http://identifiers.org/geo/GSE108475	35-39	FEMALE	oligodendroglioma	grade 3
E09899	DNA samples	Affymetrix Human Genome U133 Plus 2.0 Array	Affymetrix	DNA Data Processing	Hind	E09899_B_Hind	GSE108475_RAW.tar	Gene Expression Omnibus	GSE108475	http://identifiers.org/geo/GSE108475	20-24	MALE	unknown	unknown
E09899	DNA samples	Affymetrix Human Genome U133 Plus 2.0 Array	Affymetrix	DNA Data Processing	Xba	E09899_B_Xba	GSE108475_RAW.tar	Gene Expression Omnibus	GSE108475	http://identifiers.org/geo/GSE108475	20-24	MALE	unknown	unknown
E09899	DNA samples	Affymetrix Human Genome U133 Plus 2.0 Array	Affymetrix	DNA Data Processing	Hind	E09899_T_Hind	GSE108475_RAW.tar	Gene Expression Omnibus	GSE108475	http://identifiers.org/geo/GSE108475	20-24	MALE	unknown	unknown
E09899	DNA samples	Affymetrix Human Genome U133 Plus 2.0 Array	Affymetrix	DNA Data Processing	Xba	E09899_T_Xba	GSE108475_RAW.tar	Gene Expression Omnibus	GSE108475	http://identifiers.org/geo/GSE108475	20-24	MALE	unknown	unknown
E09900	DNA samples	Affymetrix Human Genome U133 Plus 2.0 Array	Affymetrix	DNA Data Processing	Xba	E09900_B_Xba	GSE108475_RAW.tar	Gene Expression Omnibus	GSE108475	http://identifiers.org/geo/GSE108475	50-54	FEMALE	unknown	unknown
E09900	DNA samples	Affymetrix Human Genome U133 Plus 2.0 Array	Affymetrix	DNA Data Processing	Hind	E09900_B_Hind	GSE108475_RAW.tar	Gene Expression Omnibus	GSE108475	http://identifiers.org/geo/GSE108475	50-54	FEMALE	unknown	unknown
E09900	DNA samples	Affymetrix Human Genome U133 Plus 2.0 Array	Affymetrix	DNA Data Processing	Xba	E09900_T_Xba	GSE108475_RAW.tar	Gene Expression Omnibus	GSE108475	http://identifiers.org/geo/GSE108475	50-54	FEMALE	unknown	unknown
E09900	DNA samples	Affymetrix Human Genome U133 Plus 2.0 Array	Affymetrix	DNA Data Processing	Hind	E09900_T_Hind	GSE108475_RAW.tar	Gene Expression Omnibus	GSE108475	http://identifiers.org/geo/GSE108475	50-54	FEMALE	unknown	unknown
E09902	DNA samples	Affymetrix Human Mapping 50K Hind240 SNP Array	Affymetrix	DNA Data Processing	Hind	E09902_B_Hind	GSE108475_RAW.tar	Gene Expression Omnibus	GSE108475	http://identifiers.org/geo/GSE108475	50-54	MALE	unknown	unknown
E09902	DNA samples	Affymetrix Human Mapping 50K Hind240 SNP Array	Affymetrix	DNA Data Processing	Xba	E09902_B_Xba	GSE108475_RAW.tar	Gene Expression Omnibus	GSE108475	http://identifiers.org/geo/GSE108475	50-54	MALE	unknown	unknown
E09902	DNA samples	Affymetrix Human Mapping 50K Hind240 SNP Array	Affymetrix	DNA Data Processing	Xba	E09902_T_Xba	GSE108475_RAW.tar	Gene Expression Omnibus	GSE108475	http://identifiers.org/geo/GSE108475	50-54	MALE	unknown	unknown
E09902	DNA samples	Affymetrix Human Mapping 50K Hind240 SNP Array	Affymetrix	DNA Data Processing	Hind	E09902_T_Hind	GSE108475_RAW.tar	Gene Expression Omnibus	GSE108475	http://identifiers.org/geo/GSE108475	50-54	MALE	unknown	unknown
E09906	DNA samples	Affymetrix Human Genome U133 Plus 2.0 Array	Affymetrix	DNA Data Processing	Xba	E09906_B_Xba	GSE108475_RAW.tar	Gene Expression Omnibus	GSE108475	http://identifiers.org/geo/GSE108475	55-59	MALE	glioblastoma multiforme	grade 4
E09906	DNA samples	Affymetrix Human Genome U133 Plus 2.0 Array	Affymetrix	DNA Data Processing	Hind	E09906_B_Hind	GSE108475_RAW.tar	Gene Expression Omnibus	GSE108475	http://identifiers.org/geo/GSE108475	55-59	MALE	glioblastoma multiforme	grade 4
E09906	DNA samples	Affymetrix Human Genome U133 Plus 2.0 Array	Affymetrix	DNA Data Processing	Xba	E09906_T_Xba	GSE108475_RAW.tar	Gene Expression Omnibus	GSE108475	http://identifiers.org/geo/GSE108475	55-59	MALE	glioblastoma multiforme	grade 4
E09906	DNA samples	Affymetrix Human Genome U133 Plus 2.0 Array	Affymetrix	DNA Data Processing	Hind	E09906_T_Hind	GSE108475_RAW.tar	Gene Expression Omnibus	GSE108475	http://identifiers.org/geo/GSE108475	55-59	MALE	glioblastoma multiforme	grade 4
E09907	DNA samples	Affymetrix Human Genome U133 Plus 2.0 Array	Affymetrix	DNA Data Processing	Hind	E09907_B_Hind	GSE108475_RAW.tar	Gene Expression Omnibus	GSE108475	http://identifiers.org/geo/GSE108475	35-39	MALE	glioblastoma multiforme	grade 4
E09907	DNA samples	Affymetrix Human Genome U133 Plus 2.0 Array	Affymetrix	DNA Data Processing	Xba	E09907_B_Xba	GSE108475_RAW.tar	Gene Expression Omnibus	GSE108475	http://identifiers.org/geo/GSE108475	35-39	MALE	glioblastoma multiforme	grade 4
E09907	DNA samples	Affymetrix Human Genome U133 Plus 2.0 Array	Affymetrix	DNA Data Processing	Hind	E09907_T_Hind	GSE108475_RAW.tar	Gene Expression Omnibus	GSE108475	http://identifiers.org/geo/GSE108475	35-39	MALE	glioblastoma multiforme	grade 4
E09907	DNA samples	Affymetrix Human Genome U133 Plus 2.0 Array	Affymetrix	DNA Data Processing	Xba	E09907_T_Xba	GSE108475_RAW.tar	Gene Expression Omnibus	GSE108475	http://identifiers.org/geo/GSE108475	35-39	MALE	glioblastoma multiforme	grade 4
E09907	DNA samples	Affymetrix Human Genome U133 Plus 2.0 Array	Affymetrix	DNA Data Processing	Xba	E09907B_T_Xba	GSE108475_RAW.tar	Gene Expression Omnibus	GSE108475	http://identifiers.org/geo/GSE108475	35-39	MALE	glioblastoma multiforme	grade 4
E09907	DNA samples	Affymetrix Human Genome U133 Plus 2.0 Array	Affymetrix	DNA Data Processing	Hind	E09907B_T_Hind	GSE108475_RAW.tar	Gene Expression Omnibus	GSE108475	http://identifiers.org/geo/GSE108475	35-39	MALE	glioblastoma multiforme	grade 4
E09910	DNA samples	Affymetrix Human Genome U133 Plus 2.0 Array	Affymetrix	DNA Data Processing	Xba	E09910_B_Xba	GSE108475_RAW.tar	Gene Expression Omnibus	GSE108475	http://identifiers.org/geo/GSE108475	50-54	MALE	unknown	unknown
E09910	DNA samples	Affymetrix Human Genome U133 Plus 2.0 Array	Affymetrix	DNA Data Processing	Xba	E09910_T_Xba	GSE108475_RAW.tar	Gene Expression Omnibus	GSE108475	http://identifiers.org/geo/GSE108475	50-54	MALE	unknown	unknown
E09910	DNA samples	Affymetrix Human Genome U133 Plus 2.0 Array	Affymetrix	DNA Data Processing	Hind	E09910_T_Hind	GSE108475_RAW.tar	Gene Expression Omnibus	GSE108475	http://identifiers.org/geo/GSE108475	50-54	MALE	unknown	unknown
E09914	DNA samples	Affymetrix Human Genome U133 Plus 2.0 Array	Affymetrix	DNA Data Processing	Hind	E09914_B_Hind	GSE108475_RAW.tar	Gene Expression Omnibus	GSE108475	http://identifiers.org/geo/GSE108475	35-39	MALE	astrocytoma	grade 3
E09914	DNA samples	Affymetrix Human Genome U133 Plus 2.0 Array	Affymetrix	DNA Data Processing	Xba	E09914_B_Xba	GSE108475_RAW.tar	Gene Expression Omnibus	GSE108475	http://identifiers.org/geo/GSE108475	35-39	MALE	astrocytoma	grade 3
E09914	DNA samples	Affymetrix Human Genome U133 Plus 2.0 Array	Affymetrix	DNA Data Processing	Xba	E09914_T_Xba	GSE108475_RAW.tar	Gene Expression Omnibus	GSE108475	http://identifiers.org/geo/GSE108475	35-39	MALE	astrocytoma	grade 3
E09914	DNA samples	Affymetrix Human Genome U133 Plus 2.0 Array	Affymetrix	DNA Data Processing	Hind	E09914_T_Hind	GSE108475_RAW.tar	Gene Expression Omnibus	GSE108475	http://identifiers.org/geo/GSE108475	35-39	MALE	astrocytoma	grade 3
E09916	DNA samples	Affymetrix Human Genome U133 Plus 2.0 Array	Affymetrix	DNA Data Processing	Xba	E09916_B_Xba	GSE108475_RAW.tar	Gene Expression Omnibus	GSE108475	http://identifiers.org/geo/GSE108475	70-74	MALE	unknown	unknown
E09916	DNA samples	Affymetrix Human Genome U133 Plus 2.0 Array	Affymetrix	DNA Data Processing	Hind	E09916_B_Hind	GSE108475_RAW.tar	Gene Expression Omnibus	GSE108475	http://identifiers.org/geo/GSE108475	70-74	MALE	unknown	unknown
E09916	DNA samples	Affymetrix Human Genome U133 Plus 2.0 Array	Affymetrix	DNA Data Processing	Hind	E09916_T_Hind	GSE108475_RAW.tar	Gene Expression Omnibus	GSE108475	http://identifiers.org/geo/GSE108475	70-74	MALE	unknown	unknown
E09916	DNA samples	Affymetrix Human Genome U133 Plus 2.0 Array	Affymetrix	DNA Data Processing	Xba	E09916_T_Xba	GSE108475_RAW.tar	Gene Expression Omnibus	GSE108475	http://identifiers.org/geo/GSE108475	70-74	MALE	unknown	unknown
E09917	DNA samples	Affymetrix Human Genome U133 Plus 2.0 Array	Affymetrix	DNA Data Processing	Xba	E09917_B_Xba	GSE108475_RAW.tar	Gene Expression Omnibus	GSE108475	http://identifiers.org/geo/GSE108475	75-79	MALE	glioblastoma multiforme	unknown
E09917	DNA samples	Affymetrix Human Genome U133 Plus 2.0 Array	Affymetrix	DNA Data Processing	Hind	E09917_B_Hind	GSE108475_RAW.tar	Gene Expression Omnibus	GSE108475	http://identifiers.org/geo/GSE108475	75-79	MALE	glioblastoma multiforme	unknown
E09917	DNA samples	Affymetrix Human Genome U133 Plus 2.0 Array	Affymetrix	DNA Data Processing	Hind	E09917_T_Hind	GSE108475_RAW.tar	Gene Expression Omnibus	GSE108475	http://identifiers.org/geo/GSE108475	75-79	MALE	glioblastoma multiforme	unknown
E09917	DNA samples	Affymetrix Human Genome U133 Plus 2.0 Array	Affymetrix	DNA Data Processing	Xba	E09917_T_Xba	GSE108475_RAW.tar	Gene Expression Omnibus	GSE108475	http://identifiers.org/geo/GSE108475	75-79	MALE	glioblastoma multiforme	unknown
E09920	DNA samples	Affymetrix Human Genome U133 Plus 2.0 Array	Affymetrix	DNA Data Processing	Xba	E09920_B_Xba	GSE108475_RAW.tar	Gene Expression Omnibus	GSE108475	http://identifiers.org/geo/GSE108475	25-29	MALE	astrocytoma	grade 3
E09920	DNA samples	Affymetrix Human Genome U133 Plus 2.0 Array	Affymetrix	DNA Data Processing	Hind	E09920_B_Hind	GSE108475_RAW.tar	Gene Expression Omnibus	GSE108475	http://identifiers.org/geo/GSE108475	25-29	MALE	astrocytoma	grade 3
E09920	DNA samples	Affymetrix Human Genome U133 Plus 2.0 Array	Affymetrix	DNA Data Processing	Hind	E09920_T_Hind	GSE108475_RAW.tar	Gene Expression Omnibus	GSE108475	http://identifiers.org/geo/GSE108475	25-29	MALE	astrocytoma	grade 3
E09921	DNA samples	Affymetrix Human Genome U133 Plus 2.0 Array	Affymetrix	DNA Data Processing	Xba	E09921_B_Xba	GSE108475_RAW.tar	Gene Expression Omnibus	GSE108475	http://identifiers.org/geo/GSE108475	40-44	FEMALE	astrocytoma	unknown
E09921	DNA samples	Affymetrix Human Genome U133 Plus 2.0 Array	Affymetrix	DNA Data Processing	Hind	E09921_B_Hind	GSE108475_RAW.tar	Gene Expression Omnibus	GSE108475	http://identifiers.org/geo/GSE108475	40-44	FEMALE	astrocytoma	unknown
E09921	DNA samples	Affymetrix Human Genome U133 Plus 2.0 Array	Affymetrix	DNA Data Processing	Hind	E09921_T_Hind	GSE108475_RAW.tar	Gene Expression Omnibus	GSE108475	http://identifiers.org/geo/GSE108475	40-44	FEMALE	astrocytoma	unknown
E09921	DNA samples	Affymetrix Human Genome U133 Plus 2.0 Array	Affymetrix	DNA Data Processing	Xba	E09921_T_Xba	GSE108475_RAW.tar	Gene Expression Omnibus	GSE108475	http://identifiers.org/geo/GSE108475	40-44	FEMALE	astrocytoma	unknown
E09922	DNA samples	Affymetrix Human Genome U133 Plus 2.0 Array	Affymetrix	DNA Data Processing	Hind	E09922_B_Hind	GSE108475_RAW.tar	Gene Expression Omnibus	GSE108475	http://identifiers.org/geo/GSE108475	40-44	MALE	unknown	unknown
E09922	DNA samples	Affymetrix Human Genome U133 Plus 2.0 Array	Affymetrix	DNA Data Processing	Xba	E09922_B_Xba	GSE108475_RAW.tar	Gene Expression Omnibus	GSE108475	http://identifiers.org/geo/GSE108475	40-44	MALE	unknown	unknown
E09922	DNA samples	Affymetrix Human Genome U133 Plus 2.0 Array	Affymetrix	DNA Data Processing	Hind	E09922_T_Hind	GSE108475_RAW.tar	Gene Expression Omnibus	GSE108475	http://identifiers.org/geo/GSE108475	40-44	MALE	unknown	unknown
E09922	DNA samples	Affymetrix Human Genome U133 Plus 2.0 Array	Affymetrix	DNA Data Processing	Xba	E09922_T_Xba	GSE108475_RAW.tar	Gene Expression Omnibus	GSE108475	http://identifiers.org/geo/GSE108475	40-44	MALE	unknown	unknown
E09923	DNA samples	Affymetrix Human Genome U133 Plus 2.0 Array	Affymetrix	DNA Data Processing	Xba	E09923_B_Xba	GSE108475_RAW.tar	Gene Expression Omnibus	GSE108475	http://identifiers.org/geo/GSE108475	45-49	MALE	unknown	unknown
E09923	DNA samples	Affymetrix Human Genome U133 Plus 2.0 Array	Affymetrix	DNA Data Processing	Hind	E09923_T_Hind	GSE108475_RAW.tar	Gene Expression Omnibus	GSE108475	http://identifiers.org/geo/GSE108475	45-49	MALE	unknown	unknown
E09923	DNA samples	Affymetrix Human Genome U133 Plus 2.0 Array	Affymetrix	DNA Data Processing	Xba	E09923_T_Xba	GSE108475_RAW.tar	Gene Expression Omnibus	GSE108475	http://identifiers.org/geo/GSE108475	45-49	MALE	unknown	unknown
E09924	DNA samples	Affymetrix Human Genome U133 Plus 2.0 Array	Affymetrix	DNA Data Processing	Xba	E09924_B_Xba	GSE108475_RAW.tar	Gene Expression Omnibus	GSE108475	http://identifiers.org/geo/GSE108475	40-44	FEMALE	unknown	unknown
E09924	DNA samples	Affymetrix Human Genome U133 Plus 2.0 Array	Affymetrix	DNA Data Processing	Hind	E09924_T_Hind	GSE108475_RAW.tar	Gene Expression Omnibus	GSE108475	http://identifiers.org/geo/GSE108475	40-44	FEMALE	unknown	unknown
E09924	DNA samples	Affymetrix Human Genome U133 Plus 2.0 Array	Affymetrix	DNA Data Processing	Xba	E09924_T_Xba	GSE108475_RAW.tar	Gene Expression Omnibus	GSE108475	http://identifiers.org/geo/GSE108475	40-44	FEMALE	unknown	unknown
E09930	DNA samples	Affymetrix Human Genome U133 Plus 2.0 Array	Affymetrix	DNA Data Processing	Xba	E09930_B_Xba	GSE108475_RAW.tar	Gene Expression Omnibus	GSE108475	http://identifiers.org/geo/GSE108475	55-59	FEMALE	glioblastoma multiforme	unknown
E09930	DNA samples	Affymetrix Human Genome U133 Plus 2.0 Array	Affymetrix	DNA Data Processing	Hind	E09930_B_Hind	GSE108475_RAW.tar	Gene Expression Omnibus	GSE108475	http://identifiers.org/geo/GSE108475	55-59	FEMALE	glioblastoma multiforme	unknown
E09930	DNA samples	Affymetrix Human Genome U133 Plus 2.0 Array	Affymetrix	DNA Data Processing	Hind	E09930_T_Hind	GSE108475_RAW.tar	Gene Expression Omnibus	GSE108475	http://identifiers.org/geo/GSE108475	55-59	FEMALE	glioblastoma multiforme	unknown
E09930	DNA samples	Affymetrix Human Genome U133 Plus 2.0 Array	Affymetrix	DNA Data Processing	Xba	E09930_T_Xba	GSE108475_RAW.tar	Gene Expression Omnibus	GSE108475	http://identifiers.org/geo/GSE108475	55-59	FEMALE	glioblastoma multiforme	unknown
E09932	DNA samples	Affymetrix Human Mapping 50K Hind240 SNP Array	Affymetrix	DNA Data Processing	Hind	E09932_B_Hind	GSE108475_RAW.tar	Gene Expression Omnibus	GSE108475	http://identifiers.org/geo/GSE108475	25-29	FEMALE	unknown	unknown
E09932	DNA samples	Affymetrix Human Mapping 50K Hind240 SNP Array	Affymetrix	DNA Data Processing	Xba	E09932_B_Xba	GSE108475_RAW.tar	Gene Expression Omnibus	GSE108475	http://identifiers.org/geo/GSE108475	25-29	FEMALE	unknown	unknown
E09935	DNA samples	Affymetrix Human Genome U133 Plus 2.0 Array	Affymetrix	DNA Data Processing	Xba	E09935_T_Xba	GSE108475_RAW.tar	Gene Expression Omnibus	GSE108475	http://identifiers.org/geo/GSE108475	40-44	MALE	unknown	unknown
E09936	DNA samples	Affymetrix Human Mapping 50K Hind240 SNP Array	Affymetrix	DNA Data Processing	Hind	E09936_B_Hind	GSE108475_RAW.tar	Gene Expression Omnibus	GSE108475	http://identifiers.org/geo/GSE108475	70-74	MALE	unknown	unknown
E09936	DNA samples	Affymetrix Human Mapping 50K Hind240 SNP Array	Affymetrix	DNA Data Processing	Xba	E09936_B_Xba	GSE108475_RAW.tar	Gene Expression Omnibus	GSE108475	http://identifiers.org/geo/GSE108475	70-74	MALE	unknown	unknown
E09936	DNA samples	Affymetrix Human Mapping 50K Hind240 SNP Array	Affymetrix	DNA Data Processing	Xba	E09936_T_Xba	GSE108475_RAW.tar	Gene Expression Omnibus	GSE108475	http://identifiers.org/geo/GSE108475	70-74	MALE	unknown	unknown
E09936	DNA samples	Affymetrix Human Mapping 50K Hind240 SNP Array	Affymetrix	DNA Data Processing	Hind	E09936_T_Hind	GSE108475_RAW.tar	Gene Expression Omnibus	GSE108475	http://identifiers.org/geo/GSE108475	70-74	MALE	unknown	unknown
E09937	DNA samples	Affymetrix Human Genome U133 Plus 2.0 Array	Affymetrix	DNA Data Processing	Xba	E09937_T_Xba	GSE108475_RAW.tar	Gene Expression Omnibus	GSE108475	http://identifiers.org/geo/GSE108475	50-54	MALE	oligodendroglioma	grade 2
E09937	DNA samples	Affymetrix Human Genome U133 Plus 2.0 Array	Affymetrix	DNA Data Processing	Hind	E09937_T_Hind	GSE108475_RAW.tar	Gene Expression Omnibus	GSE108475	http://identifiers.org/geo/GSE108475	50-54	MALE	oligodendroglioma	grade 2
E09938	DNA samples	Affymetrix Human Genome U133 Plus 2.0 Array	Affymetrix	DNA Data Processing	Hind	E09938_B_Hind	GSE108475_RAW.tar	Gene Expression Omnibus	GSE108475	http://identifiers.org/geo/GSE108475	45-49	MALE	glioblastoma multiforme	grade 4
E09938	DNA samples	Affymetrix Human Genome U133 Plus 2.0 Array	Affymetrix	DNA Data Processing	Xba	E09938_T_Xba	GSE108475_RAW.tar	Gene Expression Omnibus	GSE108475	http://identifiers.org/geo/GSE108475	45-49	MALE	glioblastoma multiforme	grade 4
E09941	DNA samples	Affymetrix Human Mapping 50K Hind240 SNP Array	Affymetrix	DNA Data Processing	Xba	E09941_B_Xba	GSE108475_RAW.tar	Gene Expression Omnibus	GSE108475	http://identifiers.org/geo/GSE108475	60-64	MALE	unknown	unknown
E09941	DNA samples	Affymetrix Human Mapping 50K Hind240 SNP Array	Affymetrix	DNA Data Processing	Xba	E09941_T_Xba	GSE108475_RAW.tar	Gene Expression Omnibus	GSE108475	http://identifiers.org/geo/GSE108475	60-64	MALE	unknown	unknown
E09941	DNA samples	Affymetrix Human Mapping 50K Hind240 SNP Array	Affymetrix	DNA Data Processing	Hind	E09941_T_Hind	GSE108475_RAW.tar	Gene Expression Omnibus	GSE108475	http://identifiers.org/geo/GSE108475	60-64	MALE	unknown	unknown
E09945	DNA samples	Affymetrix Human Genome U133 Plus 2.0 Array	Affymetrix	DNA Data Processing	Hind	E09945_B_Hind	GSE108475_RAW.tar	Gene Expression Omnibus	GSE108475	http://identifiers.org/geo/GSE108475	25-29	MALE	unknown	unknown
E09945	DNA samples	Affymetrix Human Genome U133 Plus 2.0 Array	Affymetrix	DNA Data Processing	Xba	E09945_B_Xba	GSE108475_RAW.tar	Gene Expression Omnibus	GSE108475	http://identifiers.org/geo/GSE108475	25-29	MALE	unknown	unknown
E09945	DNA samples	Affymetrix Human Genome U133 Plus 2.0 Array	Affymetrix	DNA Data Processing	Xba	E09945_T_Xba	GSE108475_RAW.tar	Gene Expression Omnibus	GSE108475	http://identifiers.org/geo/GSE108475	25-29	MALE	unknown	unknown
E09945	DNA samples	Affymetrix Human Genome U133 Plus 2.0 Array	Affymetrix	DNA Data Processing	Hind	E09945_T_Hind	GSE108475_RAW.tar	Gene Expression Omnibus	GSE108475	http://identifiers.org/geo/GSE108475	25-29	MALE	unknown	unknown
E09948	DNA samples	Affymetrix Human Genome U133 Plus 2.0 Array	Affymetrix	DNA Data Processing	Xba	E09948_B_Xba	GSE108475_RAW.tar	Gene Expression Omnibus	GSE108475	http://identifiers.org/geo/GSE108475	35-39	MALE	astrocytoma	grade 3
E09948	DNA samples	Affymetrix Human Genome U133 Plus 2.0 Array	Affymetrix	DNA Data Processing	Hind	E09948_B_Hind	GSE108475_RAW.tar	Gene Expression Omnibus	GSE108475	http://identifiers.org/geo/GSE108475	35-39	MALE	astrocytoma	grade 3
E09948	DNA samples	Affymetrix Human Genome U133 Plus 2.0 Array	Affymetrix	DNA Data Processing	Hind	E09948_T_Hind	GSE108475_RAW.tar	Gene Expression Omnibus	GSE108475	http://identifiers.org/geo/GSE108475	35-39	MALE	astrocytoma	grade 3
E09948	DNA samples	Affymetrix Human Genome U133 Plus 2.0 Array	Affymetrix	DNA Data Processing	Xba	E09948_T_Xba	GSE108475_RAW.tar	Gene Expression Omnibus	GSE108475	http://identifiers.org/geo/GSE108475	35-39	MALE	astrocytoma	grade 3
E09951	DNA samples	Affymetrix Human Genome U133 Plus 2.0 Array	Affymetrix	DNA Data Processing	Xba	E09951_B_Xba	GSE108475_RAW.tar	Gene Expression Omnibus	GSE108475	http://identifiers.org/geo/GSE108475	45-49	MALE	glioblastoma multiforme	unknown
E09951	DNA samples	Affymetrix Human Genome U133 Plus 2.0 Array	Affymetrix	DNA Data Processing	Hind	E09951_B_Hind	GSE108475_RAW.tar	Gene Expression Omnibus	GSE108475	http://identifiers.org/geo/GSE108475	45-49	MALE	glioblastoma multiforme	unknown
E09951	DNA samples	Affymetrix Human Genome U133 Plus 2.0 Array	Affymetrix	DNA Data Processing	Xba	E09951_T_Xba	GSE108475_RAW.tar	Gene Expression Omnibus	GSE108475	http://identifiers.org/geo/GSE108475	45-49	MALE	glioblastoma multiforme	unknown
E09956	DNA samples	Affymetrix Human Genome U133 Plus 2.0 Array	Affymetrix	DNA Data Processing	Hind	E09956_B_Hind	GSE108475_RAW.tar	Gene Expression Omnibus	GSE108475	http://identifiers.org/geo/GSE108475	45-49	MALE	glioblastoma multiforme	unknown
E09956	DNA samples	Affymetrix Human Genome U133 Plus 2.0 Array	Affymetrix	DNA Data Processing	Xba	E09956_B_Xba	GSE108475_RAW.tar	Gene Expression Omnibus	GSE108475	http://identifiers.org/geo/GSE108475	45-49	MALE	glioblastoma multiforme	unknown
E09956	DNA samples	Affymetrix Human Genome U133 Plus 2.0 Array	Affymetrix	DNA Data Processing	Xba	E09956_T_Xba	GSE108475_RAW.tar	Gene Expression Omnibus	GSE108475	http://identifiers.org/geo/GSE108475	45-49	MALE	glioblastoma multiforme	unknown
E09956	DNA samples	Affymetrix Human Genome U133 Plus 2.0 Array	Affymetrix	DNA Data Processing	Hind	E09956_T_Hind	GSE108475_RAW.tar	Gene Expression Omnibus	GSE108475	http://identifiers.org/geo/GSE108475	45-49	MALE	glioblastoma multiforme	unknown
E09957	DNA samples	Affymetrix Human Mapping 50K Hind240 SNP Array	Affymetrix	DNA Data Processing	Xba	E09957_B_Xba	GSE108475_RAW.tar	Gene Expression Omnibus	GSE108475	http://identifiers.org/geo/GSE108475	70-74	MALE	unknown	unknown
E09957	DNA samples	Affymetrix Human Mapping 50K Hind240 SNP Array	Affymetrix	DNA Data Processing	Hind	E09957_B_Hind	GSE108475_RAW.tar	Gene Expression Omnibus	GSE108475	http://identifiers.org/geo/GSE108475	70-74	MALE	unknown	unknown
E09957	DNA samples	Affymetrix Human Mapping 50K Hind240 SNP Array	Affymetrix	DNA Data Processing	Hind	E09957_T_Hind	GSE108475_RAW.tar	Gene Expression Omnibus	GSE108475	http://identifiers.org/geo/GSE108475	70-74	MALE	unknown	unknown
E09957	DNA samples	Affymetrix Human Mapping 50K Hind240 SNP Array	Affymetrix	DNA Data Processing	Xba	E09957_T_Xba	GSE108475_RAW.tar	Gene Expression Omnibus	GSE108475	http://identifiers.org/geo/GSE108475	70-74	MALE	unknown	unknown
E09958	DNA samples	Affymetrix Human Genome U133 Plus 2.0 Array	Affymetrix	DNA Data Processing	Hind	E09958_B_Hind	GSE108475_RAW.tar	Gene Expression Omnibus	GSE108475	http://identifiers.org/geo/GSE108475	40-44	MALE	unknown	unknown
E09958	DNA samples	Affymetrix Human Genome U133 Plus 2.0 Array	Affymetrix	DNA Data Processing	Xba	E09958_B_Xba	GSE108475_RAW.tar	Gene Expression Omnibus	GSE108475	http://identifiers.org/geo/GSE108475	40-44	MALE	unknown	unknown
E09958	DNA samples	Affymetrix Human Genome U133 Plus 2.0 Array	Affymetrix	DNA Data Processing	Xba	E09958_T_Xba	GSE108475_RAW.tar	Gene Expression Omnibus	GSE108475	http://identifiers.org/geo/GSE108475	40-44	MALE	unknown	unknown
E09958	DNA samples	Affymetrix Human Genome U133 Plus 2.0 Array	Affymetrix	DNA Data Processing	Hind	E09958_T_Hind	GSE108475_RAW.tar	Gene Expression Omnibus	GSE108475	http://identifiers.org/geo/GSE108475	40-44	MALE	unknown	unknown
E09960	DNA samples	Affymetrix Human Mapping 50K Hind240 SNP Array	Affymetrix	DNA Data Processing	Hind	E09960_B_Hind	GSE108475_RAW.tar	Gene Expression Omnibus	GSE108475	http://identifiers.org/geo/GSE108475	50-54	MALE	unknown	unknown
E09960	DNA samples	Affymetrix Human Mapping 50K Hind240 SNP Array	Affymetrix	DNA Data Processing	Xba	E09960_B_Xba	GSE108475_RAW.tar	Gene Expression Omnibus	GSE108475	http://identifiers.org/geo/GSE108475	50-54	MALE	unknown	unknown
E09960	DNA samples	Affymetrix Human Mapping 50K Hind240 SNP Array	Affymetrix	DNA Data Processing	Hind	E09960_T_Hind	GSE108475_RAW.tar	Gene Expression Omnibus	GSE108475	http://identifiers.org/geo/GSE108475	50-54	MALE	unknown	unknown
E09960	DNA samples	Affymetrix Human Mapping 50K Hind240 SNP Array	Affymetrix	DNA Data Processing	Xba	E09960_T_Xba	GSE108475_RAW.tar	Gene Expression Omnibus	GSE108475	http://identifiers.org/geo/GSE108475	50-54	MALE	unknown	unknown
E09963	DNA samples	Affymetrix Human Genome U133 Plus 2.0 Array	Affymetrix	DNA Data Processing	Xba	E09963_B_Xba	GSE108475_RAW.tar	Gene Expression Omnibus	GSE108475	http://identifiers.org/geo/GSE108475	75-79	FEMALE	unknown	unknown
E09963	DNA samples	Affymetrix Human Genome U133 Plus 2.0 Array	Affymetrix	DNA Data Processing	Xba	E09963_T_Xba	GSE108475_RAW.tar	Gene Expression Omnibus	GSE108475	http://identifiers.org/geo/GSE108475	75-79	FEMALE	unknown	unknown
E09963	DNA samples	Affymetrix Human Genome U133 Plus 2.0 Array	Affymetrix	DNA Data Processing	Hind	E09963_T_Hind	GSE108475_RAW.tar	Gene Expression Omnibus	GSE108475	http://identifiers.org/geo/GSE108475	75-79	FEMALE	unknown	unknown
E09964	DNA samples	Affymetrix Human Genome U133 Plus 2.0 Array	Affymetrix	DNA Data Processing	Xba	E09964_B_Xba	GSE108475_RAW.tar	Gene Expression Omnibus	GSE108475	http://identifiers.org/geo/GSE108475	55-59	MALE	unknown	unknown
E09964	DNA samples	Affymetrix Human Genome U133 Plus 2.0 Array	Affymetrix	DNA Data Processing	Xba	E09964_T_Xba	GSE108475_RAW.tar	Gene Expression Omnibus	GSE108475	http://identifiers.org/geo/GSE108475	55-59	MALE	unknown	unknown
E09964	DNA samples	Affymetrix Human Genome U133 Plus 2.0 Array	Affymetrix	DNA Data Processing	Hind	E09964_T_Hind	GSE108475_RAW.tar	Gene Expression Omnibus	GSE108475	http://identifiers.org/geo/GSE108475	55-59	MALE	unknown	unknown
E09965	DNA samples	Affymetrix Human Genome U133 Plus 2.0 Array	Affymetrix	DNA Data Processing	Xba	E09965_B_Xba	GSE108475_RAW.tar	Gene Expression Omnibus	GSE108475	http://identifiers.org/geo/GSE108475	40-44	MALE	unknown	unknown
E09965	DNA samples	Affymetrix Human Genome U133 Plus 2.0 Array	Affymetrix	DNA Data Processing	Hind	E09965_T_Hind	GSE108475_RAW.tar	Gene Expression Omnibus	GSE108475	http://identifiers.org/geo/GSE108475	40-44	MALE	unknown	unknown
E09965	DNA samples	Affymetrix Human Genome U133 Plus 2.0 Array	Affymetrix	DNA Data Processing	Xba	E09965_T_Xba	GSE108475_RAW.tar	Gene Expression Omnibus	GSE108475	http://identifiers.org/geo/GSE108475	40-44	MALE	unknown	unknown
E09966	DNA samples	Affymetrix Human Genome U133 Plus 2.0 Array	Affymetrix	DNA Data Processing	Xba	E09966_B_Xba	GSE108475_RAW.tar	Gene Expression Omnibus	GSE108475	http://identifiers.org/geo/GSE108475	55-59	FEMALE	astrocytoma	grade 3
E09966	DNA samples	Affymetrix Human Genome U133 Plus 2.0 Array	Affymetrix	DNA Data Processing	Hind	E09966_B_Hind	GSE108475_RAW.tar	Gene Expression Omnibus	GSE108475	http://identifiers.org/geo/GSE108475	55-59	FEMALE	astrocytoma	grade 3
E09966	DNA samples	Affymetrix Human Genome U133 Plus 2.0 Array	Affymetrix	DNA Data Processing	Xba	E09966_T_Xba	GSE108475_RAW.tar	Gene Expression Omnibus	GSE108475	http://identifiers.org/geo/GSE108475	55-59	FEMALE	astrocytoma	grade 3
E09966	DNA samples	Affymetrix Human Genome U133 Plus 2.0 Array	Affymetrix	DNA Data Processing	Hind	E09966_T_Hind	GSE108475_RAW.tar	Gene Expression Omnibus	GSE108475	http://identifiers.org/geo/GSE108475	55-59	FEMALE	astrocytoma	grade 3
E09967	DNA samples	Affymetrix Human Genome U133 Plus 2.0 Array	Affymetrix	DNA Data Processing	Hind	E09967_B_Hind	GSE108475_RAW.tar	Gene Expression Omnibus	GSE108475	http://identifiers.org/geo/GSE108475	50-54	FEMALE	glioblastoma multiforme	grade 4
E09967	DNA samples	Affymetrix Human Genome U133 Plus 2.0 Array	Affymetrix	DNA Data Processing	Xba	E09967_B_Xba	GSE108475_RAW.tar	Gene Expression Omnibus	GSE108475	http://identifiers.org/geo/GSE108475	50-54	FEMALE	glioblastoma multiforme	grade 4
E09967	DNA samples	Affymetrix Human Genome U133 Plus 2.0 Array	Affymetrix	DNA Data Processing	Hind	E09967_T_Hind	GSE108475_RAW.tar	Gene Expression Omnibus	GSE108475	http://identifiers.org/geo/GSE108475	50-54	FEMALE	glioblastoma multiforme	grade 4
E09967	DNA samples	Affymetrix Human Genome U133 Plus 2.0 Array	Affymetrix	DNA Data Processing	Xba	E09967_T_Xba	GSE108475_RAW.tar	Gene Expression Omnibus	GSE108475	http://identifiers.org/geo/GSE108475	50-54	FEMALE	glioblastoma multiforme	grade 4
E09971	DNA samples	Affymetrix Human Genome U133 Plus 2.0 Array	Affymetrix	DNA Data Processing	Hind	E09971_B_Hind	GSE108475_RAW.tar	Gene Expression Omnibus	GSE108475	http://identifiers.org/geo/GSE108475	40-44	FEMALE	unknown	unknown
E09971	DNA samples	Affymetrix Human Genome U133 Plus 2.0 Array	Affymetrix	DNA Data Processing	Xba	E09971_B_Xba	GSE108475_RAW.tar	Gene Expression Omnibus	GSE108475	http://identifiers.org/geo/GSE108475	40-44	FEMALE	unknown	unknown
E09971	DNA samples	Affymetrix Human Genome U133 Plus 2.0 Array	Affymetrix	DNA Data Processing	Xba	E09971_T_Xba	GSE108475_RAW.tar	Gene Expression Omnibus	GSE108475	http://identifiers.org/geo/GSE108475	40-44	FEMALE	unknown	unknown
E09971	DNA samples	Affymetrix Human Genome U133 Plus 2.0 Array	Affymetrix	DNA Data Processing	Hind	E09971_T_Hind	GSE108475_RAW.tar	Gene Expression Omnibus	GSE108475	http://identifiers.org/geo/GSE108475	40-44	FEMALE	unknown	unknown
E09975	DNA samples	Affymetrix Human Genome U133 Plus 2.0 Array	Affymetrix	DNA Data Processing	Hind	E09975_B_Hind	GSE108475_RAW.tar	Gene Expression Omnibus	GSE108475	http://identifiers.org/geo/GSE108475	30-34	MALE	unknown	unknown
E09975	DNA samples	Affymetrix Human Genome U133 Plus 2.0 Array	Affymetrix	DNA Data Processing	Xba	E09975_B_Xba	GSE108475_RAW.tar	Gene Expression Omnibus	GSE108475	http://identifiers.org/geo/GSE108475	30-34	MALE	unknown	unknown
E09975	DNA samples	Affymetrix Human Genome U133 Plus 2.0 Array	Affymetrix	DNA Data Processing	Xba	E09975_T_Xba	GSE108475_RAW.tar	Gene Expression Omnibus	GSE108475	http://identifiers.org/geo/GSE108475	30-34	MALE	unknown	unknown
E09975	DNA samples	Affymetrix Human Genome U133 Plus 2.0 Array	Affymetrix	DNA Data Processing	Hind	E09975_T_Hind	GSE108475_RAW.tar	Gene Expression Omnibus	GSE108475	http://identifiers.org/geo/GSE108475	30-34	MALE	unknown	unknown
E09976	DNA samples	Affymetrix Human Mapping 50K Hind240 SNP Array	Affymetrix	DNA Data Processing	Hind	E09976_B_Hind	GSE108475_RAW.tar	Gene Expression Omnibus	GSE108475	http://identifiers.org/geo/GSE108475	40-44	FEMALE	unknown	unknown
E09976	DNA samples	Affymetrix Human Mapping 50K Hind240 SNP Array	Affymetrix	DNA Data Processing	Xba	E09976_B_Xba	GSE108475_RAW.tar	Gene Expression Omnibus	GSE108475	http://identifiers.org/geo/GSE108475	40-44	FEMALE	unknown	unknown
E09976	DNA samples	Affymetrix Human Mapping 50K Hind240 SNP Array	Affymetrix	DNA Data Processing	Hind	E09976_T_Hind	GSE108475_RAW.tar	Gene Expression Omnibus	GSE108475	http://identifiers.org/geo/GSE108475	40-44	FEMALE	unknown	unknown
E09976	DNA samples	Affymetrix Human Mapping 50K Hind240 SNP Array	Affymetrix	DNA Data Processing	Xba	E09976_T_Xba	GSE108475_RAW.tar	Gene Expression Omnibus	GSE108475	http://identifiers.org/geo/GSE108475	40-44	FEMALE	unknown	unknown
E09978	DNA samples	Affymetrix Human Genome U133 Plus 2.0 Array	Affymetrix	DNA Data Processing	Hind	E09978_B_Hind	GSE108475_RAW.tar	Gene Expression Omnibus	GSE108475	http://identifiers.org/geo/GSE108475	30-34	MALE	unknown	unknown
E09978	DNA samples	Affymetrix Human Genome U133 Plus 2.0 Array	Affymetrix	DNA Data Processing	Xba	E09978_B_Xba	GSE108475_RAW.tar	Gene Expression Omnibus	GSE108475	http://identifiers.org/geo/GSE108475	30-34	MALE	unknown	unknown
E09978	DNA samples	Affymetrix Human Genome U133 Plus 2.0 Array	Affymetrix	DNA Data Processing	Hind	E09978_T_Hind	GSE108475_RAW.tar	Gene Expression Omnibus	GSE108475	http://identifiers.org/geo/GSE108475	30-34	MALE	unknown	unknown
E09978	DNA samples	Affymetrix Human Genome U133 Plus 2.0 Array	Affymetrix	DNA Data Processing	Xba	E09978_T_Xba	GSE108475_RAW.tar	Gene Expression Omnibus	GSE108475	http://identifiers.org/geo/GSE108475	30-34	MALE	unknown	unknown
E09979	DNA samples	Affymetrix Human Mapping 50K Hind240 SNP Array	Affymetrix	DNA Data Processing	Hind	E09979_B_Hind	GSE108475_RAW.tar	Gene Expression Omnibus	GSE108475	http://identifiers.org/geo/GSE108475	45-49	MALE	unknown	unknown
E09982	DNA samples	Affymetrix Human Genome U133 Plus 2.0 Array	Affymetrix	DNA Data Processing	Xba	E09982_B_Xba	GSE108475_RAW.tar	Gene Expression Omnibus	GSE108475	http://identifiers.org/geo/GSE108475	70-74	FEMALE	unknown	unknown
E09982	DNA samples	Affymetrix Human Genome U133 Plus 2.0 Array	Affymetrix	DNA Data Processing	Hind	E09982_B_Hind	GSE108475_RAW.tar	Gene Expression Omnibus	GSE108475	http://identifiers.org/geo/GSE108475	70-74	FEMALE	unknown	unknown
E09982	DNA samples	Affymetrix Human Genome U133 Plus 2.0 Array	Affymetrix	DNA Data Processing	Hind	E09982_T_Hind	GSE108475_RAW.tar	Gene Expression Omnibus	GSE108475	http://identifiers.org/geo/GSE108475	70-74	FEMALE	unknown	unknown
E09982	DNA samples	Affymetrix Human Genome U133 Plus 2.0 Array	Affymetrix	DNA Data Processing	Xba	E09982_T_Xba	GSE108475_RAW.tar	Gene Expression Omnibus	GSE108475	http://identifiers.org/geo/GSE108475	70-74	FEMALE	unknown	unknown
E09983	DNA samples	Affymetrix Human Mapping 50K Xba240 SNP Array	Affymetrix	DNA Data Processing	Xba	E09983_B_Xba	GSE108475_RAW.tar	Gene Expression Omnibus	GSE108475	http://identifiers.org/geo/GSE108475	65-69	MALE	unknown	unknown
E09983	DNA samples	Affymetrix Human Mapping 50K Xba240 SNP Array	Affymetrix	DNA Data Processing	Hind	E09983_B_Hind	GSE108475_RAW.tar	Gene Expression Omnibus	GSE108475	http://identifiers.org/geo/GSE108475	65-69	MALE	unknown	unknown
E09985	DNA samples	Affymetrix Human Genome U133 Plus 2.0 Array	Affymetrix	DNA Data Processing	Xba	E09985_B_Xba	GSE108475_RAW.tar	Gene Expression Omnibus	GSE108475	http://identifiers.org/geo/GSE108475	60-64	MALE	unknown	unknown
E09987	DNA samples	Affymetrix Human Mapping 50K Xba240 SNP Array	Affymetrix	DNA Data Processing	Xba	E09987_B_Xba	GSE108475_RAW.tar	Gene Expression Omnibus	GSE108475	http://identifiers.org/geo/GSE108475	65-69	MALE	unknown	unknown
E09987	DNA samples	Affymetrix Human Mapping 50K Xba240 SNP Array	Affymetrix	DNA Data Processing	Hind	E09987_T_Hind	GSE108475_RAW.tar	Gene Expression Omnibus	GSE108475	http://identifiers.org/geo/GSE108475	65-69	MALE	unknown	unknown
E09987	DNA samples	Affymetrix Human Mapping 50K Xba240 SNP Array	Affymetrix	DNA Data Processing	Xba	E09987_T_Xba	GSE108475_RAW.tar	Gene Expression Omnibus	GSE108475	http://identifiers.org/geo/GSE108475	65-69	MALE	unknown	unknown
E09988	DNA samples	Affymetrix Human Genome U133 Plus 2.0 Array	Affymetrix	DNA Data Processing	Hind	E09988_B_Hind	GSE108475_RAW.tar	Gene Expression Omnibus	GSE108475	http://identifiers.org/geo/GSE108475	20-24	MALE	oligodendroglioma	grade 3
E09988	DNA samples	Affymetrix Human Genome U133 Plus 2.0 Array	Affymetrix	DNA Data Processing	Hind	E09988_T_Hind	GSE108475_RAW.tar	Gene Expression Omnibus	GSE108475	http://identifiers.org/geo/GSE108475	20-24	MALE	oligodendroglioma	grade 3
E09989	DNA samples	Affymetrix Human Genome U133 Plus 2.0 Array	Affymetrix	DNA Data Processing	Hind	E09989_B_Hind	GSE108475_RAW.tar	Gene Expression Omnibus	GSE108475	http://identifiers.org/geo/GSE108475	55-59	MALE	unknown	unknown
E09989	DNA samples	Affymetrix Human Genome U133 Plus 2.0 Array	Affymetrix	DNA Data Processing	Xba	E09989_B_Xba	GSE108475_RAW.tar	Gene Expression Omnibus	GSE108475	http://identifiers.org/geo/GSE108475	55-59	MALE	unknown	unknown
E09989	DNA samples	Affymetrix Human Genome U133 Plus 2.0 Array	Affymetrix	DNA Data Processing	Xba	E09989_T_Xba	GSE108475_RAW.tar	Gene Expression Omnibus	GSE108475	http://identifiers.org/geo/GSE108475	55-59	MALE	unknown	unknown
E09989	DNA samples	Affymetrix Human Genome U133 Plus 2.0 Array	Affymetrix	DNA Data Processing	Hind	E09989_T_Hind	GSE108475_RAW.tar	Gene Expression Omnibus	GSE108475	http://identifiers.org/geo/GSE108475	55-59	MALE	unknown	unknown
E09990	DNA samples	Affymetrix Human Genome U133 Plus 2.0 Array	Affymetrix	DNA Data Processing	Xba	E09990_B_Xba	GSE108475_RAW.tar	Gene Expression Omnibus	GSE108475	http://identifiers.org/geo/GSE108475	75-79	MALE	unknown	unknown
E09990	DNA samples	Affymetrix Human Genome U133 Plus 2.0 Array	Affymetrix	DNA Data Processing	Hind	E09990_B_Hind	GSE108475_RAW.tar	Gene Expression Omnibus	GSE108475	http://identifiers.org/geo/GSE108475	75-79	MALE	unknown	unknown
E09990	DNA samples	Affymetrix Human Genome U133 Plus 2.0 Array	Affymetrix	DNA Data Processing	Xba	E09990_T_Xba	GSE108475_RAW.tar	Gene Expression Omnibus	GSE108475	http://identifiers.org/geo/GSE108475	75-79	MALE	unknown	unknown
E09990	DNA samples	Affymetrix Human Genome U133 Plus 2.0 Array	Affymetrix	DNA Data Processing	Hind	E09990_T_Hind	GSE108475_RAW.tar	Gene Expression Omnibus	GSE108475	http://identifiers.org/geo/GSE108475	75-79	MALE	unknown	unknown
E09993	DNA samples	Affymetrix Human Genome U133 Plus 2.0 Array	Affymetrix	DNA Data Processing	Hind	E09993_B_Hind	GSE108475_RAW.tar	Gene Expression Omnibus	GSE108475	http://identifiers.org/geo/GSE108475	40-44	MALE	unknown	unknown
E09993	DNA samples	Affymetrix Human Genome U133 Plus 2.0 Array	Affymetrix	DNA Data Processing	Xba	E09993_B_Xba	GSE108475_RAW.tar	Gene Expression Omnibus	GSE108475	http://identifiers.org/geo/GSE108475	40-44	MALE	unknown	unknown
E09993	DNA samples	Affymetrix Human Genome U133 Plus 2.0 Array	Affymetrix	DNA Data Processing	Xba	E09993_T_Xba	GSE108475_RAW.tar	Gene Expression Omnibus	GSE108475	http://identifiers.org/geo/GSE108475	40-44	MALE	unknown	unknown
E09993	DNA samples	Affymetrix Human Genome U133 Plus 2.0 Array	Affymetrix	DNA Data Processing	Hind	E09993_T_Hind	GSE108475_RAW.tar	Gene Expression Omnibus	GSE108475	http://identifiers.org/geo/GSE108475	40-44	MALE	unknown	unknown
E09994	DNA samples	Affymetrix Human Mapping 50K Xba240 SNP Array	Affymetrix	DNA Data Processing	Xba	E09994_B_Xba	GSE108475_RAW.tar	Gene Expression Omnibus	GSE108475	http://identifiers.org/geo/GSE108475	20-24	FEMALE	unknown	unknown
E09994	DNA samples	Affymetrix Human Mapping 50K Xba240 SNP Array	Affymetrix	DNA Data Processing	Hind	E09994_T_Hind	GSE108475_RAW.tar	Gene Expression Omnibus	GSE108475	http://identifiers.org/geo/GSE108475	20-24	FEMALE	unknown	unknown
E09996	DNA samples	Affymetrix Human Genome U133 Plus 2.0 Array	Affymetrix	DNA Data Processing	Xba	E09996_T_Xba	GSE108475_RAW.tar	Gene Expression Omnibus	GSE108475	http://identifiers.org/geo/GSE108475	25-29	MALE	unknown	unknown
E09996	DNA samples	Affymetrix Human Genome U133 Plus 2.0 Array	Affymetrix	DNA Data Processing	Hind	E09996_T_Hind	GSE108475_RAW.tar	Gene Expression Omnibus	GSE108475	http://identifiers.org/geo/GSE108475	25-29	MALE	unknown	unknown
E10001	DNA samples	Affymetrix Human Genome U133 Plus 2.0 Array	Affymetrix	DNA Data Processing	Xba	E10001_B_Xba	GSE108475_RAW.tar	Gene Expression Omnibus	GSE108475	http://identifiers.org/geo/GSE108475	25-29	MALE	oligodendroglioma	grade 3
E10001	DNA samples	Affymetrix Human Genome U133 Plus 2.0 Array	Affymetrix	DNA Data Processing	Hind	E10001_B_Hind	GSE108475_RAW.tar	Gene Expression Omnibus	GSE108475	http://identifiers.org/geo/GSE108475	25-29	MALE	oligodendroglioma	grade 3
E10001	DNA samples	Affymetrix Human Genome U133 Plus 2.0 Array	Affymetrix	DNA Data Processing	Hind	E10001_T_Hind	GSE108475_RAW.tar	Gene Expression Omnibus	GSE108475	http://identifiers.org/geo/GSE108475	25-29	MALE	oligodendroglioma	grade 3
E10001	DNA samples	Affymetrix Human Genome U133 Plus 2.0 Array	Affymetrix	DNA Data Processing	Xba	E10001_T_Xba	GSE108475_RAW.tar	Gene Expression Omnibus	GSE108475	http://identifiers.org/geo/GSE108475	25-29	MALE	oligodendroglioma	grade 3
E10002	DNA samples	Affymetrix Human Genome U133 Plus 2.0 Array	Affymetrix	DNA Data Processing	Xba	E10002_B_Xba	GSE108475_RAW.tar	Gene Expression Omnibus	GSE108475	http://identifiers.org/geo/GSE108475	60-64	MALE	glioblastoma multiforme	grade 4
E10002	DNA samples	Affymetrix Human Genome U133 Plus 2.0 Array	Affymetrix	DNA Data Processing	Hind	E10002_B_Hind	GSE108475_RAW.tar	Gene Expression Omnibus	GSE108475	http://identifiers.org/geo/GSE108475	60-64	MALE	glioblastoma multiforme	grade 4
E10002	DNA samples	Affymetrix Human Genome U133 Plus 2.0 Array	Affymetrix	DNA Data Processing	Hind	E10002_T_Hind	GSE108475_RAW.tar	Gene Expression Omnibus	GSE108475	http://identifiers.org/geo/GSE108475	60-64	MALE	glioblastoma multiforme	grade 4
E10002	DNA samples	Affymetrix Human Genome U133 Plus 2.0 Array	Affymetrix	DNA Data Processing	Xba	E10002_T_Xba	GSE108475_RAW.tar	Gene Expression Omnibus	GSE108475	http://identifiers.org/geo/GSE108475	60-64	MALE	glioblastoma multiforme	grade 4
E10003	DNA samples	Affymetrix Human Genome U133 Plus 2.0 Array	Affymetrix	DNA Data Processing	Hind	E10003_B_Hind	GSE108475_RAW.tar	Gene Expression Omnibus	GSE108475	http://identifiers.org/geo/GSE108475	60-64	MALE	unknown	unknown
E10003	DNA samples	Affymetrix Human Genome U133 Plus 2.0 Array	Affymetrix	DNA Data Processing	Xba	E10003_B_Xba	GSE108475_RAW.tar	Gene Expression Omnibus	GSE108475	http://identifiers.org/geo/GSE108475	60-64	MALE	unknown	unknown
E10003	DNA samples	Affymetrix Human Genome U133 Plus 2.0 Array	Affymetrix	DNA Data Processing	Hind	E10003_T_Hind	GSE108475_RAW.tar	Gene Expression Omnibus	GSE108475	http://identifiers.org/geo/GSE108475	60-64	MALE	unknown	unknown
E10006	DNA samples	Affymetrix Human Mapping 50K Xba240 SNP Array	Affymetrix	DNA Data Processing	Xba	E10006_T_Xba	GSE108475_RAW.tar	Gene Expression Omnibus	GSE108475	http://identifiers.org/geo/GSE108475	60-64	MALE	unknown	unknown
E10006	DNA samples	Affymetrix Human Mapping 50K Xba240 SNP Array	Affymetrix	DNA Data Processing	Hind	E10006_T_Hind	GSE108475_RAW.tar	Gene Expression Omnibus	GSE108475	http://identifiers.org/geo/GSE108475	60-64	MALE	unknown	unknown
E10008	DNA samples	Affymetrix Human Genome U133 Plus 2.0 Array	Affymetrix	DNA Data Processing	Xba	E10008_B_Xba	GSE108475_RAW.tar	Gene Expression Omnibus	GSE108475	http://identifiers.org/geo/GSE108475	40-44	MALE	unknown	unknown
E10008	DNA samples	Affymetrix Human Genome U133 Plus 2.0 Array	Affymetrix	DNA Data Processing	Hind	E10008_B_Hind	GSE108475_RAW.tar	Gene Expression Omnibus	GSE108475	http://identifiers.org/geo/GSE108475	40-44	MALE	unknown	unknown
E10008	DNA samples	Affymetrix Human Genome U133 Plus 2.0 Array	Affymetrix	DNA Data Processing	Xba	E10008_T_Xba	GSE108475_RAW.tar	Gene Expression Omnibus	GSE108475	http://identifiers.org/geo/GSE108475	40-44	MALE	unknown	unknown
E10008	DNA samples	Affymetrix Human Genome U133 Plus 2.0 Array	Affymetrix	DNA Data Processing	Hind	E10008_T_Hind	GSE108475_RAW.tar	Gene Expression Omnibus	GSE108475	http://identifiers.org/geo/GSE108475	40-44	MALE	unknown	unknown
E10009	DNA samples	Affymetrix Human Mapping 50K Xba240 SNP Array	Affymetrix	DNA Data Processing	Xba	E10009_B_Xba	GSE108475_RAW.tar	Gene Expression Omnibus	GSE108475	http://identifiers.org/geo/GSE108475	45-49	MALE	unknown	unknown
E10009	DNA samples	Affymetrix Human Mapping 50K Xba240 SNP Array	Affymetrix	DNA Data Processing	Hind	E10009_B_Hind	GSE108475_RAW.tar	Gene Expression Omnibus	GSE108475	http://identifiers.org/geo/GSE108475	45-49	MALE	unknown	unknown
E10009	DNA samples	Affymetrix Human Mapping 50K Xba240 SNP Array	Affymetrix	DNA Data Processing	Xba	E10009_T_Xba	GSE108475_RAW.tar	Gene Expression Omnibus	GSE108475	http://identifiers.org/geo/GSE108475	45-49	MALE	unknown	unknown
E10009	DNA samples	Affymetrix Human Mapping 50K Xba240 SNP Array	Affymetrix	DNA Data Processing	Hind	E10009_T_Hind	GSE108475_RAW.tar	Gene Expression Omnibus	GSE108475	http://identifiers.org/geo/GSE108475	45-49	MALE	unknown	unknown
E10010	DNA samples	Affymetrix Human Mapping 50K Xba240 SNP Array	Affymetrix	DNA Data Processing	Xba	E10010_B_Xba	GSE108475_RAW.tar	Gene Expression Omnibus	GSE108475	http://identifiers.org/geo/GSE108475	55-59	MALE	unknown	unknown
E10010	DNA samples	Affymetrix Human Mapping 50K Xba240 SNP Array	Affymetrix	DNA Data Processing	Hind	E10010_B_Hind	GSE108475_RAW.tar	Gene Expression Omnibus	GSE108475	http://identifiers.org/geo/GSE108475	55-59	MALE	unknown	unknown
E10010	DNA samples	Affymetrix Human Mapping 50K Xba240 SNP Array	Affymetrix	DNA Data Processing	Hind	E10010_T_Hind	GSE108475_RAW.tar	Gene Expression Omnibus	GSE108475	http://identifiers.org/geo/GSE108475	55-59	MALE	unknown	unknown
E10011	DNA samples	Affymetrix Human Genome U133 Plus 2.0 Array	Affymetrix	DNA Data Processing	Xba	E10011_B_Xba	GSE108475_RAW.tar	Gene Expression Omnibus	GSE108475	http://identifiers.org/geo/GSE108475	30-34	MALE	oligodendroglioma	grade 2
E10011	DNA samples	Affymetrix Human Genome U133 Plus 2.0 Array	Affymetrix	DNA Data Processing	Xba	E10011_T_Xba	GSE108475_RAW.tar	Gene Expression Omnibus	GSE108475	http://identifiers.org/geo/GSE108475	30-34	MALE	oligodendroglioma	grade 2
E10011	DNA samples	Affymetrix Human Genome U133 Plus 2.0 Array	Affymetrix	DNA Data Processing	Hind	E10011_T_Hind	GSE108475_RAW.tar	Gene Expression Omnibus	GSE108475	http://identifiers.org/geo/GSE108475	30-34	MALE	oligodendroglioma	grade 2
E10012	DNA samples	Affymetrix Human Genome U133 Plus 2.0 Array	Affymetrix	DNA Data Processing	Xba	E10012_B_Xba	GSE108475_RAW.tar	Gene Expression Omnibus	GSE108475	http://identifiers.org/geo/GSE108475	70-74	MALE	glioblastoma multiforme	grade 4
E10012	DNA samples	Affymetrix Human Genome U133 Plus 2.0 Array	Affymetrix	DNA Data Processing	Hind	E10012_T_Hind	GSE108475_RAW.tar	Gene Expression Omnibus	GSE108475	http://identifiers.org/geo/GSE108475	70-74	MALE	glioblastoma multiforme	grade 4
E10012	DNA samples	Affymetrix Human Genome U133 Plus 2.0 Array	Affymetrix	DNA Data Processing	Xba	E10012_T_Xba	GSE108475_RAW.tar	Gene Expression Omnibus	GSE108475	http://identifiers.org/geo/GSE108475	70-74	MALE	glioblastoma multiforme	grade 4
E10013	DNA samples	Affymetrix Human Genome U133 Plus 2.0 Array	Affymetrix	DNA Data Processing	Xba	E10013_B_Xba	GSE108475_RAW.tar	Gene Expression Omnibus	GSE108475	http://identifiers.org/geo/GSE108475	60-64	FEMALE	glioblastoma multiforme	unknown
E10013	DNA samples	Affymetrix Human Genome U133 Plus 2.0 Array	Affymetrix	DNA Data Processing	Hind	E10013_B_Hind	GSE108475_RAW.tar	Gene Expression Omnibus	GSE108475	http://identifiers.org/geo/GSE108475	60-64	FEMALE	glioblastoma multiforme	unknown
E10013	DNA samples	Affymetrix Human Genome U133 Plus 2.0 Array	Affymetrix	DNA Data Processing	Hind	E10013_T_Hind	GSE108475_RAW.tar	Gene Expression Omnibus	GSE108475	http://identifiers.org/geo/GSE108475	60-64	FEMALE	glioblastoma multiforme	unknown
E10013	DNA samples	Affymetrix Human Genome U133 Plus 2.0 Array	Affymetrix	DNA Data Processing	Xba	E10013_T_Xba	GSE108475_RAW.tar	Gene Expression Omnibus	GSE108475	http://identifiers.org/geo/GSE108475	60-64	FEMALE	glioblastoma multiforme	unknown
E10019	DNA samples	Affymetrix Human Genome U133 Plus 2.0 Array	Affymetrix	DNA Data Processing	Xba	E10019_B_Xba	GSE108475_RAW.tar	Gene Expression Omnibus	GSE108475	http://identifiers.org/geo/GSE108475	55-59	MALE	unknown	unknown
E10019	DNA samples	Affymetrix Human Genome U133 Plus 2.0 Array	Affymetrix	DNA Data Processing	Hind	E10019_B_Hind	GSE108475_RAW.tar	Gene Expression Omnibus	GSE108475	http://identifiers.org/geo/GSE108475	55-59	MALE	unknown	unknown
E10019	DNA samples	Affymetrix Human Genome U133 Plus 2.0 Array	Affymetrix	DNA Data Processing	Hind	E10019_T_Hind	GSE108475_RAW.tar	Gene Expression Omnibus	GSE108475	http://identifiers.org/geo/GSE108475	55-59	MALE	unknown	unknown
E10019	DNA samples	Affymetrix Human Genome U133 Plus 2.0 Array	Affymetrix	DNA Data Processing	Xba	E10019_T_Xba	GSE108475_RAW.tar	Gene Expression Omnibus	GSE108475	http://identifiers.org/geo/GSE108475	55-59	MALE	unknown	unknown
E10021	DNA samples	Affymetrix Human Genome U133 Plus 2.0 Array	Affymetrix	DNA Data Processing	Xba	E10021_B_Xba	GSE108475_RAW.tar	Gene Expression Omnibus	GSE108475	http://identifiers.org/geo/GSE108475	40-44	FEMALE	oligodendroglioma	grade 2
E10021	DNA samples	Affymetrix Human Genome U133 Plus 2.0 Array	Affymetrix	DNA Data Processing	Hind	E10021_T_Hind	GSE108475_RAW.tar	Gene Expression Omnibus	GSE108475	http://identifiers.org/geo/GSE108475	40-44	FEMALE	oligodendroglioma	grade 2
E10022	DNA samples	Affymetrix Human Genome U133 Plus 2.0 Array	Affymetrix	DNA Data Processing	Hind	E10022_B_Hind	GSE108475_RAW.tar	Gene Expression Omnibus	GSE108475	http://identifiers.org/geo/GSE108475	65-69	FEMALE	unknown	unknown
E10022	DNA samples	Affymetrix Human Genome U133 Plus 2.0 Array	Affymetrix	DNA Data Processing	Xba	E10022_B_Xba	GSE108475_RAW.tar	Gene Expression Omnibus	GSE108475	http://identifiers.org/geo/GSE108475	65-69	FEMALE	unknown	unknown
E10022	DNA samples	Affymetrix Human Genome U133 Plus 2.0 Array	Affymetrix	DNA Data Processing	Xba	E10022_T_Xba	GSE108475_RAW.tar	Gene Expression Omnibus	GSE108475	http://identifiers.org/geo/GSE108475	65-69	FEMALE	unknown	unknown
E10022	DNA samples	Affymetrix Human Genome U133 Plus 2.0 Array	Affymetrix	DNA Data Processing	Hind	E10022_T_Hind	GSE108475_RAW.tar	Gene Expression Omnibus	GSE108475	http://identifiers.org/geo/GSE108475	65-69	FEMALE	unknown	unknown
E10023	DNA samples	Affymetrix Human Genome U133 Plus 2.0 Array	Affymetrix	DNA Data Processing	Hind	E10023_B_Hind	GSE108475_RAW.tar	Gene Expression Omnibus	GSE108475	http://identifiers.org/geo/GSE108475	30-34	MALE	unknown	unknown
E10023	DNA samples	Affymetrix Human Genome U133 Plus 2.0 Array	Affymetrix	DNA Data Processing	Xba	E10023_B_Xba	GSE108475_RAW.tar	Gene Expression Omnibus	GSE108475	http://identifiers.org/geo/GSE108475	30-34	MALE	unknown	unknown
E10023	DNA samples	Affymetrix Human Genome U133 Plus 2.0 Array	Affymetrix	DNA Data Processing	Xba	E10023_T_Xba	GSE108475_RAW.tar	Gene Expression Omnibus	GSE108475	http://identifiers.org/geo/GSE108475	30-34	MALE	unknown	unknown
E10023	DNA samples	Affymetrix Human Genome U133 Plus 2.0 Array	Affymetrix	DNA Data Processing	Hind	E10023_T_Hind	GSE108475_RAW.tar	Gene Expression Omnibus	GSE108475	http://identifiers.org/geo/GSE108475	30-34	MALE	unknown	unknown
E10024	DNA samples	Affymetrix Human Genome U133 Plus 2.0 Array	Affymetrix	DNA Data Processing	Xba	E10024_B_Xba	GSE108475_RAW.tar	Gene Expression Omnibus	GSE108475	http://identifiers.org/geo/GSE108475	50-54	FEMALE	unknown	unknown
E10024	DNA samples	Affymetrix Human Genome U133 Plus 2.0 Array	Affymetrix	DNA Data Processing	Hind	E10024_B_Hind	GSE108475_RAW.tar	Gene Expression Omnibus	GSE108475	http://identifiers.org/geo/GSE108475	50-54	FEMALE	unknown	unknown
E10024	DNA samples	Affymetrix Human Genome U133 Plus 2.0 Array	Affymetrix	DNA Data Processing	Hind	E10024_T_Hind	GSE108475_RAW.tar	Gene Expression Omnibus	GSE108475	http://identifiers.org/geo/GSE108475	50-54	FEMALE	unknown	unknown
E10024	DNA samples	Affymetrix Human Genome U133 Plus 2.0 Array	Affymetrix	DNA Data Processing	Xba	E10024_T_Xba	GSE108475_RAW.tar	Gene Expression Omnibus	GSE108475	http://identifiers.org/geo/GSE108475	50-54	FEMALE	unknown	unknown
E10025	DNA samples	Affymetrix Human Genome U133 Plus 2.0 Array	Affymetrix	DNA Data Processing	Xba	E10025_B_Xba	GSE108475_RAW.tar	Gene Expression Omnibus	GSE108475	http://identifiers.org/geo/GSE108475	40-44	MALE	astrocytoma	grade 2
E10025	DNA samples	Affymetrix Human Genome U133 Plus 2.0 Array	Affymetrix	DNA Data Processing	Xba	E10025_T_Xba	GSE108475_RAW.tar	Gene Expression Omnibus	GSE108475	http://identifiers.org/geo/GSE108475	40-44	MALE	astrocytoma	grade 2
E10025	DNA samples	Affymetrix Human Genome U133 Plus 2.0 Array	Affymetrix	DNA Data Processing	Hind	E10025_T_Hind	GSE108475_RAW.tar	Gene Expression Omnibus	GSE108475	http://identifiers.org/geo/GSE108475	40-44	MALE	astrocytoma	grade 2
E10026	DNA samples	Affymetrix Human Genome U133 Plus 2.0 Array	Affymetrix	DNA Data Processing	Xba	E10026_T_Xba	GSE108475_RAW.tar	Gene Expression Omnibus	GSE108475	http://identifiers.org/geo/GSE108475	65-69	MALE	glioblastoma multiforme	unknown
E10026	DNA samples	Affymetrix Human Genome U133 Plus 2.0 Array	Affymetrix	DNA Data Processing	Hind	E10026_T_Hind	GSE108475_RAW.tar	Gene Expression Omnibus	GSE108475	http://identifiers.org/geo/GSE108475	65-69	MALE	glioblastoma multiforme	unknown
E10027	DNA samples	Affymetrix Human Genome U133 Plus 2.0 Array	Affymetrix	DNA Data Processing	Hind	E10027_B_Hind	GSE108475_RAW.tar	Gene Expression Omnibus	GSE108475	http://identifiers.org/geo/GSE108475	65-69	MALE	unknown	unknown
E10027	DNA samples	Affymetrix Human Genome U133 Plus 2.0 Array	Affymetrix	DNA Data Processing	Hind	E10027_T_Hind	GSE108475_RAW.tar	Gene Expression Omnibus	GSE108475	http://identifiers.org/geo/GSE108475	65-69	MALE	unknown	unknown
E10029	DNA samples	Affymetrix Human Genome U133 Plus 2.0 Array	Affymetrix	DNA Data Processing	Hind	E10029_B_Hind	GSE108475_RAW.tar	Gene Expression Omnibus	GSE108475	http://identifiers.org/geo/GSE108475	70-74	MALE	glioblastoma multiforme	unknown
E10029	DNA samples	Affymetrix Human Genome U133 Plus 2.0 Array	Affymetrix	DNA Data Processing	Xba	E10029_B_Xba	GSE108475_RAW.tar	Gene Expression Omnibus	GSE108475	http://identifiers.org/geo/GSE108475	70-74	MALE	glioblastoma multiforme	unknown
E10029	DNA samples	Affymetrix Human Genome U133 Plus 2.0 Array	Affymetrix	DNA Data Processing	Xba	E10029_T_Xba	GSE108475_RAW.tar	Gene Expression Omnibus	GSE108475	http://identifiers.org/geo/GSE108475	70-74	MALE	glioblastoma multiforme	unknown
E10029	DNA samples	Affymetrix Human Genome U133 Plus 2.0 Array	Affymetrix	DNA Data Processing	Hind	E10029_T_Hind	GSE108475_RAW.tar	Gene Expression Omnibus	GSE108475	http://identifiers.org/geo/GSE108475	70-74	MALE	glioblastoma multiforme	unknown
E10030	DNA samples	Affymetrix Human Genome U133 Plus 2.0 Array	Affymetrix	DNA Data Processing	Xba	E10030_B_Xba	GSE108475_RAW.tar	Gene Expression Omnibus	GSE108475	http://identifiers.org/geo/GSE108475	65-69	MALE	unknown	unknown
E10030	DNA samples	Affymetrix Human Genome U133 Plus 2.0 Array	Affymetrix	DNA Data Processing	Hind	E10030_B_Hind	GSE108475_RAW.tar	Gene Expression Omnibus	GSE108475	http://identifiers.org/geo/GSE108475	65-69	MALE	unknown	unknown
E10030	DNA samples	Affymetrix Human Genome U133 Plus 2.0 Array	Affymetrix	DNA Data Processing	Hind	E10030_T_Hind	GSE108475_RAW.tar	Gene Expression Omnibus	GSE108475	http://identifiers.org/geo/GSE108475	65-69	MALE	unknown	unknown
E10030	DNA samples	Affymetrix Human Genome U133 Plus 2.0 Array	Affymetrix	DNA Data Processing	Xba	E10030_T_Xba	GSE108475_RAW.tar	Gene Expression Omnibus	GSE108475	http://identifiers.org/geo/GSE108475	65-69	MALE	unknown	unknown
E10031	DNA samples	Affymetrix Human Genome U133 Plus 2.0 Array	Affymetrix	DNA Data Processing	Hind	E10031_B_Hind	GSE108475_RAW.tar	Gene Expression Omnibus	GSE108475	http://identifiers.org/geo/GSE108475	50-54	MALE	glioblastoma multiforme	grade 4
E10031	DNA samples	Affymetrix Human Genome U133 Plus 2.0 Array	Affymetrix	DNA Data Processing	Xba	E10031_B_Xba	GSE108475_RAW.tar	Gene Expression Omnibus	GSE108475	http://identifiers.org/geo/GSE108475	50-54	MALE	glioblastoma multiforme	grade 4
E10031	DNA samples	Affymetrix Human Genome U133 Plus 2.0 Array	Affymetrix	DNA Data Processing	Xba	E10031_T_Xba	GSE108475_RAW.tar	Gene Expression Omnibus	GSE108475	http://identifiers.org/geo/GSE108475	50-54	MALE	glioblastoma multiforme	grade 4
E10031	DNA samples	Affymetrix Human Genome U133 Plus 2.0 Array	Affymetrix	DNA Data Processing	Hind	E10031_T_Hind	GSE108475_RAW.tar	Gene Expression Omnibus	GSE108475	http://identifiers.org/geo/GSE108475	50-54	MALE	glioblastoma multiforme	grade 4
E10036	DNA samples	Affymetrix Human Genome U133 Plus 2.0 Array	Affymetrix	DNA Data Processing	Hind	E10036_B_Hind	GSE108475_RAW.tar	Gene Expression Omnibus	GSE108475	http://identifiers.org/geo/GSE108475	55-59	MALE	unknown	unknown
E10036	DNA samples	Affymetrix Human Genome U133 Plus 2.0 Array	Affymetrix	DNA Data Processing	Xba	E10036_B_Xba	GSE108475_RAW.tar	Gene Expression Omnibus	GSE108475	http://identifiers.org/geo/GSE108475	55-59	MALE	unknown	unknown
E10037	DNA samples	Affymetrix Human Genome U133 Plus 2.0 Array	Affymetrix	DNA Data Processing	Hind	E10037_B_Hind	GSE108475_RAW.tar	Gene Expression Omnibus	GSE108475	http://identifiers.org/geo/GSE108475	60-64	MALE	unknown	unknown
E10037	DNA samples	Affymetrix Human Genome U133 Plus 2.0 Array	Affymetrix	DNA Data Processing	Xba	E10037_B_Xba	GSE108475_RAW.tar	Gene Expression Omnibus	GSE108475	http://identifiers.org/geo/GSE108475	60-64	MALE	unknown	unknown
E10037	DNA samples	Affymetrix Human Genome U133 Plus 2.0 Array	Affymetrix	DNA Data Processing	Xba	E10037_T_Xba	GSE108475_RAW.tar	Gene Expression Omnibus	GSE108475	http://identifiers.org/geo/GSE108475	60-64	MALE	unknown	unknown
E10037	DNA samples	Affymetrix Human Genome U133 Plus 2.0 Array	Affymetrix	DNA Data Processing	Hind	E10037_T_Hind	GSE108475_RAW.tar	Gene Expression Omnibus	GSE108475	http://identifiers.org/geo/GSE108475	60-64	MALE	unknown	unknown
E10038	DNA samples	Affymetrix Human Genome U133 Plus 2.0 Array	Affymetrix	DNA Data Processing	Hind	E10038_B_Hind	GSE108475_RAW.tar	Gene Expression Omnibus	GSE108475	http://identifiers.org/geo/GSE108475	50-54	MALE	unknown	unknown
E10038	DNA samples	Affymetrix Human Genome U133 Plus 2.0 Array	Affymetrix	DNA Data Processing	Xba	E10038_B_Xba	GSE108475_RAW.tar	Gene Expression Omnibus	GSE108475	http://identifiers.org/geo/GSE108475	50-54	MALE	unknown	unknown
E10038	DNA samples	Affymetrix Human Genome U133 Plus 2.0 Array	Affymetrix	DNA Data Processing	Xba	E10038_T_Xba	GSE108475_RAW.tar	Gene Expression Omnibus	GSE108475	http://identifiers.org/geo/GSE108475	50-54	MALE	unknown	unknown
E10038	DNA samples	Affymetrix Human Genome U133 Plus 2.0 Array	Affymetrix	DNA Data Processing	Hind	E10038_T_Hind	GSE108475_RAW.tar	Gene Expression Omnibus	GSE108475	http://identifiers.org/geo/GSE108475	50-54	MALE	unknown	unknown
E10041	DNA samples	Affymetrix Human Genome U133 Plus 2.0 Array	Affymetrix	DNA Data Processing	Hind	E10041_B_Hind	GSE108475_RAW.tar	Gene Expression Omnibus	GSE108475	http://identifiers.org/geo/GSE108475	20-24	MALE	glioblastoma multiforme	unknown
E10041	DNA samples	Affymetrix Human Genome U133 Plus 2.0 Array	Affymetrix	DNA Data Processing	Xba	E10041_B_Xba	GSE108475_RAW.tar	Gene Expression Omnibus	GSE108475	http://identifiers.org/geo/GSE108475	20-24	MALE	glioblastoma multiforme	unknown
E10041	DNA samples	Affymetrix Human Genome U133 Plus 2.0 Array	Affymetrix	DNA Data Processing	Hind	E10041_T_Hind	GSE108475_RAW.tar	Gene Expression Omnibus	GSE108475	http://identifiers.org/geo/GSE108475	20-24	MALE	glioblastoma multiforme	unknown
E10041	DNA samples	Affymetrix Human Genome U133 Plus 2.0 Array	Affymetrix	DNA Data Processing	Xba	E10041_T_Xba	GSE108475_RAW.tar	Gene Expression Omnibus	GSE108475	http://identifiers.org/geo/GSE108475	20-24	MALE	glioblastoma multiforme	unknown
E10044	DNA samples	Affymetrix Human Genome U133 Plus 2.0 Array	Affymetrix	DNA Data Processing	Hind	E10044_B_Hind	GSE108475_RAW.tar	Gene Expression Omnibus	GSE108475	http://identifiers.org/geo/GSE108475	50-54	MALE	unknown	unknown
E10044	DNA samples	Affymetrix Human Genome U133 Plus 2.0 Array	Affymetrix	DNA Data Processing	Xba	E10044_B_Xba	GSE108475_RAW.tar	Gene Expression Omnibus	GSE108475	http://identifiers.org/geo/GSE108475	50-54	MALE	unknown	unknown
E10044	DNA samples	Affymetrix Human Genome U133 Plus 2.0 Array	Affymetrix	DNA Data Processing	Hind	E10044_T_Hind	GSE108475_RAW.tar	Gene Expression Omnibus	GSE108475	http://identifiers.org/geo/GSE108475	50-54	MALE	unknown	unknown
E10044	DNA samples	Affymetrix Human Genome U133 Plus 2.0 Array	Affymetrix	DNA Data Processing	Xba	E10044_T_Xba	GSE108475_RAW.tar	Gene Expression Omnibus	GSE108475	http://identifiers.org/geo/GSE108475	50-54	MALE	unknown	unknown
E10054	DNA samples	Affymetrix Human Genome U133 Plus 2.0 Array	Affymetrix	DNA Data Processing	Xba	E10054_B_Xba	GSE108475_RAW.tar	Gene Expression Omnibus	GSE108475	http://identifiers.org/geo/GSE108475	55-59	FEMALE	oligodendroglioma	grade 2
E10054	DNA samples	Affymetrix Human Genome U133 Plus 2.0 Array	Affymetrix	DNA Data Processing	Hind	E10054_T_Hind	GSE108475_RAW.tar	Gene Expression Omnibus	GSE108475	http://identifiers.org/geo/GSE108475	55-59	FEMALE	oligodendroglioma	grade 2
E10054	DNA samples	Affymetrix Human Genome U133 Plus 2.0 Array	Affymetrix	DNA Data Processing	Xba	E10054_T_Xba	GSE108475_RAW.tar	Gene Expression Omnibus	GSE108475	http://identifiers.org/geo/GSE108475	55-59	FEMALE	oligodendroglioma	grade 2
E10058	DNA samples	Affymetrix Human Genome U133 Plus 2.0 Array	Affymetrix	DNA Data Processing	Hind	E10058_T_Hind	GSE108475_RAW.tar	Gene Expression Omnibus	GSE108475	http://identifiers.org/geo/GSE108475	70-74	FEMALE	unknown	unknown
E10059	DNA samples	Affymetrix Human Genome U133 Plus 2.0 Array	Affymetrix	DNA Data Processing	Xba	E10059_B_Xba	GSE108475_RAW.tar	Gene Expression Omnibus	GSE108475	http://identifiers.org/geo/GSE108475	50-54	MALE	unknown	unknown
E10059	DNA samples	Affymetrix Human Genome U133 Plus 2.0 Array	Affymetrix	DNA Data Processing	Xba	E10059_T_Xba	GSE108475_RAW.tar	Gene Expression Omnibus	GSE108475	http://identifiers.org/geo/GSE108475	50-54	MALE	unknown	unknown
E10059	DNA samples	Affymetrix Human Genome U133 Plus 2.0 Array	Affymetrix	DNA Data Processing	Hind	E10059_T_Hind	GSE108475_RAW.tar	Gene Expression Omnibus	GSE108475	http://identifiers.org/geo/GSE108475	50-54	MALE	unknown	unknown
E10062	DNA samples	Affymetrix Human Genome U133 Plus 2.0 Array	Affymetrix	DNA Data Processing	Xba	E10062_B_Xba	GSE108475_RAW.tar	Gene Expression Omnibus	GSE108475	http://identifiers.org/geo/GSE108475	70-74	FEMALE	astrocytoma	grade 3
E10062	DNA samples	Affymetrix Human Genome U133 Plus 2.0 Array	Affymetrix	DNA Data Processing	Hind	E10062_B_Hind	GSE108475_RAW.tar	Gene Expression Omnibus	GSE108475	http://identifiers.org/geo/GSE108475	70-74	FEMALE	astrocytoma	grade 3
E10062	DNA samples	Affymetrix Human Genome U133 Plus 2.0 Array	Affymetrix	DNA Data Processing	Xba	E10062_T_Xba	GSE108475_RAW.tar	Gene Expression Omnibus	GSE108475	http://identifiers.org/geo/GSE108475	70-74	FEMALE	astrocytoma	grade 3
E10062	DNA samples	Affymetrix Human Genome U133 Plus 2.0 Array	Affymetrix	DNA Data Processing	Hind	E10062_T_Hind	GSE108475_RAW.tar	Gene Expression Omnibus	GSE108475	http://identifiers.org/geo/GSE108475	70-74	FEMALE	astrocytoma	grade 3
E10067	DNA samples	Affymetrix Human Genome U133 Plus 2.0 Array	Affymetrix	DNA Data Processing	Hind	E10067_T_Hind	GSE108475_RAW.tar	Gene Expression Omnibus	GSE108475	http://identifiers.org/geo/GSE108475	70-74	MALE	unknown	unknown
E10067	DNA samples	Affymetrix Human Genome U133 Plus 2.0 Array	Affymetrix	DNA Data Processing	Xba	E10067_T_Xba	GSE108475_RAW.tar	Gene Expression Omnibus	GSE108475	http://identifiers.org/geo/GSE108475	70-74	MALE	unknown	unknown
E10072	DNA samples	Affymetrix Human Genome U133 Plus 2.0 Array	Affymetrix	DNA Data Processing	Xba	E10072_B_Xba	GSE108475_RAW.tar	Gene Expression Omnibus	GSE108475	http://identifiers.org/geo/GSE108475	20-24	MALE	oligodendroglioma	unknown
E10072	DNA samples	Affymetrix Human Genome U133 Plus 2.0 Array	Affymetrix	DNA Data Processing	Hind	E10072_B_Hind	GSE108475_RAW.tar	Gene Expression Omnibus	GSE108475	http://identifiers.org/geo/GSE108475	20-24	MALE	oligodendroglioma	unknown
E10072	DNA samples	Affymetrix Human Genome U133 Plus 2.0 Array	Affymetrix	DNA Data Processing	Hind	E10072_T_Hind	GSE108475_RAW.tar	Gene Expression Omnibus	GSE108475	http://identifiers.org/geo/GSE108475	20-24	MALE	oligodendroglioma	unknown
E10072	DNA samples	Affymetrix Human Genome U133 Plus 2.0 Array	Affymetrix	DNA Data Processing	Xba	E10072_T_Xba	GSE108475_RAW.tar	Gene Expression Omnibus	GSE108475	http://identifiers.org/geo/GSE108475	20-24	MALE	oligodendroglioma	unknown
E10076	DNA samples	Affymetrix Human Mapping 50K Hind240 SNP Array	Affymetrix	DNA Data Processing	Hind	E10076_B_Hind	GSE108475_RAW.tar	Gene Expression Omnibus	GSE108475	http://identifiers.org/geo/GSE108475	55-59	MALE	unknown	unknown
E10076	DNA samples	Affymetrix Human Mapping 50K Hind240 SNP Array	Affymetrix	DNA Data Processing	Xba	E10076_T_Xba	GSE108475_RAW.tar	Gene Expression Omnibus	GSE108475	http://identifiers.org/geo/GSE108475	55-59	MALE	unknown	unknown
E10076	DNA samples	Affymetrix Human Mapping 50K Hind240 SNP Array	Affymetrix	DNA Data Processing	Hind	E10076_T_Hind	GSE108475_RAW.tar	Gene Expression Omnibus	GSE108475	http://identifiers.org/geo/GSE108475	55-59	MALE	unknown	unknown
E10080	DNA samples	Affymetrix Human Mapping 50K Hind240 SNP Array	Affymetrix	DNA Data Processing	Xba	E10080_B_Xba	GSE108475_RAW.tar	Gene Expression Omnibus	GSE108475	http://identifiers.org/geo/GSE108475	85-89	FEMALE	unknown	unknown
E10080	DNA samples	Affymetrix Human Mapping 50K Hind240 SNP Array	Affymetrix	DNA Data Processing	Hind	E10080_B_Hind	GSE108475_RAW.tar	Gene Expression Omnibus	GSE108475	http://identifiers.org/geo/GSE108475	85-89	FEMALE	unknown	unknown
E10080	DNA samples	Affymetrix Human Mapping 50K Hind240 SNP Array	Affymetrix	DNA Data Processing	Xba	E10080_T_Xba	GSE108475_RAW.tar	Gene Expression Omnibus	GSE108475	http://identifiers.org/geo/GSE108475	85-89	FEMALE	unknown	unknown
E10080	DNA samples	Affymetrix Human Mapping 50K Hind240 SNP Array	Affymetrix	DNA Data Processing	Hind	E10080_T_Hind	GSE108475_RAW.tar	Gene Expression Omnibus	GSE108475	http://identifiers.org/geo/GSE108475	85-89	FEMALE	unknown	unknown
E10097	DNA samples	Affymetrix Human Genome U133 Plus 2.0 Array	Affymetrix	DNA Data Processing	Xba	E10097_B_Xba	GSE108475_RAW.tar	Gene Expression Omnibus	GSE108475	http://identifiers.org/geo/GSE108475	55-59	MALE	oligodendroglioma	unknown
E10097	DNA samples	Affymetrix Human Genome U133 Plus 2.0 Array	Affymetrix	DNA Data Processing	Hind	E10097_B_Hind	GSE108475_RAW.tar	Gene Expression Omnibus	GSE108475	http://identifiers.org/geo/GSE108475	55-59	MALE	oligodendroglioma	unknown
E10097	DNA samples	Affymetrix Human Genome U133 Plus 2.0 Array	Affymetrix	DNA Data Processing	Hind	E10097_T_Hind	GSE108475_RAW.tar	Gene Expression Omnibus	GSE108475	http://identifiers.org/geo/GSE108475	55-59	MALE	oligodendroglioma	unknown
E10097	DNA samples	Affymetrix Human Genome U133 Plus 2.0 Array	Affymetrix	DNA Data Processing	Xba	E10097_T_Xba	GSE108475_RAW.tar	Gene Expression Omnibus	GSE108475	http://identifiers.org/geo/GSE108475	55-59	MALE	oligodendroglioma	unknown
E10103	DNA samples	Affymetrix Human Genome U133 Plus 2.0 Array	Affymetrix	DNA Data Processing	Hind	E10103_B_Hind	GSE108475_RAW.tar	Gene Expression Omnibus	GSE108475	http://identifiers.org/geo/GSE108475	50-54	MALE	astrocytoma	unknown
E10103	DNA samples	Affymetrix Human Genome U133 Plus 2.0 Array	Affymetrix	DNA Data Processing	Xba	E10103_B_Xba	GSE108475_RAW.tar	Gene Expression Omnibus	GSE108475	http://identifiers.org/geo/GSE108475	50-54	MALE	astrocytoma	unknown
E10103	DNA samples	Affymetrix Human Genome U133 Plus 2.0 Array	Affymetrix	DNA Data Processing	Xba	E10103_T_Xba	GSE108475_RAW.tar	Gene Expression Omnibus	GSE108475	http://identifiers.org/geo/GSE108475	50-54	MALE	astrocytoma	unknown
E10103	DNA samples	Affymetrix Human Genome U133 Plus 2.0 Array	Affymetrix	DNA Data Processing	Hind	E10103_T_Hind	GSE108475_RAW.tar	Gene Expression Omnibus	GSE108475	http://identifiers.org/geo/GSE108475	50-54	MALE	astrocytoma	unknown
E10105	DNA samples	Affymetrix Human Genome U133 Plus 2.0 Array	Affymetrix	DNA Data Processing	Hind	E10105_B_Hind	GSE108475_RAW.tar	Gene Expression Omnibus	GSE108475	http://identifiers.org/geo/GSE108475	40-44	MALE	astrocytoma	grade 3
E10105	DNA samples	Affymetrix Human Genome U133 Plus 2.0 Array	Affymetrix	DNA Data Processing	Xba	E10105_B_Xba	GSE108475_RAW.tar	Gene Expression Omnibus	GSE108475	http://identifiers.org/geo/GSE108475	40-44	MALE	astrocytoma	grade 3
E10105	DNA samples	Affymetrix Human Genome U133 Plus 2.0 Array	Affymetrix	DNA Data Processing	Xba	E10105_T_Xba	GSE108475_RAW.tar	Gene Expression Omnibus	GSE108475	http://identifiers.org/geo/GSE108475	40-44	MALE	astrocytoma	grade 3
E10105	DNA samples	Affymetrix Human Genome U133 Plus 2.0 Array	Affymetrix	DNA Data Processing	Hind	E10105_T_Hind	GSE108475_RAW.tar	Gene Expression Omnibus	GSE108475	http://identifiers.org/geo/GSE108475	40-44	MALE	astrocytoma	grade 3
E10110	DNA samples	Affymetrix Human Genome U133 Plus 2.0 Array	Affymetrix	DNA Data Processing	Xba	E10110_B_Xba	GSE108475_RAW.tar	Gene Expression Omnibus	GSE108475	http://identifiers.org/geo/GSE108475	40-44	MALE	glioblastoma multiforme	unknown
E10110	DNA samples	Affymetrix Human Genome U133 Plus 2.0 Array	Affymetrix	DNA Data Processing	Hind	E10110_B_Hind	GSE108475_RAW.tar	Gene Expression Omnibus	GSE108475	http://identifiers.org/geo/GSE108475	40-44	MALE	glioblastoma multiforme	unknown
E10110	DNA samples	Affymetrix Human Genome U133 Plus 2.0 Array	Affymetrix	DNA Data Processing	Hind	E10110_T_Hind	GSE108475_RAW.tar	Gene Expression Omnibus	GSE108475	http://identifiers.org/geo/GSE108475	40-44	MALE	glioblastoma multiforme	unknown
E10110	DNA samples	Affymetrix Human Genome U133 Plus 2.0 Array	Affymetrix	DNA Data Processing	Xba	E10110_T_Xba	GSE108475_RAW.tar	Gene Expression Omnibus	GSE108475	http://identifiers.org/geo/GSE108475	40-44	MALE	glioblastoma multiforme	unknown
E10136	DNA samples	Affymetrix Human Mapping 50K Hind240 SNP Array	Affymetrix	DNA Data Processing	Xba	E10136_B_Xba	GSE108475_RAW.tar	Gene Expression Omnibus	GSE108475	http://identifiers.org/geo/GSE108475	unknown	unknown	unknown	unknown
E10136	DNA samples	Affymetrix Human Mapping 50K Hind240 SNP Array	Affymetrix	DNA Data Processing	Hind	E10136_B_Hind	GSE108475_RAW.tar	Gene Expression Omnibus	GSE108475	http://identifiers.org/geo/GSE108475	unknown	unknown	unknown	unknown
E10136	DNA samples	Affymetrix Human Mapping 50K Hind240 SNP Array	Affymetrix	DNA Data Processing	Hind	E10136_T_Hind	GSE108475_RAW.tar	Gene Expression Omnibus	GSE108475	http://identifiers.org/geo/GSE108475	unknown	unknown	unknown	unknown
E10136	DNA samples	Affymetrix Human Mapping 50K Hind240 SNP Array	Affymetrix	DNA Data Processing	Xba	E10136_T_Xba	GSE108475_RAW.tar	Gene Expression Omnibus	GSE108475	http://identifiers.org/geo/GSE108475	unknown	unknown	unknown	unknown
E10140	DNA samples	Affymetrix Human Genome U133 Plus 2.0 Array	Affymetrix	DNA Data Processing	Xba	E10140_B_Xba	GSE108475_RAW.tar	Gene Expression Omnibus	GSE108475	http://identifiers.org/geo/GSE108475	45-49	MALE	glioblastoma multiforme	unknown
E10140	DNA samples	Affymetrix Human Genome U133 Plus 2.0 Array	Affymetrix	DNA Data Processing	Xba	E10140_T_Xba	GSE108475_RAW.tar	Gene Expression Omnibus	GSE108475	http://identifiers.org/geo/GSE108475	45-49	MALE	glioblastoma multiforme	unknown
E10140	DNA samples	Affymetrix Human Genome U133 Plus 2.0 Array	Affymetrix	DNA Data Processing	Hind	E10140_T_Hind	GSE108475_RAW.tar	Gene Expression Omnibus	GSE108475	http://identifiers.org/geo/GSE108475	45-49	MALE	glioblastoma multiforme	unknown
E10141	DNA samples	Affymetrix Human Mapping 50K Hind240 SNP Array	Affymetrix	DNA Data Processing	Hind	E10141_B_Hind	GSE108475_RAW.tar	Gene Expression Omnibus	GSE108475	http://identifiers.org/geo/GSE108475	unknown	unknown	unknown	unknown
E10141	DNA samples	Affymetrix Human Mapping 50K Hind240 SNP Array	Affymetrix	DNA Data Processing	Xba	E10141_B_Xba	GSE108475_RAW.tar	Gene Expression Omnibus	GSE108475	http://identifiers.org/geo/GSE108475	unknown	unknown	unknown	unknown
E10141	DNA samples	Affymetrix Human Mapping 50K Hind240 SNP Array	Affymetrix	DNA Data Processing	Xba	E10141_T_Xba	GSE108475_RAW.tar	Gene Expression Omnibus	GSE108475	http://identifiers.org/geo/GSE108475	unknown	unknown	unknown	unknown
E10141	DNA samples	Affymetrix Human Mapping 50K Hind240 SNP Array	Affymetrix	DNA Data Processing	Hind	E10141_T_Hind	GSE108475_RAW.tar	Gene Expression Omnibus	GSE108475	http://identifiers.org/geo/GSE108475	unknown	unknown	unknown	unknown
E10143	DNA samples	Affymetrix Human Mapping 50K Hind240 SNP Array	Affymetrix	DNA Data Processing	Hind	E10143_T_Hind	GSE108475_RAW.tar	Gene Expression Omnibus	GSE108475	http://identifiers.org/geo/GSE108475	60-64	MALE	unknown	unknown
E10144	DNA samples	Affymetrix Human Genome U133 Plus 2.0 Array	Affymetrix	DNA Data Processing	Hind	E10144_B_Hind	GSE108475_RAW.tar	Gene Expression Omnibus	GSE108475	http://identifiers.org/geo/GSE108475	45-49	FEMALE	glioblastoma multiforme	grade 4
E10144	DNA samples	Affymetrix Human Genome U133 Plus 2.0 Array	Affymetrix	DNA Data Processing	Xba	E10144_B_Xba	GSE108475_RAW.tar	Gene Expression Omnibus	GSE108475	http://identifiers.org/geo/GSE108475	45-49	FEMALE	glioblastoma multiforme	grade 4
E10144	DNA samples	Affymetrix Human Genome U133 Plus 2.0 Array	Affymetrix	DNA Data Processing	Xba	E10144_T_Xba	GSE108475_RAW.tar	Gene Expression Omnibus	GSE108475	http://identifiers.org/geo/GSE108475	45-49	FEMALE	glioblastoma multiforme	grade 4
E10144	DNA samples	Affymetrix Human Genome U133 Plus 2.0 Array	Affymetrix	DNA Data Processing	Hind	E10144_T_Hind	GSE108475_RAW.tar	Gene Expression Omnibus	GSE108475	http://identifiers.org/geo/GSE108475	45-49	FEMALE	glioblastoma multiforme	grade 4
E10158	DNA samples	Affymetrix Human Genome U133 Plus 2.0 Array	Affymetrix	DNA Data Processing	Xba	E10158_B_Xba	GSE108475_RAW.tar	Gene Expression Omnibus	GSE108475	http://identifiers.org/geo/GSE108475	45-49	FEMALE	glioblastoma multiforme	unknown
E10158	DNA samples	Affymetrix Human Genome U133 Plus 2.0 Array	Affymetrix	DNA Data Processing	Hind	E10158_B_Hind	GSE108475_RAW.tar	Gene Expression Omnibus	GSE108475	http://identifiers.org/geo/GSE108475	45-49	FEMALE	glioblastoma multiforme	unknown
E10158	DNA samples	Affymetrix Human Genome U133 Plus 2.0 Array	Affymetrix	DNA Data Processing	Xba	E10158_T_Xba	GSE108475_RAW.tar	Gene Expression Omnibus	GSE108475	http://identifiers.org/geo/GSE108475	45-49	FEMALE	glioblastoma multiforme	unknown
E10158	DNA samples	Affymetrix Human Genome U133 Plus 2.0 Array	Affymetrix	DNA Data Processing	Hind	E10158_T_Hind	GSE108475_RAW.tar	Gene Expression Omnibus	GSE108475	http://identifiers.org/geo/GSE108475	45-49	FEMALE	glioblastoma multiforme	unknown
E10162	DNA samples	Affymetrix Human Genome U133 Plus 2.0 Array	Affymetrix	DNA Data Processing	Hind	E10162_B_Hind	GSE108475_RAW.tar	Gene Expression Omnibus	GSE108475	http://identifiers.org/geo/GSE108475	55-59	FEMALE	astrocytoma	grade 3
E10162	DNA samples	Affymetrix Human Genome U133 Plus 2.0 Array	Affymetrix	DNA Data Processing	Xba	E10162_B_Xba	GSE108475_RAW.tar	Gene Expression Omnibus	GSE108475	http://identifiers.org/geo/GSE108475	55-59	FEMALE	astrocytoma	grade 3
E10162	DNA samples	Affymetrix Human Genome U133 Plus 2.0 Array	Affymetrix	DNA Data Processing	Xba	E10162_T_Xba	GSE108475_RAW.tar	Gene Expression Omnibus	GSE108475	http://identifiers.org/geo/GSE108475	55-59	FEMALE	astrocytoma	grade 3
E10162	DNA samples	Affymetrix Human Genome U133 Plus 2.0 Array	Affymetrix	DNA Data Processing	Hind	E10162_T_Hind	GSE108475_RAW.tar	Gene Expression Omnibus	GSE108475	http://identifiers.org/geo/GSE108475	55-59	FEMALE	astrocytoma	grade 3
E10182	DNA samples	Affymetrix Human Genome U133 Plus 2.0 Array	Affymetrix	DNA Data Processing	Hind	E10182_T_Hind	GSE108475_RAW.tar	Gene Expression Omnibus	GSE108475	http://identifiers.org/geo/GSE108475	25-29	MALE	astrocytoma	unknown
E10182	DNA samples	Affymetrix Human Genome U133 Plus 2.0 Array	Affymetrix	DNA Data Processing	Xba	E10182_T_Xba	GSE108475_RAW.tar	Gene Expression Omnibus	GSE108475	http://identifiers.org/geo/GSE108475	25-29	MALE	astrocytoma	unknown
E10184	DNA samples	Affymetrix Human Genome U133 Plus 2.0 Array	Affymetrix	DNA Data Processing	Xba	E10184_B_Xba	GSE108475_RAW.tar	Gene Expression Omnibus	GSE108475	http://identifiers.org/geo/GSE108475	50-54	FEMALE	glioblastoma multiforme	unknown
E10184	DNA samples	Affymetrix Human Genome U133 Plus 2.0 Array	Affymetrix	DNA Data Processing	Hind	E10184_B_Hind	GSE108475_RAW.tar	Gene Expression Omnibus	GSE108475	http://identifiers.org/geo/GSE108475	50-54	FEMALE	glioblastoma multiforme	unknown
E10184	DNA samples	Affymetrix Human Genome U133 Plus 2.0 Array	Affymetrix	DNA Data Processing	Hind	E10184_T_Hind	GSE108475_RAW.tar	Gene Expression Omnibus	GSE108475	http://identifiers.org/geo/GSE108475	50-54	FEMALE	glioblastoma multiforme	unknown
E10184	DNA samples	Affymetrix Human Genome U133 Plus 2.0 Array	Affymetrix	DNA Data Processing	Xba	E10184_T_Xba	GSE108475_RAW.tar	Gene Expression Omnibus	GSE108475	http://identifiers.org/geo/GSE108475	50-54	FEMALE	glioblastoma multiforme	unknown
E10185	DNA samples	Affymetrix Human Mapping 50K Hind240 SNP Array	Affymetrix	DNA Data Processing	Xba	E10185_B_Xba	GSE108475_RAW.tar	Gene Expression Omnibus	GSE108475	http://identifiers.org/geo/GSE108475	unknown	unknown	unknown	unknown
E10185	DNA samples	Affymetrix Human Mapping 50K Hind240 SNP Array	Affymetrix	DNA Data Processing	Hind	E10185_B_Hind	GSE108475_RAW.tar	Gene Expression Omnibus	GSE108475	http://identifiers.org/geo/GSE108475	unknown	unknown	unknown	unknown
E10185	DNA samples	Affymetrix Human Mapping 50K Hind240 SNP Array	Affymetrix	DNA Data Processing	Hind	E10185_T_Hind	GSE108475_RAW.tar	Gene Expression Omnibus	GSE108475	http://identifiers.org/geo/GSE108475	unknown	unknown	unknown	unknown
E10185	DNA samples	Affymetrix Human Mapping 50K Hind240 SNP Array	Affymetrix	DNA Data Processing	Xba	E10185_T_Xba	GSE108475_RAW.tar	Gene Expression Omnibus	GSE108475	http://identifiers.org/geo/GSE108475	unknown	unknown	unknown	unknown
E10191	DNA samples	Affymetrix Human Genome U133 Plus 2.0 Array	Affymetrix	DNA Data Processing	Xba	E10191_B_Xba	GSE108475_RAW.tar	Gene Expression Omnibus	GSE108475	http://identifiers.org/geo/GSE108475	50-54	MALE	glioblastoma multiforme	unknown
E10191	DNA samples	Affymetrix Human Genome U133 Plus 2.0 Array	Affymetrix	DNA Data Processing	Hind	E10191_B_Hind	GSE108475_RAW.tar	Gene Expression Omnibus	GSE108475	http://identifiers.org/geo/GSE108475	50-54	MALE	glioblastoma multiforme	unknown
E10191	DNA samples	Affymetrix Human Genome U133 Plus 2.0 Array	Affymetrix	DNA Data Processing	Xba	E10191_T_Xba	GSE108475_RAW.tar	Gene Expression Omnibus	GSE108475	http://identifiers.org/geo/GSE108475	50-54	MALE	glioblastoma multiforme	unknown
E10191	DNA samples	Affymetrix Human Genome U133 Plus 2.0 Array	Affymetrix	DNA Data Processing	Hind	E10191_T_Hind	GSE108475_RAW.tar	Gene Expression Omnibus	GSE108475	http://identifiers.org/geo/GSE108475	50-54	MALE	glioblastoma multiforme	unknown
E10192	DNA samples	Affymetrix Human Genome U133 Plus 2.0 Array	Affymetrix	DNA Data Processing	Hind	E10192_B_Hind	GSE108475_RAW.tar	Gene Expression Omnibus	GSE108475	http://identifiers.org/geo/GSE108475	20-24	FEMALE	astrocytoma	unknown
E10192	DNA samples	Affymetrix Human Genome U133 Plus 2.0 Array	Affymetrix	DNA Data Processing	Xba	E10192_B_Xba	GSE108475_RAW.tar	Gene Expression Omnibus	GSE108475	http://identifiers.org/geo/GSE108475	20-24	FEMALE	astrocytoma	unknown
E10192	DNA samples	Affymetrix Human Genome U133 Plus 2.0 Array	Affymetrix	DNA Data Processing	Hind	E10192_T_Hind	GSE108475_RAW.tar	Gene Expression Omnibus	GSE108475	http://identifiers.org/geo/GSE108475	20-24	FEMALE	astrocytoma	unknown
E10192	DNA samples	Affymetrix Human Genome U133 Plus 2.0 Array	Affymetrix	DNA Data Processing	Xba	E10192_T_Xba	GSE108475_RAW.tar	Gene Expression Omnibus	GSE108475	http://identifiers.org/geo/GSE108475	20-24	FEMALE	astrocytoma	unknown
E10193	DNA samples	Affymetrix Human Genome U133 Plus 2.0 Array	Affymetrix	DNA Data Processing	Hind	E10193_B_Hind	GSE108475_RAW.tar	Gene Expression Omnibus	GSE108475	http://identifiers.org/geo/GSE108475	60-64	FEMALE	glioblastoma multiforme	unknown
E10193	DNA samples	Affymetrix Human Genome U133 Plus 2.0 Array	Affymetrix	DNA Data Processing	Hind	E10193_T_Hind	GSE108475_RAW.tar	Gene Expression Omnibus	GSE108475	http://identifiers.org/geo/GSE108475	60-64	FEMALE	glioblastoma multiforme	unknown
E10193	DNA samples	Affymetrix Human Genome U133 Plus 2.0 Array	Affymetrix	DNA Data Processing	Xba	E10193_T_Xba	GSE108475_RAW.tar	Gene Expression Omnibus	GSE108475	http://identifiers.org/geo/GSE108475	60-64	FEMALE	glioblastoma multiforme	unknown
E10203	DNA samples	Affymetrix Human Genome U133 Plus 2.0 Array	Affymetrix	DNA Data Processing	Hind	E10203_B_Hind	GSE108475_RAW.tar	Gene Expression Omnibus	GSE108475	http://identifiers.org/geo/GSE108475	50-54	MALE	glioblastoma multiforme	unknown
E10203	DNA samples	Affymetrix Human Genome U133 Plus 2.0 Array	Affymetrix	DNA Data Processing	Xba	E10203_B_Xba	GSE108475_RAW.tar	Gene Expression Omnibus	GSE108475	http://identifiers.org/geo/GSE108475	50-54	MALE	glioblastoma multiforme	unknown
E10203	DNA samples	Affymetrix Human Genome U133 Plus 2.0 Array	Affymetrix	DNA Data Processing	Xba	E10203_T_Xba	GSE108475_RAW.tar	Gene Expression Omnibus	GSE108475	http://identifiers.org/geo/GSE108475	50-54	MALE	glioblastoma multiforme	unknown
E10203	DNA samples	Affymetrix Human Genome U133 Plus 2.0 Array	Affymetrix	DNA Data Processing	Hind	E10203_T_Hind	GSE108475_RAW.tar	Gene Expression Omnibus	GSE108475	http://identifiers.org/geo/GSE108475	50-54	MALE	glioblastoma multiforme	unknown
E10210	DNA samples	Affymetrix Human Mapping 50K Hind240 SNP Array	Affymetrix	DNA Data Processing	Hind	E10210_B_Hind	GSE108475_RAW.tar	Gene Expression Omnibus	GSE108475	http://identifiers.org/geo/GSE108475	15-19	FEMALE	unknown	unknown
E10210	DNA samples	Affymetrix Human Mapping 50K Hind240 SNP Array	Affymetrix	DNA Data Processing	Xba	E10210_B_Xba	GSE108475_RAW.tar	Gene Expression Omnibus	GSE108475	http://identifiers.org/geo/GSE108475	15-19	FEMALE	unknown	unknown
E10210	DNA samples	Affymetrix Human Mapping 50K Hind240 SNP Array	Affymetrix	DNA Data Processing	Xba	E10210_T_Xba	GSE108475_RAW.tar	Gene Expression Omnibus	GSE108475	http://identifiers.org/geo/GSE108475	15-19	FEMALE	unknown	unknown
E10210	DNA samples	Affymetrix Human Mapping 50K Hind240 SNP Array	Affymetrix	DNA Data Processing	Hind	E10210_T_Hind	GSE108475_RAW.tar	Gene Expression Omnibus	GSE108475	http://identifiers.org/geo/GSE108475	15-19	FEMALE	unknown	unknown
E10211	DNA samples	Affymetrix Human Genome U133 Plus 2.0 Array	Affymetrix	DNA Data Processing	Hind	E10211_B_Hind	GSE108475_RAW.tar	Gene Expression Omnibus	GSE108475	http://identifiers.org/geo/GSE108475	40-44	MALE	glioblastoma multiforme	unknown
E10211	DNA samples	Affymetrix Human Genome U133 Plus 2.0 Array	Affymetrix	DNA Data Processing	Xba	E10211_T_Xba	GSE108475_RAW.tar	Gene Expression Omnibus	GSE108475	http://identifiers.org/geo/GSE108475	40-44	MALE	glioblastoma multiforme	unknown
E10211	DNA samples	Affymetrix Human Genome U133 Plus 2.0 Array	Affymetrix	DNA Data Processing	Hind	E10211_T_Hind	GSE108475_RAW.tar	Gene Expression Omnibus	GSE108475	http://identifiers.org/geo/GSE108475	40-44	MALE	glioblastoma multiforme	unknown
E10226	DNA samples	Affymetrix Human Genome U133 Plus 2.0 Array	Affymetrix	DNA Data Processing	Hind	E10226_B_Hind	GSE108475_RAW.tar	Gene Expression Omnibus	GSE108475	http://identifiers.org/geo/GSE108475	75-79	FEMALE	glioblastoma multiforme	unknown
E10226	DNA samples	Affymetrix Human Genome U133 Plus 2.0 Array	Affymetrix	DNA Data Processing	Xba	E10226_B_Xba	GSE108475_RAW.tar	Gene Expression Omnibus	GSE108475	http://identifiers.org/geo/GSE108475	75-79	FEMALE	glioblastoma multiforme	unknown
E10226	DNA samples	Affymetrix Human Genome U133 Plus 2.0 Array	Affymetrix	DNA Data Processing	Hind	E10226_T_Hind	GSE108475_RAW.tar	Gene Expression Omnibus	GSE108475	http://identifiers.org/geo/GSE108475	75-79	FEMALE	glioblastoma multiforme	unknown
E10226	DNA samples	Affymetrix Human Genome U133 Plus 2.0 Array	Affymetrix	DNA Data Processing	Xba	E10226_T_Xba	GSE108475_RAW.tar	Gene Expression Omnibus	GSE108475	http://identifiers.org/geo/GSE108475	75-79	FEMALE	glioblastoma multiforme	unknown
E10227	DNA samples	Affymetrix Human Genome U133 Plus 2.0 Array	Affymetrix	DNA Data Processing	Xba	E10227_B_Xba	GSE108475_RAW.tar	Gene Expression Omnibus	GSE108475	http://identifiers.org/geo/GSE108475	50-54	FEMALE	glioblastoma multiforme	unknown
E10227	DNA samples	Affymetrix Human Genome U133 Plus 2.0 Array	Affymetrix	DNA Data Processing	Hind	E10227_B_Hind	GSE108475_RAW.tar	Gene Expression Omnibus	GSE108475	http://identifiers.org/geo/GSE108475	50-54	FEMALE	glioblastoma multiforme	unknown
E10227	DNA samples	Affymetrix Human Genome U133 Plus 2.0 Array	Affymetrix	DNA Data Processing	Xba	E10227_T_Xba	GSE108475_RAW.tar	Gene Expression Omnibus	GSE108475	http://identifiers.org/geo/GSE108475	50-54	FEMALE	glioblastoma multiforme	unknown
E10227	DNA samples	Affymetrix Human Genome U133 Plus 2.0 Array	Affymetrix	DNA Data Processing	Hind	E10227_T_Hind	GSE108475_RAW.tar	Gene Expression Omnibus	GSE108475	http://identifiers.org/geo/GSE108475	50-54	FEMALE	glioblastoma multiforme	unknown
E10235	DNA samples	Affymetrix Human Mapping 50K Hind240 SNP Array	Affymetrix	DNA Data Processing	Xba	E10235_B_Xba	GSE108475_RAW.tar	Gene Expression Omnibus	GSE108475	http://identifiers.org/geo/GSE108475	50-54	FEMALE	unknown	unknown
E10235	DNA samples	Affymetrix Human Mapping 50K Hind240 SNP Array	Affymetrix	DNA Data Processing	Hind	E10235_B_Hind	GSE108475_RAW.tar	Gene Expression Omnibus	GSE108475	http://identifiers.org/geo/GSE108475	50-54	FEMALE	unknown	unknown
E10235	DNA samples	Affymetrix Human Mapping 50K Hind240 SNP Array	Affymetrix	DNA Data Processing	Hind	E10235_T_Hind	GSE108475_RAW.tar	Gene Expression Omnibus	GSE108475	http://identifiers.org/geo/GSE108475	50-54	FEMALE	unknown	unknown
E10235	DNA samples	Affymetrix Human Mapping 50K Hind240 SNP Array	Affymetrix	DNA Data Processing	Xba	E10235_T_Xba	GSE108475_RAW.tar	Gene Expression Omnibus	GSE108475	http://identifiers.org/geo/GSE108475	50-54	FEMALE	unknown	unknown
E10248	DNA samples	Affymetrix Human Genome U133 Plus 2.0 Array	Affymetrix	DNA Data Processing	Hind	E10248_B_Hind	GSE108475_RAW.tar	Gene Expression Omnibus	GSE108475	http://identifiers.org/geo/GSE108475	25-29	MALE	astrocytoma	unknown
E10248	DNA samples	Affymetrix Human Genome U133 Plus 2.0 Array	Affymetrix	DNA Data Processing	Xba	E10248_B_Xba	GSE108475_RAW.tar	Gene Expression Omnibus	GSE108475	http://identifiers.org/geo/GSE108475	25-29	MALE	astrocytoma	unknown
E10248	DNA samples	Affymetrix Human Genome U133 Plus 2.0 Array	Affymetrix	DNA Data Processing	Hind	E10248_T_Hind	GSE108475_RAW.tar	Gene Expression Omnibus	GSE108475	http://identifiers.org/geo/GSE108475	25-29	MALE	astrocytoma	unknown
E10248	DNA samples	Affymetrix Human Genome U133 Plus 2.0 Array	Affymetrix	DNA Data Processing	Xba	E10248_T_Xba	GSE108475_RAW.tar	Gene Expression Omnibus	GSE108475	http://identifiers.org/geo/GSE108475	25-29	MALE	astrocytoma	unknown
E10249	DNA samples	Affymetrix Human Genome U133 Plus 2.0 Array	Affymetrix	DNA Data Processing	Hind	E10249_B_Hind	GSE108475_RAW.tar	Gene Expression Omnibus	GSE108475	http://identifiers.org/geo/GSE108475	45-49	FEMALE	glioblastoma multiforme	unknown
E10249	DNA samples	Affymetrix Human Genome U133 Plus 2.0 Array	Affymetrix	DNA Data Processing	Xba	E10249_B_Xba	GSE108475_RAW.tar	Gene Expression Omnibus	GSE108475	http://identifiers.org/geo/GSE108475	45-49	FEMALE	glioblastoma multiforme	unknown
E10249	DNA samples	Affymetrix Human Genome U133 Plus 2.0 Array	Affymetrix	DNA Data Processing	Xba	E10249_T_Xba	GSE108475_RAW.tar	Gene Expression Omnibus	GSE108475	http://identifiers.org/geo/GSE108475	45-49	FEMALE	glioblastoma multiforme	unknown
E10250	DNA samples	Affymetrix Human Genome U133 Plus 2.0 Array	Affymetrix	DNA Data Processing	Hind	E10250_B_Hind	GSE108475_RAW.tar	Gene Expression Omnibus	GSE108475	http://identifiers.org/geo/GSE108475	85-89	FEMALE	glioblastoma multiforme	unknown
E10250	DNA samples	Affymetrix Human Genome U133 Plus 2.0 Array	Affymetrix	DNA Data Processing	Xba	E10250_B_Xba	GSE108475_RAW.tar	Gene Expression Omnibus	GSE108475	http://identifiers.org/geo/GSE108475	85-89	FEMALE	glioblastoma multiforme	unknown
E10250	DNA samples	Affymetrix Human Genome U133 Plus 2.0 Array	Affymetrix	DNA Data Processing	Hind	E10250_T_Hind	GSE108475_RAW.tar	Gene Expression Omnibus	GSE108475	http://identifiers.org/geo/GSE108475	85-89	FEMALE	glioblastoma multiforme	unknown
E10250	DNA samples	Affymetrix Human Genome U133 Plus 2.0 Array	Affymetrix	DNA Data Processing	Xba	E10250_T_Xba	GSE108475_RAW.tar	Gene Expression Omnibus	GSE108475	http://identifiers.org/geo/GSE108475	85-89	FEMALE	glioblastoma multiforme	unknown
E10252	DNA samples	Affymetrix Human Genome U133 Plus 2.0 Array	Affymetrix	DNA Data Processing	Hind	E10252B_T_Hind	GSE108475_RAW.tar	Gene Expression Omnibus	GSE108475	http://identifiers.org/geo/GSE108475	65-69	MALE	glioblastoma multiforme	unknown
E10252	DNA samples	Affymetrix Human Genome U133 Plus 2.0 Array	Affymetrix	DNA Data Processing	Hind	E10252C_Hind	GSE108475_RAW.tar	Gene Expression Omnibus	GSE108475	http://identifiers.org/geo/GSE108475	65-69	MALE	glioblastoma multiforme	unknown
E10252	DNA samples	Affymetrix Human Genome U133 Plus 2.0 Array	Affymetrix	DNA Data Processing	Xba	E10252C_Xba	GSE108475_RAW.tar	Gene Expression Omnibus	GSE108475	http://identifiers.org/geo/GSE108475	65-69	MALE	glioblastoma multiforme	unknown
E10252	DNA samples	Affymetrix Human Genome U133 Plus 2.0 Array	Affymetrix	DNA Data Processing	Hind	E10252C_T_Hind	GSE108475_RAW.tar	Gene Expression Omnibus	GSE108475	http://identifiers.org/geo/GSE108475	65-69	MALE	glioblastoma multiforme	unknown
E10252	DNA samples	Affymetrix Human Genome U133 Plus 2.0 Array	Affymetrix	DNA Data Processing	Xba	E10252C_T_Xba	GSE108475_RAW.tar	Gene Expression Omnibus	GSE108475	http://identifiers.org/geo/GSE108475	65-69	MALE	glioblastoma multiforme	unknown
E10253	DNA samples	Affymetrix Human Mapping 50K Hind240 SNP Array	Affymetrix	DNA Data Processing	Hind	E10253_B_Hind	GSE108475_RAW.tar	Gene Expression Omnibus	GSE108475	http://identifiers.org/geo/GSE108475	65-69	MALE	unknown	unknown
E10253	DNA samples	Affymetrix Human Mapping 50K Hind240 SNP Array	Affymetrix	DNA Data Processing	Hind	E10253_T_Hind	GSE108475_RAW.tar	Gene Expression Omnibus	GSE108475	http://identifiers.org/geo/GSE108475	65-69	MALE	unknown	unknown
E10258	DNA samples	Affymetrix Human Genome U133 Plus 2.0 Array	Affymetrix	DNA Data Processing	Hind	E10258_B_Hind	GSE108475_RAW.tar	Gene Expression Omnibus	GSE108475	http://identifiers.org/geo/GSE108475	70-74	MALE	glioblastoma multiforme	unknown
E10258	DNA samples	Affymetrix Human Genome U133 Plus 2.0 Array	Affymetrix	DNA Data Processing	Xba	E10258_B_Xba	GSE108475_RAW.tar	Gene Expression Omnibus	GSE108475	http://identifiers.org/geo/GSE108475	70-74	MALE	glioblastoma multiforme	unknown
E10258	DNA samples	Affymetrix Human Genome U133 Plus 2.0 Array	Affymetrix	DNA Data Processing	Xba	E10258_T_Xba	GSE108475_RAW.tar	Gene Expression Omnibus	GSE108475	http://identifiers.org/geo/GSE108475	70-74	MALE	glioblastoma multiforme	unknown
E10258	DNA samples	Affymetrix Human Genome U133 Plus 2.0 Array	Affymetrix	DNA Data Processing	Hind	E10258_T_Hind	GSE108475_RAW.tar	Gene Expression Omnibus	GSE108475	http://identifiers.org/geo/GSE108475	70-74	MALE	glioblastoma multiforme	unknown
E10258	DNA samples	Affymetrix Human Genome U133 Plus 2.0 Array	Affymetrix	DNA Data Processing	Xba	E10258B_T_Xba	GSE108475_RAW.tar	Gene Expression Omnibus	GSE108475	http://identifiers.org/geo/GSE108475	70-74	MALE	glioblastoma multiforme	unknown
E10262	DNA samples	Affymetrix Human Genome U133 Plus 2.0 Array	Affymetrix	DNA Data Processing	Xba	E10262_B_Xba	GSE108475_RAW.tar	Gene Expression Omnibus	GSE108475	http://identifiers.org/geo/GSE108475	45-49	FEMALE	glioblastoma multiforme	unknown
E10262	DNA samples	Affymetrix Human Genome U133 Plus 2.0 Array	Affymetrix	DNA Data Processing	Hind	E10262_B_Hind	GSE108475_RAW.tar	Gene Expression Omnibus	GSE108475	http://identifiers.org/geo/GSE108475	45-49	FEMALE	glioblastoma multiforme	unknown
E10262	DNA samples	Affymetrix Human Genome U133 Plus 2.0 Array	Affymetrix	DNA Data Processing	Xba	E10262_T_Xba	GSE108475_RAW.tar	Gene Expression Omnibus	GSE108475	http://identifiers.org/geo/GSE108475	45-49	FEMALE	glioblastoma multiforme	unknown
E10262	DNA samples	Affymetrix Human Genome U133 Plus 2.0 Array	Affymetrix	DNA Data Processing	Hind	E10262_T_Hind	GSE108475_RAW.tar	Gene Expression Omnibus	GSE108475	http://identifiers.org/geo/GSE108475	45-49	FEMALE	glioblastoma multiforme	unknown
E10264	DNA samples	Affymetrix Human Genome U133 Plus 2.0 Array	Affymetrix	DNA Data Processing	Hind	E10264_B_Hind	GSE108475_RAW.tar	Gene Expression Omnibus	GSE108475	http://identifiers.org/geo/GSE108475	60-64	MALE	glioblastoma multiforme	unknown
E10264	DNA samples	Affymetrix Human Genome U133 Plus 2.0 Array	Affymetrix	DNA Data Processing	Xba	E10264_B_Xba	GSE108475_RAW.tar	Gene Expression Omnibus	GSE108475	http://identifiers.org/geo/GSE108475	60-64	MALE	glioblastoma multiforme	unknown
E10264	DNA samples	Affymetrix Human Genome U133 Plus 2.0 Array	Affymetrix	DNA Data Processing	Hind	E10264_T_Hind	GSE108475_RAW.tar	Gene Expression Omnibus	GSE108475	http://identifiers.org/geo/GSE108475	60-64	MALE	glioblastoma multiforme	unknown
E10264	DNA samples	Affymetrix Human Genome U133 Plus 2.0 Array	Affymetrix	DNA Data Processing	Xba	E10264_T_Xba	GSE108475_RAW.tar	Gene Expression Omnibus	GSE108475	http://identifiers.org/geo/GSE108475	60-64	MALE	glioblastoma multiforme	unknown
E10265	DNA samples	Affymetrix Human Mapping 50K Hind240 SNP Array	Affymetrix	DNA Data Processing	Hind	E10265_B_Hind	GSE108475_RAW.tar	Gene Expression Omnibus	GSE108475	http://identifiers.org/geo/GSE108475	55-59	MALE	unknown	unknown
E10265	DNA samples	Affymetrix Human Mapping 50K Hind240 SNP Array	Affymetrix	DNA Data Processing	Xba	E10265_B_Xba	GSE108475_RAW.tar	Gene Expression Omnibus	GSE108475	http://identifiers.org/geo/GSE108475	55-59	MALE	unknown	unknown
E10265	DNA samples	Affymetrix Human Mapping 50K Hind240 SNP Array	Affymetrix	DNA Data Processing	Xba	E10265_T_Xba	GSE108475_RAW.tar	Gene Expression Omnibus	GSE108475	http://identifiers.org/geo/GSE108475	55-59	MALE	unknown	unknown
E10265	DNA samples	Affymetrix Human Mapping 50K Hind240 SNP Array	Affymetrix	DNA Data Processing	Hind	E10265_T_Hind	GSE108475_RAW.tar	Gene Expression Omnibus	GSE108475	http://identifiers.org/geo/GSE108475	55-59	MALE	unknown	unknown
E10267	DNA samples	Affymetrix Human Genome U133 Plus 2.0 Array	Affymetrix	DNA Data Processing	Xba	E10267_B_Xba	GSE108475_RAW.tar	Gene Expression Omnibus	GSE108475	http://identifiers.org/geo/GSE108475	30-34	FEMALE	glioblastoma multiforme	unknown
E10267	DNA samples	Affymetrix Human Genome U133 Plus 2.0 Array	Affymetrix	DNA Data Processing	Hind	E10267_B_Hind	GSE108475_RAW.tar	Gene Expression Omnibus	GSE108475	http://identifiers.org/geo/GSE108475	30-34	FEMALE	glioblastoma multiforme	unknown
E10267	DNA samples	Affymetrix Human Genome U133 Plus 2.0 Array	Affymetrix	DNA Data Processing	Xba	E10267_T_Xba	GSE108475_RAW.tar	Gene Expression Omnibus	GSE108475	http://identifiers.org/geo/GSE108475	30-34	FEMALE	glioblastoma multiforme	unknown
E10267	DNA samples	Affymetrix Human Genome U133 Plus 2.0 Array	Affymetrix	DNA Data Processing	Hind	E10267_T_Hind	GSE108475_RAW.tar	Gene Expression Omnibus	GSE108475	http://identifiers.org/geo/GSE108475	30-34	FEMALE	glioblastoma multiforme	unknown
E10271	DNA samples	Affymetrix Human Genome U133 Plus 2.0 Array	Affymetrix	DNA Data Processing	Xba	E10271_B_Xba	GSE108475_RAW.tar	Gene Expression Omnibus	GSE108475	http://identifiers.org/geo/GSE108475	70-74	MALE	glioblastoma multiforme	unknown
E10271	DNA samples	Affymetrix Human Genome U133 Plus 2.0 Array	Affymetrix	DNA Data Processing	Hind	E10271_T_Hind	GSE108475_RAW.tar	Gene Expression Omnibus	GSE108475	http://identifiers.org/geo/GSE108475	70-74	MALE	glioblastoma multiforme	unknown
E10271	DNA samples	Affymetrix Human Genome U133 Plus 2.0 Array	Affymetrix	DNA Data Processing	Xba	E10271_T_Xba	GSE108475_RAW.tar	Gene Expression Omnibus	GSE108475	http://identifiers.org/geo/GSE108475	70-74	MALE	glioblastoma multiforme	unknown
E10278	DNA samples	Affymetrix Human Genome U133 Plus 2.0 Array	Affymetrix	DNA Data Processing	Hind	E10278_B_Hind	GSE108475_RAW.tar	Gene Expression Omnibus	GSE108475	http://identifiers.org/geo/GSE108475	25-29	FEMALE	oligodendroglioma	unknown
E10278	DNA samples	Affymetrix Human Genome U133 Plus 2.0 Array	Affymetrix	DNA Data Processing	Xba	E10278_B_Xba	GSE108475_RAW.tar	Gene Expression Omnibus	GSE108475	http://identifiers.org/geo/GSE108475	25-29	FEMALE	oligodendroglioma	unknown
E10278	DNA samples	Affymetrix Human Genome U133 Plus 2.0 Array	Affymetrix	DNA Data Processing	Xba	E10278_T_Xba	GSE108475_RAW.tar	Gene Expression Omnibus	GSE108475	http://identifiers.org/geo/GSE108475	25-29	FEMALE	oligodendroglioma	unknown
E10278	DNA samples	Affymetrix Human Genome U133 Plus 2.0 Array	Affymetrix	DNA Data Processing	Hind	E10278_T_Hind	GSE108475_RAW.tar	Gene Expression Omnibus	GSE108475	http://identifiers.org/geo/GSE108475	25-29	FEMALE	oligodendroglioma	unknown
E10284	DNA samples	Affymetrix Human Genome U133 Plus 2.0 Array	Affymetrix	DNA Data Processing	Xba	E10284_B_Xba	GSE108475_RAW.tar	Gene Expression Omnibus	GSE108475	http://identifiers.org/geo/GSE108475	55-59	MALE	glioblastoma multiforme	unknown
E10284	DNA samples	Affymetrix Human Genome U133 Plus 2.0 Array	Affymetrix	DNA Data Processing	Hind	E10284_T_Hind	GSE108475_RAW.tar	Gene Expression Omnibus	GSE108475	http://identifiers.org/geo/GSE108475	55-59	MALE	glioblastoma multiforme	unknown
E10285	DNA samples	Affymetrix Human Genome U133 Plus 2.0 Array	Affymetrix	DNA Data Processing	Hind	E10285_B_Hind	GSE108475_RAW.tar	Gene Expression Omnibus	GSE108475	http://identifiers.org/geo/GSE108475	25-29	MALE	astrocytoma	unknown
E10285	DNA samples	Affymetrix Human Genome U133 Plus 2.0 Array	Affymetrix	DNA Data Processing	Xba	E10285_B_Xba	GSE108475_RAW.tar	Gene Expression Omnibus	GSE108475	http://identifiers.org/geo/GSE108475	25-29	MALE	astrocytoma	unknown
E10285	DNA samples	Affymetrix Human Genome U133 Plus 2.0 Array	Affymetrix	DNA Data Processing	Xba	E10285_T_Xba	GSE108475_RAW.tar	Gene Expression Omnibus	GSE108475	http://identifiers.org/geo/GSE108475	25-29	MALE	astrocytoma	unknown
E10285	DNA samples	Affymetrix Human Genome U133 Plus 2.0 Array	Affymetrix	DNA Data Processing	Hind	E10285_T_Hind	GSE108475_RAW.tar	Gene Expression Omnibus	GSE108475	http://identifiers.org/geo/GSE108475	25-29	MALE	astrocytoma	unknown
E10286	DNA samples	Affymetrix Human Genome U133 Plus 2.0 Array	Affymetrix	DNA Data Processing	Xba	E10286_B_Xba	GSE108475_RAW.tar	Gene Expression Omnibus	GSE108475	http://identifiers.org/geo/GSE108475	30-34	MALE	astrocytoma	unknown
E10286	DNA samples	Affymetrix Human Genome U133 Plus 2.0 Array	Affymetrix	DNA Data Processing	Hind	E10286_B_Hind	GSE108475_RAW.tar	Gene Expression Omnibus	GSE108475	http://identifiers.org/geo/GSE108475	30-34	MALE	astrocytoma	unknown
E10286	DNA samples	Affymetrix Human Genome U133 Plus 2.0 Array	Affymetrix	DNA Data Processing	Hind	E10286_T_Hind	GSE108475_RAW.tar	Gene Expression Omnibus	GSE108475	http://identifiers.org/geo/GSE108475	30-34	MALE	astrocytoma	unknown
E10286	DNA samples	Affymetrix Human Genome U133 Plus 2.0 Array	Affymetrix	DNA Data Processing	Xba	E10286_T_Xba	GSE108475_RAW.tar	Gene Expression Omnibus	GSE108475	http://identifiers.org/geo/GSE108475	30-34	MALE	astrocytoma	unknown
E10287	DNA samples	Affymetrix Human Mapping 50K Hind240 SNP Array	Affymetrix	DNA Data Processing	Xba	E10287_B_Xba	GSE108475_RAW.tar	Gene Expression Omnibus	GSE108475	http://identifiers.org/geo/GSE108475	55-59	MALE	unknown	unknown
E10287	DNA samples	Affymetrix Human Mapping 50K Hind240 SNP Array	Affymetrix	DNA Data Processing	Hind	E10287_B_Hind	GSE108475_RAW.tar	Gene Expression Omnibus	GSE108475	http://identifiers.org/geo/GSE108475	55-59	MALE	unknown	unknown
E10287	DNA samples	Affymetrix Human Mapping 50K Hind240 SNP Array	Affymetrix	DNA Data Processing	Hind	E10287_T_Hind	GSE108475_RAW.tar	Gene Expression Omnibus	GSE108475	http://identifiers.org/geo/GSE108475	55-59	MALE	unknown	unknown
E10287	DNA samples	Affymetrix Human Mapping 50K Hind240 SNP Array	Affymetrix	DNA Data Processing	Xba	E10287_T_Xba	GSE108475_RAW.tar	Gene Expression Omnibus	GSE108475	http://identifiers.org/geo/GSE108475	55-59	MALE	unknown	unknown
E10290	DNA samples	Affymetrix Human Genome U133 Plus 2.0 Array	Affymetrix	DNA Data Processing	Xba	E10290_B_Xba	GSE108475_RAW.tar	Gene Expression Omnibus	GSE108475	http://identifiers.org/geo/GSE108475	40-44	FEMALE	glioblastoma multiforme	unknown
E10290	DNA samples	Affymetrix Human Genome U133 Plus 2.0 Array	Affymetrix	DNA Data Processing	Hind	E10290_B_Hind	GSE108475_RAW.tar	Gene Expression Omnibus	GSE108475	http://identifiers.org/geo/GSE108475	40-44	FEMALE	glioblastoma multiforme	unknown
E10290	DNA samples	Affymetrix Human Genome U133 Plus 2.0 Array	Affymetrix	DNA Data Processing	Hind	E10290_T_Hind	GSE108475_RAW.tar	Gene Expression Omnibus	GSE108475	http://identifiers.org/geo/GSE108475	40-44	FEMALE	glioblastoma multiforme	unknown
E10290	DNA samples	Affymetrix Human Genome U133 Plus 2.0 Array	Affymetrix	DNA Data Processing	Xba	E10290_T_Xba	GSE108475_RAW.tar	Gene Expression Omnibus	GSE108475	http://identifiers.org/geo/GSE108475	40-44	FEMALE	glioblastoma multiforme	unknown
E10292	DNA samples	Affymetrix Human Genome U133 Plus 2.0 Array	Affymetrix	DNA Data Processing	Hind	E10292_B_Hind	GSE108475_RAW.tar	Gene Expression Omnibus	GSE108475	http://identifiers.org/geo/GSE108475	45-49	MALE	glioblastoma multiforme	unknown
E10292	DNA samples	Affymetrix Human Genome U133 Plus 2.0 Array	Affymetrix	DNA Data Processing	Xba	E10292_B_Xba	GSE108475_RAW.tar	Gene Expression Omnibus	GSE108475	http://identifiers.org/geo/GSE108475	45-49	MALE	glioblastoma multiforme	unknown
E10292	DNA samples	Affymetrix Human Genome U133 Plus 2.0 Array	Affymetrix	DNA Data Processing	Hind	E10292_T_Hind	GSE108475_RAW.tar	Gene Expression Omnibus	GSE108475	http://identifiers.org/geo/GSE108475	45-49	MALE	glioblastoma multiforme	unknown
E10292	DNA samples	Affymetrix Human Genome U133 Plus 2.0 Array	Affymetrix	DNA Data Processing	Xba	E10292_T_Xba	GSE108475_RAW.tar	Gene Expression Omnibus	GSE108475	http://identifiers.org/geo/GSE108475	45-49	MALE	glioblastoma multiforme	unknown
E10300	DNA samples	Affymetrix Human Genome U133 Plus 2.0 Array	Affymetrix	DNA Data Processing	Xba	E10300_B_Xba	GSE108475_RAW.tar	Gene Expression Omnibus	GSE108475	http://identifiers.org/geo/GSE108475	75-79	MALE	glioblastoma multiforme	unknown
E10300	DNA samples	Affymetrix Human Genome U133 Plus 2.0 Array	Affymetrix	DNA Data Processing	Hind	E10300_B_Hind	GSE108475_RAW.tar	Gene Expression Omnibus	GSE108475	http://identifiers.org/geo/GSE108475	75-79	MALE	glioblastoma multiforme	unknown
E10300	DNA samples	Affymetrix Human Genome U133 Plus 2.0 Array	Affymetrix	DNA Data Processing	Xba	E10300_T_Xba	GSE108475_RAW.tar	Gene Expression Omnibus	GSE108475	http://identifiers.org/geo/GSE108475	75-79	MALE	glioblastoma multiforme	unknown
E10300	DNA samples	Affymetrix Human Genome U133 Plus 2.0 Array	Affymetrix	DNA Data Processing	Hind	E10300_T_Hind	GSE108475_RAW.tar	Gene Expression Omnibus	GSE108475	http://identifiers.org/geo/GSE108475	75-79	MALE	glioblastoma multiforme	unknown
E10305	DNA samples	Affymetrix Human Genome U133 Plus 2.0 Array	Affymetrix	DNA Data Processing	Hind	E10305_B_Hind	GSE108475_RAW.tar	Gene Expression Omnibus	GSE108475	http://identifiers.org/geo/GSE108475	70-74	FEMALE	glioblastoma multiforme	unknown
E10305	DNA samples	Affymetrix Human Genome U133 Plus 2.0 Array	Affymetrix	DNA Data Processing	Xba	E10305_B_Xba	GSE108475_RAW.tar	Gene Expression Omnibus	GSE108475	http://identifiers.org/geo/GSE108475	70-74	FEMALE	glioblastoma multiforme	unknown
E10305	DNA samples	Affymetrix Human Genome U133 Plus 2.0 Array	Affymetrix	DNA Data Processing	Xba	E10305_T_Xba	GSE108475_RAW.tar	Gene Expression Omnibus	GSE108475	http://identifiers.org/geo/GSE108475	70-74	FEMALE	glioblastoma multiforme	unknown
E10305	DNA samples	Affymetrix Human Genome U133 Plus 2.0 Array	Affymetrix	DNA Data Processing	Hind	E10305_T_Hind	GSE108475_RAW.tar	Gene Expression Omnibus	GSE108475	http://identifiers.org/geo/GSE108475	70-74	FEMALE	glioblastoma multiforme	unknown
E10306	DNA samples	Affymetrix Human Genome U133 Plus 2.0 Array	Affymetrix	DNA Data Processing	Xba	E10306_B_Xba	GSE108475_RAW.tar	Gene Expression Omnibus	GSE108475	http://identifiers.org/geo/GSE108475	60-64	MALE	glioblastoma multiforme	unknown
E10306	DNA samples	Affymetrix Human Genome U133 Plus 2.0 Array	Affymetrix	DNA Data Processing	Hind	E10306_B_Hind	GSE108475_RAW.tar	Gene Expression Omnibus	GSE108475	http://identifiers.org/geo/GSE108475	60-64	MALE	glioblastoma multiforme	unknown
E10306	DNA samples	Affymetrix Human Genome U133 Plus 2.0 Array	Affymetrix	DNA Data Processing	Xba	E10306_T_Xba	GSE108475_RAW.tar	Gene Expression Omnibus	GSE108475	http://identifiers.org/geo/GSE108475	60-64	MALE	glioblastoma multiforme	unknown
E10306	DNA samples	Affymetrix Human Genome U133 Plus 2.0 Array	Affymetrix	DNA Data Processing	Hind	E10306_T_Hind	GSE108475_RAW.tar	Gene Expression Omnibus	GSE108475	http://identifiers.org/geo/GSE108475	60-64	MALE	glioblastoma multiforme	unknown
E10313	DNA samples	Affymetrix Human Genome U133 Plus 2.0 Array	Affymetrix	DNA Data Processing	Hind	E10313_B_Hind	GSE108475_RAW.tar	Gene Expression Omnibus	GSE108475	http://identifiers.org/geo/GSE108475	55-59	MALE	glioblastoma multiforme	unknown
E10313	DNA samples	Affymetrix Human Genome U133 Plus 2.0 Array	Affymetrix	DNA Data Processing	Xba	E10313_B_Xba	GSE108475_RAW.tar	Gene Expression Omnibus	GSE108475	http://identifiers.org/geo/GSE108475	55-59	MALE	glioblastoma multiforme	unknown
E10313	DNA samples	Affymetrix Human Genome U133 Plus 2.0 Array	Affymetrix	DNA Data Processing	Xba	E10313_T_Xba	GSE108475_RAW.tar	Gene Expression Omnibus	GSE108475	http://identifiers.org/geo/GSE108475	55-59	MALE	glioblastoma multiforme	unknown
E10313	DNA samples	Affymetrix Human Genome U133 Plus 2.0 Array	Affymetrix	DNA Data Processing	Hind	E10313_T_Hind	GSE108475_RAW.tar	Gene Expression Omnibus	GSE108475	http://identifiers.org/geo/GSE108475	55-59	MALE	glioblastoma multiforme	unknown
E10362	DNA samples	Affymetrix Human Genome U133 Plus 2.0 Array	Affymetrix	DNA Data Processing	Hind	E10362_B_Hind	GSE108475_RAW.tar	Gene Expression Omnibus	GSE108475	http://identifiers.org/geo/GSE108475	30-34	FEMALE	astrocytoma	unknown
E10362	DNA samples	Affymetrix Human Genome U133 Plus 2.0 Array	Affymetrix	DNA Data Processing	Xba	E10362_B_Xba	GSE108475_RAW.tar	Gene Expression Omnibus	GSE108475	http://identifiers.org/geo/GSE108475	30-34	FEMALE	astrocytoma	unknown
E10362	DNA samples	Affymetrix Human Genome U133 Plus 2.0 Array	Affymetrix	DNA Data Processing	Xba	E10362_T_Xba	GSE108475_RAW.tar	Gene Expression Omnibus	GSE108475	http://identifiers.org/geo/GSE108475	30-34	FEMALE	astrocytoma	unknown
E10362	DNA samples	Affymetrix Human Genome U133 Plus 2.0 Array	Affymetrix	DNA Data Processing	Hind	E10362_T_Hind	GSE108475_RAW.tar	Gene Expression Omnibus	GSE108475	http://identifiers.org/geo/GSE108475	30-34	FEMALE	astrocytoma	unknown
E10476	DNA samples	Affymetrix Human Mapping 50K Hind240 SNP Array	Affymetrix	DNA Data Processing	Xba	E10476_B_Xba	GSE108475_RAW.tar	Gene Expression Omnibus	GSE108475	http://identifiers.org/geo/GSE108475	55-59	FEMALE	unknown	unknown
E10476	DNA samples	Affymetrix Human Mapping 50K Hind240 SNP Array	Affymetrix	DNA Data Processing	Hind	E10476_B_Hind	GSE108475_RAW.tar	Gene Expression Omnibus	GSE108475	http://identifiers.org/geo/GSE108475	55-59	FEMALE	unknown	unknown
E10476	DNA samples	Affymetrix Human Mapping 50K Hind240 SNP Array	Affymetrix	DNA Data Processing	Xba	E10476_T_Xba	GSE108475_RAW.tar	Gene Expression Omnibus	GSE108475	http://identifiers.org/geo/GSE108475	55-59	FEMALE	unknown	unknown
E10476	DNA samples	Affymetrix Human Mapping 50K Hind240 SNP Array	Affymetrix	DNA Data Processing	Hind	E10476_T_Hind	GSE108475_RAW.tar	Gene Expression Omnibus	GSE108475	http://identifiers.org/geo/GSE108475	55-59	FEMALE	unknown	unknown
E10488	DNA samples	Affymetrix Human Genome U133 Plus 2.0 Array	Affymetrix	DNA Data Processing	Hind	E10488_B_Hind	GSE108475_RAW.tar	Gene Expression Omnibus	GSE108475	http://identifiers.org/geo/GSE108475	55-59	FEMALE	glioblastoma multiforme	grade 4
E10488	DNA samples	Affymetrix Human Genome U133 Plus 2.0 Array	Affymetrix	DNA Data Processing	Xba	E10488_B_Xba	GSE108475_RAW.tar	Gene Expression Omnibus	GSE108475	http://identifiers.org/geo/GSE108475	55-59	FEMALE	glioblastoma multiforme	grade 4
E10488	DNA samples	Affymetrix Human Genome U133 Plus 2.0 Array	Affymetrix	DNA Data Processing	Hind	E10488_T_Hind	GSE108475_RAW.tar	Gene Expression Omnibus	GSE108475	http://identifiers.org/geo/GSE108475	55-59	FEMALE	glioblastoma multiforme	grade 4
E10488	DNA samples	Affymetrix Human Genome U133 Plus 2.0 Array	Affymetrix	DNA Data Processing	Xba	E10488_T_Xba	GSE108475_RAW.tar	Gene Expression Omnibus	GSE108475	http://identifiers.org/geo/GSE108475	55-59	FEMALE	glioblastoma multiforme	grade 4
E10514	DNA samples	Affymetrix Human Genome U133 Plus 2.0 Array	Affymetrix	DNA Data Processing	Hind	E10514_B_Hind	GSE108475_RAW.tar	Gene Expression Omnibus	GSE108475	http://identifiers.org/geo/GSE108475	25-29	MALE	glioblastoma multiforme	unknown
E10514	DNA samples	Affymetrix Human Genome U133 Plus 2.0 Array	Affymetrix	DNA Data Processing	Xba	E10514_B_Xba	GSE108475_RAW.tar	Gene Expression Omnibus	GSE108475	http://identifiers.org/geo/GSE108475	25-29	MALE	glioblastoma multiforme	unknown
E10514	DNA samples	Affymetrix Human Genome U133 Plus 2.0 Array	Affymetrix	DNA Data Processing	Xba	E10514_T_Xba	GSE108475_RAW.tar	Gene Expression Omnibus	GSE108475	http://identifiers.org/geo/GSE108475	25-29	MALE	glioblastoma multiforme	unknown
E10514	DNA samples	Affymetrix Human Genome U133 Plus 2.0 Array	Affymetrix	DNA Data Processing	Hind	E10514_T_Hind	GSE108475_RAW.tar	Gene Expression Omnibus	GSE108475	http://identifiers.org/geo/GSE108475	25-29	MALE	glioblastoma multiforme	unknown
E10540	DNA samples	Affymetrix Human Genome U133 Plus 2.0 Array	Affymetrix	DNA Data Processing	Hind	E10540_B_Hind	GSE108475_RAW.tar	Gene Expression Omnibus	GSE108475	http://identifiers.org/geo/GSE108475	40-44	MALE	astrocytoma	unknown
E10540	DNA samples	Affymetrix Human Genome U133 Plus 2.0 Array	Affymetrix	DNA Data Processing	Xba	E10540_B_Xba	GSE108475_RAW.tar	Gene Expression Omnibus	GSE108475	http://identifiers.org/geo/GSE108475	40-44	MALE	astrocytoma	unknown
E10540	DNA samples	Affymetrix Human Genome U133 Plus 2.0 Array	Affymetrix	DNA Data Processing	Hind	E10540_T_Hind	GSE108475_RAW.tar	Gene Expression Omnibus	GSE108475	http://identifiers.org/geo/GSE108475	40-44	MALE	astrocytoma	unknown
E10540	DNA samples	Affymetrix Human Genome U133 Plus 2.0 Array	Affymetrix	DNA Data Processing	Xba	E10540_T_Xba	GSE108475_RAW.tar	Gene Expression Omnibus	GSE108475	http://identifiers.org/geo/GSE108475	40-44	MALE	astrocytoma	unknown
E10551	DNA samples	Affymetrix Human Genome U133 Plus 2.0 Array	Affymetrix	DNA Data Processing	Hind	E10551_B_Hind	GSE108475_RAW.tar	Gene Expression Omnibus	GSE108475	http://identifiers.org/geo/GSE108475	50-54	MALE	glioblastoma multiforme	unknown
E10551	DNA samples	Affymetrix Human Genome U133 Plus 2.0 Array	Affymetrix	DNA Data Processing	Xba	E10551_B_Xba	GSE108475_RAW.tar	Gene Expression Omnibus	GSE108475	http://identifiers.org/geo/GSE108475	50-54	MALE	glioblastoma multiforme	unknown
E10551	DNA samples	Affymetrix Human Genome U133 Plus 2.0 Array	Affymetrix	DNA Data Processing	Xba	E10551_T_Xba	GSE108475_RAW.tar	Gene Expression Omnibus	GSE108475	http://identifiers.org/geo/GSE108475	50-54	MALE	glioblastoma multiforme	unknown
E10551	DNA samples	Affymetrix Human Genome U133 Plus 2.0 Array	Affymetrix	DNA Data Processing	Hind	E10551_T_Hind	GSE108475_RAW.tar	Gene Expression Omnibus	GSE108475	http://identifiers.org/geo/GSE108475	50-54	MALE	glioblastoma multiforme	unknown
E10556	DNA samples	Affymetrix Human Genome U133 Plus 2.0 Array	Affymetrix	DNA Data Processing	Hind	E10556_B_Hind	GSE108475_RAW.tar	Gene Expression Omnibus	GSE108475	http://identifiers.org/geo/GSE108475	40-44	MALE	astrocytoma	unknown
E10556	DNA samples	Affymetrix Human Genome U133 Plus 2.0 Array	Affymetrix	DNA Data Processing	Xba	E10556_B_Xba	GSE108475_RAW.tar	Gene Expression Omnibus	GSE108475	http://identifiers.org/geo/GSE108475	40-44	MALE	astrocytoma	unknown
E10556	DNA samples	Affymetrix Human Genome U133 Plus 2.0 Array	Affymetrix	DNA Data Processing	Hind	E10556_T_Hind	GSE108475_RAW.tar	Gene Expression Omnibus	GSE108475	http://identifiers.org/geo/GSE108475	40-44	MALE	astrocytoma	unknown
E10556	DNA samples	Affymetrix Human Genome U133 Plus 2.0 Array	Affymetrix	DNA Data Processing	Xba	E10556_T_Xba	GSE108475_RAW.tar	Gene Expression Omnibus	GSE108475	http://identifiers.org/geo/GSE108475	40-44	MALE	astrocytoma	unknown
E10595	DNA samples	Affymetrix Human Mapping 50K Hind240 SNP Array	Affymetrix	DNA Data Processing	Xba	E10595_B_Xba	GSE108475_RAW.tar	Gene Expression Omnibus	GSE108475	http://identifiers.org/geo/GSE108475	50-54	MALE	unknown	unknown
E10595	DNA samples	Affymetrix Human Mapping 50K Hind240 SNP Array	Affymetrix	DNA Data Processing	Hind	E10595_B_Hind	GSE108475_RAW.tar	Gene Expression Omnibus	GSE108475	http://identifiers.org/geo/GSE108475	50-54	MALE	unknown	unknown
E10595	DNA samples	Affymetrix Human Mapping 50K Hind240 SNP Array	Affymetrix	DNA Data Processing	Hind	E10595_T_Hind	GSE108475_RAW.tar	Gene Expression Omnibus	GSE108475	http://identifiers.org/geo/GSE108475	50-54	MALE	unknown	unknown
E10595	DNA samples	Affymetrix Human Mapping 50K Hind240 SNP Array	Affymetrix	DNA Data Processing	Xba	E10595_T_Xba	GSE108475_RAW.tar	Gene Expression Omnibus	GSE108475	http://identifiers.org/geo/GSE108475	50-54	MALE	unknown	unknown
E10596	DNA samples	Affymetrix Human Genome U133 Plus 2.0 Array	Affymetrix	DNA Data Processing	Hind	E10596_B_Hind	GSE108475_RAW.tar	Gene Expression Omnibus	GSE108475	http://identifiers.org/geo/GSE108475	35-39	MALE	glioblastoma multiforme	unknown
E10596	DNA samples	Affymetrix Human Genome U133 Plus 2.0 Array	Affymetrix	DNA Data Processing	Xba	E10596_B_Xba	GSE108475_RAW.tar	Gene Expression Omnibus	GSE108475	http://identifiers.org/geo/GSE108475	35-39	MALE	glioblastoma multiforme	unknown
E10596	DNA samples	Affymetrix Human Genome U133 Plus 2.0 Array	Affymetrix	DNA Data Processing	Xba	E10596_T_Xba	GSE108475_RAW.tar	Gene Expression Omnibus	GSE108475	http://identifiers.org/geo/GSE108475	35-39	MALE	glioblastoma multiforme	unknown
E10596	DNA samples	Affymetrix Human Genome U133 Plus 2.0 Array	Affymetrix	DNA Data Processing	Hind	E10596_T_Hind	GSE108475_RAW.tar	Gene Expression Omnibus	GSE108475	http://identifiers.org/geo/GSE108475	35-39	MALE	glioblastoma multiforme	unknown
E10615	DNA samples	Affymetrix Human Genome U133 Plus 2.0 Array	Affymetrix	DNA Data Processing	Hind	E10615_B_Hind	GSE108475_RAW.tar	Gene Expression Omnibus	GSE108475	http://identifiers.org/geo/GSE108475	45-49	MALE	astrocytoma	grade 3
E10615	DNA samples	Affymetrix Human Genome U133 Plus 2.0 Array	Affymetrix	DNA Data Processing	Xba	E10615_B_Xba	GSE108475_RAW.tar	Gene Expression Omnibus	GSE108475	http://identifiers.org/geo/GSE108475	45-49	MALE	astrocytoma	grade 3
E10615	DNA samples	Affymetrix Human Genome U133 Plus 2.0 Array	Affymetrix	DNA Data Processing	Hind	E10615_T_Hind	GSE108475_RAW.tar	Gene Expression Omnibus	GSE108475	http://identifiers.org/geo/GSE108475	45-49	MALE	astrocytoma	grade 3
E10615	DNA samples	Affymetrix Human Genome U133 Plus 2.0 Array	Affymetrix	DNA Data Processing	Xba	E10615_T_Xba	GSE108475_RAW.tar	Gene Expression Omnibus	GSE108475	http://identifiers.org/geo/GSE108475	45-49	MALE	astrocytoma	grade 3
E10616	DNA samples	Affymetrix Human Mapping 50K Hind240 SNP Array	Affymetrix	DNA Data Processing	Hind	E10616_B_Hind	GSE108475_RAW.tar	Gene Expression Omnibus	GSE108475	http://identifiers.org/geo/GSE108475	30-34	MALE	unknown	unknown
E10616	DNA samples	Affymetrix Human Mapping 50K Hind240 SNP Array	Affymetrix	DNA Data Processing	Xba	E10616_T_Xba	GSE108475_RAW.tar	Gene Expression Omnibus	GSE108475	http://identifiers.org/geo/GSE108475	30-34	MALE	unknown	unknown
E10616	DNA samples	Affymetrix Human Mapping 50K Hind240 SNP Array	Affymetrix	DNA Data Processing	Hind	E10616_T_Hind	GSE108475_RAW.tar	Gene Expression Omnibus	GSE108475	http://identifiers.org/geo/GSE108475	30-34	MALE	unknown	unknown
E10622	DNA samples	Affymetrix Human Mapping 50K Hind240 SNP Array	Affymetrix	DNA Data Processing	Xba	E10622_B_Xba	GSE108475_RAW.tar	Gene Expression Omnibus	GSE108475	http://identifiers.org/geo/GSE108475	45-49	FEMALE	unknown	unknown
E10622	DNA samples	Affymetrix Human Mapping 50K Hind240 SNP Array	Affymetrix	DNA Data Processing	Hind	E10622_B_Hind	GSE108475_RAW.tar	Gene Expression Omnibus	GSE108475	http://identifiers.org/geo/GSE108475	45-49	FEMALE	unknown	unknown
E10622	DNA samples	Affymetrix Human Mapping 50K Hind240 SNP Array	Affymetrix	DNA Data Processing	Xba	E10622_T_Xba	GSE108475_RAW.tar	Gene Expression Omnibus	GSE108475	http://identifiers.org/geo/GSE108475	45-49	FEMALE	unknown	unknown
E10622	DNA samples	Affymetrix Human Mapping 50K Hind240 SNP Array	Affymetrix	DNA Data Processing	Hind	E10622_T_Hind	GSE108475_RAW.tar	Gene Expression Omnibus	GSE108475	http://identifiers.org/geo/GSE108475	45-49	FEMALE	unknown	unknown
E10645	DNA samples	Affymetrix Human Genome U133 Plus 2.0 Array	Affymetrix	DNA Data Processing	Hind	E10645_B_Hind	GSE108475_RAW.tar	Gene Expression Omnibus	GSE108475	http://identifiers.org/geo/GSE108475	25-29	MALE	astrocytoma	grade 3
E10645	DNA samples	Affymetrix Human Genome U133 Plus 2.0 Array	Affymetrix	DNA Data Processing	Xba	E10645_T_Xba	GSE108475_RAW.tar	Gene Expression Omnibus	GSE108475	http://identifiers.org/geo/GSE108475	25-29	MALE	astrocytoma	grade 3
E10645	DNA samples	Affymetrix Human Genome U133 Plus 2.0 Array	Affymetrix	DNA Data Processing	Hind	E10645_T_Hind	GSE108475_RAW.tar	Gene Expression Omnibus	GSE108475	http://identifiers.org/geo/GSE108475	25-29	MALE	astrocytoma	grade 3
E10662	DNA samples	Affymetrix Human Genome U133 Plus 2.0 Array	Affymetrix	DNA Data Processing	Hind	E10662_B_Hind	GSE108475_RAW.tar	Gene Expression Omnibus	GSE108475	http://identifiers.org/geo/GSE108475	45-49	MALE	glioblastoma multiforme	unknown
E10662	DNA samples	Affymetrix Human Genome U133 Plus 2.0 Array	Affymetrix	DNA Data Processing	Xba	E10662_B_Xba	GSE108475_RAW.tar	Gene Expression Omnibus	GSE108475	http://identifiers.org/geo/GSE108475	45-49	MALE	glioblastoma multiforme	unknown
E10662	DNA samples	Affymetrix Human Genome U133 Plus 2.0 Array	Affymetrix	DNA Data Processing	Hind	E10662_T_Hind	GSE108475_RAW.tar	Gene Expression Omnibus	GSE108475	http://identifiers.org/geo/GSE108475	45-49	MALE	glioblastoma multiforme	unknown
E10662	DNA samples	Affymetrix Human Genome U133 Plus 2.0 Array	Affymetrix	DNA Data Processing	Xba	E10662_T_Xba	GSE108475_RAW.tar	Gene Expression Omnibus	GSE108475	http://identifiers.org/geo/GSE108475	45-49	MALE	glioblastoma multiforme	unknown
E10690	DNA samples	Affymetrix Human Genome U133 Plus 2.0 Array	Affymetrix	DNA Data Processing	Hind	E10690_B_Hind	GSE108475_RAW.tar	Gene Expression Omnibus	GSE108475	http://identifiers.org/geo/GSE108475	35-39	MALE	mixed	unknown
E10690	DNA samples	Affymetrix Human Genome U133 Plus 2.0 Array	Affymetrix	DNA Data Processing	Xba	E10690_B_Xba	GSE108475_RAW.tar	Gene Expression Omnibus	GSE108475	http://identifiers.org/geo/GSE108475	35-39	MALE	mixed	unknown
E10690	DNA samples	Affymetrix Human Genome U133 Plus 2.0 Array	Affymetrix	DNA Data Processing	Hind	E10690_T_Hind	GSE108475_RAW.tar	Gene Expression Omnibus	GSE108475	http://identifiers.org/geo/GSE108475	35-39	MALE	mixed	unknown
E10690	DNA samples	Affymetrix Human Genome U133 Plus 2.0 Array	Affymetrix	DNA Data Processing	Xba	E10690_T_Xba	GSE108475_RAW.tar	Gene Expression Omnibus	GSE108475	http://identifiers.org/geo/GSE108475	35-39	MALE	mixed	unknown
E10691	DNA samples	Affymetrix Human Genome U133 Plus 2.0 Array	Affymetrix	DNA Data Processing	Hind	E10691_B_Hind	GSE108475_RAW.tar	Gene Expression Omnibus	GSE108475	http://identifiers.org/geo/GSE108475	60-64	FEMALE	oligodendroglioma	unknown
E10691	DNA samples	Affymetrix Human Genome U133 Plus 2.0 Array	Affymetrix	DNA Data Processing	Xba	E10691_B_Xba	GSE108475_RAW.tar	Gene Expression Omnibus	GSE108475	http://identifiers.org/geo/GSE108475	60-64	FEMALE	oligodendroglioma	unknown
E10691	DNA samples	Affymetrix Human Genome U133 Plus 2.0 Array	Affymetrix	DNA Data Processing	Hind	E10691_T_Hind	GSE108475_RAW.tar	Gene Expression Omnibus	GSE108475	http://identifiers.org/geo/GSE108475	60-64	FEMALE	oligodendroglioma	unknown
E10692	DNA samples	Affymetrix Human Mapping 50K Hind240 SNP Array	Affymetrix	DNA Data Processing	Hind	E10692_B_Hind	GSE108475_RAW.tar	Gene Expression Omnibus	GSE108475	http://identifiers.org/geo/GSE108475	35-39	FEMALE	unknown	unknown
E10692	DNA samples	Affymetrix Human Mapping 50K Hind240 SNP Array	Affymetrix	DNA Data Processing	Xba	E10692_B_Xba	GSE108475_RAW.tar	Gene Expression Omnibus	GSE108475	http://identifiers.org/geo/GSE108475	35-39	FEMALE	unknown	unknown
E10692	DNA samples	Affymetrix Human Mapping 50K Hind240 SNP Array	Affymetrix	DNA Data Processing	Hind	E10692_T_Hind	GSE108475_RAW.tar	Gene Expression Omnibus	GSE108475	http://identifiers.org/geo/GSE108475	35-39	FEMALE	unknown	unknown
E10692	DNA samples	Affymetrix Human Mapping 50K Hind240 SNP Array	Affymetrix	DNA Data Processing	Xba	E10692_T_Xba	GSE108475_RAW.tar	Gene Expression Omnibus	GSE108475	http://identifiers.org/geo/GSE108475	35-39	FEMALE	unknown	unknown
E50057	DNA samples	Affymetrix Human Genome U133 Plus 2.0 Array	Affymetrix	DNA Data Processing	Hind	E50057_B_Hind	GSE108475_RAW.tar	Gene Expression Omnibus	GSE108475	http://identifiers.org/geo/GSE108475	60-64	MALE	glioblastoma multiforme	unknown
E50057	DNA samples	Affymetrix Human Genome U133 Plus 2.0 Array	Affymetrix	DNA Data Processing	Xba	E50057_B_Xba	GSE108475_RAW.tar	Gene Expression Omnibus	GSE108475	http://identifiers.org/geo/GSE108475	60-64	MALE	glioblastoma multiforme	unknown
E50057	DNA samples	Affymetrix Human Genome U133 Plus 2.0 Array	Affymetrix	DNA Data Processing	Xba	E50057_T_Xba	GSE108475_RAW.tar	Gene Expression Omnibus	GSE108475	http://identifiers.org/geo/GSE108475	60-64	MALE	glioblastoma multiforme	unknown
E50057	DNA samples	Affymetrix Human Genome U133 Plus 2.0 Array	Affymetrix	DNA Data Processing	Hind	E50057_T_Hind	GSE108475_RAW.tar	Gene Expression Omnibus	GSE108475	http://identifiers.org/geo/GSE108475	60-64	MALE	glioblastoma multiforme	unknown
E50074	DNA samples	Affymetrix Human Genome U133 Plus 2.0 Array	Affymetrix	DNA Data Processing	Xba	E50074_B_Xba	GSE108475_RAW.tar	Gene Expression Omnibus	GSE108475	http://identifiers.org/geo/GSE108475	60-64	MALE	glioblastoma multiforme	unknown
E50074	DNA samples	Affymetrix Human Genome U133 Plus 2.0 Array	Affymetrix	DNA Data Processing	Hind	E50074_T_Hind	GSE108475_RAW.tar	Gene Expression Omnibus	GSE108475	http://identifiers.org/geo/GSE108475	60-64	MALE	glioblastoma multiforme	unknown
E50074	DNA samples	Affymetrix Human Genome U133 Plus 2.0 Array	Affymetrix	DNA Data Processing	Xba	E50074_T_Xba	GSE108475_RAW.tar	Gene Expression Omnibus	GSE108475	http://identifiers.org/geo/GSE108475	60-64	MALE	glioblastoma multiforme	unknown
E50091	DNA samples	Affymetrix Human Genome U133 Plus 2.0 Array	Affymetrix	DNA Data Processing	Hind	E50091_B_Hind	GSE108475_RAW.tar	Gene Expression Omnibus	GSE108475	http://identifiers.org/geo/GSE108475	55-59	MALE	glioblastoma multiforme	unknown
E50091	DNA samples	Affymetrix Human Genome U133 Plus 2.0 Array	Affymetrix	DNA Data Processing	Xba	E50091_B_Xba	GSE108475_RAW.tar	Gene Expression Omnibus	GSE108475	http://identifiers.org/geo/GSE108475	55-59	MALE	glioblastoma multiforme	unknown
E50091	DNA samples	Affymetrix Human Genome U133 Plus 2.0 Array	Affymetrix	DNA Data Processing	Hind	E50091_T_Hind	GSE108475_RAW.tar	Gene Expression Omnibus	GSE108475	http://identifiers.org/geo/GSE108475	55-59	MALE	glioblastoma multiforme	unknown
E50091	DNA samples	Affymetrix Human Genome U133 Plus 2.0 Array	Affymetrix	DNA Data Processing	Xba	E50091_T_Xba	GSE108475_RAW.tar	Gene Expression Omnibus	GSE108475	http://identifiers.org/geo/GSE108475	55-59	MALE	glioblastoma multiforme	unknown
HF0017	DNA samples	Affymetrix Human Genome U133 Plus 2.0 Array	Affymetrix	DNA Data Processing	Hind	HF0017_T_Hind	GSE108475_RAW.tar	Gene Expression Omnibus	GSE108475	http://identifiers.org/geo/GSE108475	45-49	MALE	astrocytoma	grade 3
HF0022	DNA samples	Affymetrix Human Genome U133 Plus 2.0 Array	Affymetrix	DNA Data Processing	Xba	HF0022_T_Xba	GSE108475_RAW.tar	Gene Expression Omnibus	GSE108475	http://identifiers.org/geo/GSE108475	20-24	MALE	astrocytoma	grade 2
HF0022	DNA samples	Affymetrix Human Genome U133 Plus 2.0 Array	Affymetrix	DNA Data Processing	Hind	HF0022_T_Hind	GSE108475_RAW.tar	Gene Expression Omnibus	GSE108475	http://identifiers.org/geo/GSE108475	20-24	MALE	astrocytoma	grade 2
HF0024	DNA samples	Affymetrix Human Genome U133 Plus 2.0 Array	Affymetrix	DNA Data Processing	Hind	HF0024_T_Hind	GSE108475_RAW.tar	Gene Expression Omnibus	GSE108475	http://identifiers.org/geo/GSE108475	75-79	FEMALE	glioblastoma multiforme	grade 4
HF0024	DNA samples	Affymetrix Human Genome U133 Plus 2.0 Array	Affymetrix	DNA Data Processing	Xba	HF0024_T_Xba	GSE108475_RAW.tar	Gene Expression Omnibus	GSE108475	http://identifiers.org/geo/GSE108475	75-79	FEMALE	glioblastoma multiforme	grade 4
HF0026	DNA samples	Affymetrix Human Genome U133 Plus 2.0 Array	Affymetrix	DNA Data Processing	Hind	HF0026_T_Hind	GSE108475_RAW.tar	Gene Expression Omnibus	GSE108475	http://identifiers.org/geo/GSE108475	60-64	FEMALE	astrocytoma	grade 2
HF0026	DNA samples	Affymetrix Human Genome U133 Plus 2.0 Array	Affymetrix	DNA Data Processing	Xba	HF0026_T_Xba	GSE108475_RAW.tar	Gene Expression Omnibus	GSE108475	http://identifiers.org/geo/GSE108475	60-64	FEMALE	astrocytoma	grade 2
HF0031	DNA samples	Affymetrix Human Genome U133 Plus 2.0 Array	Affymetrix	DNA Data Processing	Xba	HF0031_T_Xba	GSE108475_RAW.tar	Gene Expression Omnibus	GSE108475	http://identifiers.org/geo/GSE108475	65-69	unknown	glioblastoma multiforme	grade 4
HF0031	DNA samples	Affymetrix Human Genome U133 Plus 2.0 Array	Affymetrix	DNA Data Processing	Hind	HF0031_T_Hind	GSE108475_RAW.tar	Gene Expression Omnibus	GSE108475	http://identifiers.org/geo/GSE108475	65-69	unknown	glioblastoma multiforme	grade 4
HF0050	DNA samples	Affymetrix Human Genome U133 Plus 2.0 Array	Affymetrix	DNA Data Processing	Xba	HF0050_T_Xba	GSE108475_RAW.tar	Gene Expression Omnibus	GSE108475	http://identifiers.org/geo/GSE108475	50-54	FEMALE	glioblastoma multiforme	grade 4
HF0050	DNA samples	Affymetrix Human Genome U133 Plus 2.0 Array	Affymetrix	DNA Data Processing	Hind	HF0050_T_Hind	GSE108475_RAW.tar	Gene Expression Omnibus	GSE108475	http://identifiers.org/geo/GSE108475	50-54	FEMALE	glioblastoma multiforme	grade 4
HF0066	DNA samples	Affymetrix Human Genome U133 Plus 2.0 Array	Affymetrix	DNA Data Processing	Xba	HF0066_T_Xba	GSE108475_RAW.tar	Gene Expression Omnibus	GSE108475	http://identifiers.org/geo/GSE108475	55-59	unknown	glioblastoma multiforme	grade 4
HF0066	DNA samples	Affymetrix Human Genome U133 Plus 2.0 Array	Affymetrix	DNA Data Processing	Hind	HF0066_T_Hind	GSE108475_RAW.tar	Gene Expression Omnibus	GSE108475	http://identifiers.org/geo/GSE108475	55-59	unknown	glioblastoma multiforme	grade 4
HF0087	DNA samples	Affymetrix Human Genome U133 Plus 2.0 Array	Affymetrix	DNA Data Processing	Hind	HF0087_T_Hind	GSE108475_RAW.tar	Gene Expression Omnibus	GSE108475	http://identifiers.org/geo/GSE108475	60-64	FEMALE	astrocytoma	grade 3
HF0087	DNA samples	Affymetrix Human Genome U133 Plus 2.0 Array	Affymetrix	DNA Data Processing	Xba	HF0087_T_Xba	GSE108475_RAW.tar	Gene Expression Omnibus	GSE108475	http://identifiers.org/geo/GSE108475	60-64	FEMALE	astrocytoma	grade 3
HF0089	DNA samples	Affymetrix Human Genome U133 Plus 2.0 Array	Affymetrix	DNA Data Processing	Xba	HF0089_T_Xba	GSE108475_RAW.tar	Gene Expression Omnibus	GSE108475	http://identifiers.org/geo/GSE108475	65-69	FEMALE	astrocytoma	grade 3
HF0089	DNA samples	Affymetrix Human Genome U133 Plus 2.0 Array	Affymetrix	DNA Data Processing	Hind	HF0089_T_Hind	GSE108475_RAW.tar	Gene Expression Omnibus	GSE108475	http://identifiers.org/geo/GSE108475	65-69	FEMALE	astrocytoma	grade 3
HF0108	DNA samples	Affymetrix Human Genome U133 Plus 2.0 Array	Affymetrix	DNA Data Processing	Hind	HF0108_T_Hind	GSE108475_RAW.tar	Gene Expression Omnibus	GSE108475	http://identifiers.org/geo/GSE108475	35-39	unknown	astrocytoma	grade 3
HF0108	DNA samples	Affymetrix Human Genome U133 Plus 2.0 Array	Affymetrix	DNA Data Processing	Xba	HF0108_T_Xba	GSE108475_RAW.tar	Gene Expression Omnibus	GSE108475	http://identifiers.org/geo/GSE108475	35-39	unknown	astrocytoma	grade 3
HF0138	DNA samples	Affymetrix Human Genome U133 Plus 2.0 Array	Affymetrix	DNA Data Processing	Xba	HF0138_T_Xba	GSE108475_RAW.tar	Gene Expression Omnibus	GSE108475	http://identifiers.org/geo/GSE108475	75-79	unknown	glioblastoma multiforme	grade 4
HF0152	DNA samples	Affymetrix Human Genome U133 Plus 2.0 Array	Affymetrix	DNA Data Processing	Hind	HF0152_T_Hind	GSE108475_RAW.tar	Gene Expression Omnibus	GSE108475	http://identifiers.org/geo/GSE108475	30-34	unknown	astrocytoma	grade 3
HF0152	DNA samples	Affymetrix Human Genome U133 Plus 2.0 Array	Affymetrix	DNA Data Processing	Xba	HF0152_T_Xba	GSE108475_RAW.tar	Gene Expression Omnibus	GSE108475	http://identifiers.org/geo/GSE108475	30-34	unknown	astrocytoma	grade 3
HF0180	DNA samples	Affymetrix Human Genome U133 Plus 2.0 Array	Affymetrix	DNA Data Processing	Hind	HF0180_T_Hind	GSE108475_RAW.tar	Gene Expression Omnibus	GSE108475	http://identifiers.org/geo/GSE108475	70-74	unknown	glioblastoma multiforme	grade 4
HF0180	DNA samples	Affymetrix Human Genome U133 Plus 2.0 Array	Affymetrix	DNA Data Processing	Xba	HF0180_T_Xba	GSE108475_RAW.tar	Gene Expression Omnibus	GSE108475	http://identifiers.org/geo/GSE108475	70-74	unknown	glioblastoma multiforme	grade 4
HF0184	DNA samples	Affymetrix Human Genome U133 Plus 2.0 Array	Affymetrix	DNA Data Processing	Hind	HF0184_T_Hind	GSE108475_RAW.tar	Gene Expression Omnibus	GSE108475	http://identifiers.org/geo/GSE108475	50-54	unknown	oligodendroglioma	grade 3
HF0184	DNA samples	Affymetrix Human Genome U133 Plus 2.0 Array	Affymetrix	DNA Data Processing	Xba	HF0184_T_Xba	GSE108475_RAW.tar	Gene Expression Omnibus	GSE108475	http://identifiers.org/geo/GSE108475	50-54	unknown	oligodendroglioma	grade 3
HF0189	DNA samples	Affymetrix Human Mapping 50K Xba240 SNP Array	Affymetrix	DNA Data Processing	Xba	HF0189_T_Xba	GSE108475_RAW.tar	Gene Expression Omnibus	GSE108475	http://identifiers.org/geo/GSE108475	30-34	MALE	unknown	unknown
HF0212	DNA samples	Affymetrix Human Genome U133 Plus 2.0 Array	Affymetrix	DNA Data Processing	Xba	HF0212_T_Xba	GSE108475_RAW.tar	Gene Expression Omnibus	GSE108475	http://identifiers.org/geo/GSE108475	60-64	unknown	glioblastoma multiforme	grade 4
HF0212	DNA samples	Affymetrix Human Genome U133 Plus 2.0 Array	Affymetrix	DNA Data Processing	Hind	HF0212_T_Hind	GSE108475_RAW.tar	Gene Expression Omnibus	GSE108475	http://identifiers.org/geo/GSE108475	60-64	unknown	glioblastoma multiforme	grade 4
HF0218	DNA samples	Affymetrix Human Genome U133 Plus 2.0 Array	Affymetrix	DNA Data Processing	Xba	HF0218_T_Xba	GSE108475_RAW.tar	Gene Expression Omnibus	GSE108475	http://identifiers.org/geo/GSE108475	70-74	unknown	oligodendroglioma	grade 2
HF0223	DNA samples	Affymetrix Human Genome U133 Plus 2.0 Array	Affymetrix	DNA Data Processing	Hind	HF0223_T_Hind	GSE108475_RAW.tar	Gene Expression Omnibus	GSE108475	http://identifiers.org/geo/GSE108475	45-49	MALE	astrocytoma	grade 2
HF0223	DNA samples	Affymetrix Human Genome U133 Plus 2.0 Array	Affymetrix	DNA Data Processing	Xba	HF0223_T_Xba	GSE108475_RAW.tar	Gene Expression Omnibus	GSE108475	http://identifiers.org/geo/GSE108475	45-49	MALE	astrocytoma	grade 2
HF0244	DNA samples	Affymetrix Human Genome U133 Plus 2.0 Array	Affymetrix	DNA Data Processing	Xba	HF0244_T_Xba	GSE108475_RAW.tar	Gene Expression Omnibus	GSE108475	http://identifiers.org/geo/GSE108475	60-64	MALE	astrocytoma	grade 3
HF0244	DNA samples	Affymetrix Human Genome U133 Plus 2.0 Array	Affymetrix	DNA Data Processing	Hind	HF0244_T_Hind	GSE108475_RAW.tar	Gene Expression Omnibus	GSE108475	http://identifiers.org/geo/GSE108475	60-64	MALE	astrocytoma	grade 3
HF0251	DNA samples	Affymetrix Human Genome U133 Plus 2.0 Array	Affymetrix	DNA Data Processing	Hind	HF0251_T_Hind	GSE108475_RAW.tar	Gene Expression Omnibus	GSE108475	http://identifiers.org/geo/GSE108475	50-54	unknown	oligodendroglioma	grade 3
HF0251	DNA samples	Affymetrix Human Genome U133 Plus 2.0 Array	Affymetrix	DNA Data Processing	Xba	HF0251_T_Xba	GSE108475_RAW.tar	Gene Expression Omnibus	GSE108475	http://identifiers.org/geo/GSE108475	50-54	unknown	oligodendroglioma	grade 3
HF0252	DNA samples	Affymetrix Human Genome U133 Plus 2.0 Array	Affymetrix	DNA Data Processing	Hind	HF0252_T_Hind	GSE108475_RAW.tar	Gene Expression Omnibus	GSE108475	http://identifiers.org/geo/GSE108475	35-39	MALE	astrocytoma	grade 2
HF0252	DNA samples	Affymetrix Human Genome U133 Plus 2.0 Array	Affymetrix	DNA Data Processing	Xba	HF0252_T_Xba	GSE108475_RAW.tar	Gene Expression Omnibus	GSE108475	http://identifiers.org/geo/GSE108475	35-39	MALE	astrocytoma	grade 2
HF0285	DNA samples	Affymetrix Human Genome U133 Plus 2.0 Array	Affymetrix	DNA Data Processing	Hind	HF0285_T_Hind	GSE108475_RAW.tar	Gene Expression Omnibus	GSE108475	http://identifiers.org/geo/GSE108475	60-64	MALE	oligodendroglioma	grade 2
HF0291	DNA samples	Affymetrix Human Genome U133 Plus 2.0 Array	Affymetrix	DNA Data Processing	Xba	HF0291_T_Xba	GSE108475_RAW.tar	Gene Expression Omnibus	GSE108475	http://identifiers.org/geo/GSE108475	50-54	unknown	oligodendroglioma	grade 2
HF0329	DNA samples	Affymetrix Human Genome U133 Plus 2.0 Array	Affymetrix	DNA Data Processing	Hind	HF0329_T_Hind	GSE108475_RAW.tar	Gene Expression Omnibus	GSE108475	http://identifiers.org/geo/GSE108475	30-34	FEMALE	astrocytoma	grade 2
HF0329	DNA samples	Affymetrix Human Genome U133 Plus 2.0 Array	Affymetrix	DNA Data Processing	Xba	HF0329_T_Xba	GSE108475_RAW.tar	Gene Expression Omnibus	GSE108475	http://identifiers.org/geo/GSE108475	30-34	FEMALE	astrocytoma	grade 2
HF0332	DNA samples	Affymetrix Human Genome U133 Plus 2.0 Array	Affymetrix	DNA Data Processing	Hind	HF0332_T_Hind	GSE108475_RAW.tar	Gene Expression Omnibus	GSE108475	http://identifiers.org/geo/GSE108475	30-34	MALE	astrocytoma	grade 2
HF0332	DNA samples	Affymetrix Human Genome U133 Plus 2.0 Array	Affymetrix	DNA Data Processing	Xba	HF0332_T_Xba	GSE108475_RAW.tar	Gene Expression Omnibus	GSE108475	http://identifiers.org/geo/GSE108475	30-34	MALE	astrocytoma	grade 2
HF0350	DNA samples	Affymetrix Human Mapping 50K Hind240 SNP Array	Affymetrix	DNA Data Processing	Hind	HF0350_T_Hind	GSE108475_RAW.tar	Gene Expression Omnibus	GSE108475	http://identifiers.org/geo/GSE108475	55-59	FEMALE	unknown	unknown
HF0350	DNA samples	Affymetrix Human Mapping 50K Hind240 SNP Array	Affymetrix	DNA Data Processing	Xba	HF0350_T_Xba	GSE108475_RAW.tar	Gene Expression Omnibus	GSE108475	http://identifiers.org/geo/GSE108475	55-59	FEMALE	unknown	unknown
HF0408	DNA samples	Affymetrix Human Genome U133 Plus 2.0 Array	Affymetrix	DNA Data Processing	Hind	HF0408_T_Hind	GSE108475_RAW.tar	Gene Expression Omnibus	GSE108475	http://identifiers.org/geo/GSE108475	55-59	unknown	glioblastoma multiforme	grade 4
HF0408	DNA samples	Affymetrix Human Genome U133 Plus 2.0 Array	Affymetrix	DNA Data Processing	Xba	HF0408_T_Xba	GSE108475_RAW.tar	Gene Expression Omnibus	GSE108475	http://identifiers.org/geo/GSE108475	55-59	unknown	glioblastoma multiforme	grade 4
HF0434	DNA samples	Affymetrix Human Genome U133 Plus 2.0 Array	Affymetrix	DNA Data Processing	Xba	HF0434_T_Xba	GSE108475_RAW.tar	Gene Expression Omnibus	GSE108475	http://identifiers.org/geo/GSE108475	60-64	MALE	astrocytoma	grade 2
HF0434	DNA samples	Affymetrix Human Genome U133 Plus 2.0 Array	Affymetrix	DNA Data Processing	Hind	HF0434_T_Hind	GSE108475_RAW.tar	Gene Expression Omnibus	GSE108475	http://identifiers.org/geo/GSE108475	60-64	MALE	astrocytoma	grade 2
HF0435	DNA samples	Affymetrix Human Genome U133 Plus 2.0 Array	Affymetrix	DNA Data Processing	Hind	HF0435_T_Hind	GSE108475_RAW.tar	Gene Expression Omnibus	GSE108475	http://identifiers.org/geo/GSE108475	40-44	unknown	astrocytoma	grade 3
HF0442.5	DNA samples	Affymetrix Human Genome U133 Plus 2.0 Array	Affymetrix	DNA Data Processing	Xba	HF0442.5_T_Xba	GSE108475_RAW.tar	Gene Expression Omnibus	GSE108475	http://identifiers.org/geo/GSE108475	45-49	MALE	glioblastoma multiforme	grade 4
HF0442.5	DNA samples	Affymetrix Human Genome U133 Plus 2.0 Array	Affymetrix	DNA Data Processing	Hind	HF0442.5_T_Hind	GSE108475_RAW.tar	Gene Expression Omnibus	GSE108475	http://identifiers.org/geo/GSE108475	45-49	MALE	glioblastoma multiforme	grade 4
HF0445	DNA samples	Affymetrix Human Genome U133 Plus 2.0 Array	Affymetrix	DNA Data Processing	Xba	HF0445_T_Xba	GSE108475_RAW.tar	Gene Expression Omnibus	GSE108475	http://identifiers.org/geo/GSE108475	30-34	FEMALE	glioblastoma multiforme	grade 4
HF0445	DNA samples	Affymetrix Human Genome U133 Plus 2.0 Array	Affymetrix	DNA Data Processing	Hind	HF0445_T_Hind	GSE108475_RAW.tar	Gene Expression Omnibus	GSE108475	http://identifiers.org/geo/GSE108475	30-34	FEMALE	glioblastoma multiforme	grade 4
HF0450	DNA samples	Affymetrix Human Genome U133 Plus 2.0 Array	Affymetrix	DNA Data Processing	Hind	HF0450_T_Hind	GSE108475_RAW.tar	Gene Expression Omnibus	GSE108475	http://identifiers.org/geo/GSE108475	30-34	unknown	astrocytoma	grade 2
HF0450	DNA samples	Affymetrix Human Genome U133 Plus 2.0 Array	Affymetrix	DNA Data Processing	Xba	HF0450_T_Xba	GSE108475_RAW.tar	Gene Expression Omnibus	GSE108475	http://identifiers.org/geo/GSE108475	30-34	unknown	astrocytoma	grade 2
HF0453	DNA samples	Affymetrix Human Mapping 50K Hind240 SNP Array	Affymetrix	DNA Data Processing	Hind	HF0453_T_Hind	GSE108475_RAW.tar	Gene Expression Omnibus	GSE108475	http://identifiers.org/geo/GSE108475	75-79	FEMALE	unknown	unknown
HF0453	DNA samples	Affymetrix Human Mapping 50K Hind240 SNP Array	Affymetrix	DNA Data Processing	Xba	HF0453_T_Xba	GSE108475_RAW.tar	Gene Expression Omnibus	GSE108475	http://identifiers.org/geo/GSE108475	75-79	FEMALE	unknown	unknown
HF0460	DNA samples	Affymetrix Human Genome U133 Plus 2.0 Array	Affymetrix	DNA Data Processing	Hind	HF0460_T_Hind	GSE108475_RAW.tar	Gene Expression Omnibus	GSE108475	http://identifiers.org/geo/GSE108475	55-59	unknown	oligodendroglioma	grade 3
HF0460	DNA samples	Affymetrix Human Genome U133 Plus 2.0 Array	Affymetrix	DNA Data Processing	Xba	HF0460_T_Xba	GSE108475_RAW.tar	Gene Expression Omnibus	GSE108475	http://identifiers.org/geo/GSE108475	55-59	unknown	oligodendroglioma	grade 3
HF0471	DNA samples	Affymetrix Human Mapping 50K Xba240 SNP Array	Affymetrix	DNA Data Processing	Xba	HF0471_T_Xba	GSE108475_RAW.tar	Gene Expression Omnibus	GSE108475	http://identifiers.org/geo/GSE108475	35-39	MALE	unknown	unknown
HF0471	DNA samples	Affymetrix Human Mapping 50K Xba240 SNP Array	Affymetrix	DNA Data Processing	Hind	HF0471_T_Hind	GSE108475_RAW.tar	Gene Expression Omnibus	GSE108475	http://identifiers.org/geo/GSE108475	35-39	MALE	unknown	unknown
HF0488	DNA samples	Affymetrix Human Genome U133 Plus 2.0 Array	Affymetrix	DNA Data Processing	Xba	HF0488_T_Xba	GSE108475_RAW.tar	Gene Expression Omnibus	GSE108475	http://identifiers.org/geo/GSE108475	35-39	unknown	astrocytoma	grade 2
HF0488	DNA samples	Affymetrix Human Genome U133 Plus 2.0 Array	Affymetrix	DNA Data Processing	Hind	HF0488_T_Hind	GSE108475_RAW.tar	Gene Expression Omnibus	GSE108475	http://identifiers.org/geo/GSE108475	35-39	unknown	astrocytoma	grade 2
HF0491	DNA samples	Affymetrix Human Genome U133 Plus 2.0 Array	Affymetrix	DNA Data Processing	Xba	HF0491_T_Xba	GSE108475_RAW.tar	Gene Expression Omnibus	GSE108475	http://identifiers.org/geo/GSE108475	30-34	unknown	astrocytoma	grade 2
HF0491	DNA samples	Affymetrix Human Genome U133 Plus 2.0 Array	Affymetrix	DNA Data Processing	Hind	HF0491_T_Hind	GSE108475_RAW.tar	Gene Expression Omnibus	GSE108475	http://identifiers.org/geo/GSE108475	30-34	unknown	astrocytoma	grade 2
HF0505	DNA samples	Affymetrix Human Genome U133 Plus 2.0 Array	Affymetrix	DNA Data Processing	Hind	HF0505_T_Hind	GSE108475_RAW.tar	Gene Expression Omnibus	GSE108475	http://identifiers.org/geo/GSE108475	75-79	unknown	glioblastoma multiforme	grade 4
HF0505	DNA samples	Affymetrix Human Genome U133 Plus 2.0 Array	Affymetrix	DNA Data Processing	Xba	HF0505_T_Xba	GSE108475_RAW.tar	Gene Expression Omnibus	GSE108475	http://identifiers.org/geo/GSE108475	75-79	unknown	glioblastoma multiforme	grade 4
HF0510	DNA samples	Affymetrix Human Genome U133 Plus 2.0 Array	Affymetrix	DNA Data Processing	Xba	HF0510_T_Xba	GSE108475_RAW.tar	Gene Expression Omnibus	GSE108475	http://identifiers.org/geo/GSE108475	70-74	unknown	oligodendroglioma	grade 2
HF0510	DNA samples	Affymetrix Human Genome U133 Plus 2.0 Array	Affymetrix	DNA Data Processing	Hind	HF0510_T_Hind	GSE108475_RAW.tar	Gene Expression Omnibus	GSE108475	http://identifiers.org/geo/GSE108475	70-74	unknown	oligodendroglioma	grade 2
HF0520	DNA samples	Affymetrix Human Genome U133 Plus 2.0 Array	Affymetrix	DNA Data Processing	Hind	HF0520_T_Hind	GSE108475_RAW.tar	Gene Expression Omnibus	GSE108475	http://identifiers.org/geo/GSE108475	60-64	unknown	glioblastoma multiforme	grade 4
HF0520	DNA samples	Affymetrix Human Genome U133 Plus 2.0 Array	Affymetrix	DNA Data Processing	Xba	HF0520_T_Xba	GSE108475_RAW.tar	Gene Expression Omnibus	GSE108475	http://identifiers.org/geo/GSE108475	60-64	unknown	glioblastoma multiforme	grade 4
HF0543	DNA samples	Affymetrix Human Genome U133 Plus 2.0 Array	Affymetrix	DNA Data Processing	Xba	HF0543_T_Xba	GSE108475_RAW.tar	Gene Expression Omnibus	GSE108475	http://identifiers.org/geo/GSE108475	50-54	MALE	glioblastoma multiforme	grade 4
HF0543	DNA samples	Affymetrix Human Genome U133 Plus 2.0 Array	Affymetrix	DNA Data Processing	Hind	HF0543_T_Hind	GSE108475_RAW.tar	Gene Expression Omnibus	GSE108475	http://identifiers.org/geo/GSE108475	50-54	MALE	glioblastoma multiforme	grade 4
HF0583	DNA samples	Affymetrix Human Genome U133 Plus 2.0 Array	Affymetrix	DNA Data Processing	Hind	HF0583_T_Hind	GSE108475_RAW.tar	Gene Expression Omnibus	GSE108475	http://identifiers.org/geo/GSE108475	60-64	unknown	glioblastoma multiforme	grade 4
HF0583	DNA samples	Affymetrix Human Genome U133 Plus 2.0 Array	Affymetrix	DNA Data Processing	Xba	HF0583_T_Xba	GSE108475_RAW.tar	Gene Expression Omnibus	GSE108475	http://identifiers.org/geo/GSE108475	60-64	unknown	glioblastoma multiforme	grade 4
HF0599	DNA samples	Affymetrix Human Genome U133 Plus 2.0 Array	Affymetrix	DNA Data Processing	Xba	HF0599_T_Xba	GSE108475_RAW.tar	Gene Expression Omnibus	GSE108475	http://identifiers.org/geo/GSE108475	50-54	unknown	oligodendroglioma	grade 2
HF0599	DNA samples	Affymetrix Human Genome U133 Plus 2.0 Array	Affymetrix	DNA Data Processing	Hind	HF0599_T_Hind	GSE108475_RAW.tar	Gene Expression Omnibus	GSE108475	http://identifiers.org/geo/GSE108475	50-54	unknown	oligodendroglioma	grade 2
HF0606	DNA samples	Affymetrix Human Genome U133 Plus 2.0 Array	Affymetrix	DNA Data Processing	Xba	HF0606_T_Xba	GSE108475_RAW.tar	Gene Expression Omnibus	GSE108475	http://identifiers.org/geo/GSE108475	30-34	unknown	astrocytoma	grade 2
HF0606	DNA samples	Affymetrix Human Genome U133 Plus 2.0 Array	Affymetrix	DNA Data Processing	Hind	HF0606_T_Hind	GSE108475_RAW.tar	Gene Expression Omnibus	GSE108475	http://identifiers.org/geo/GSE108475	30-34	unknown	astrocytoma	grade 2
HF0608	DNA samples	Affymetrix Human Genome U133 Plus 2.0 Array	Affymetrix	DNA Data Processing	Hind	HF0608_T_Hind	GSE108475_RAW.tar	Gene Expression Omnibus	GSE108475	http://identifiers.org/geo/GSE108475	50-54	MALE	astrocytoma	grade 2
HF0608	DNA samples	Affymetrix Human Genome U133 Plus 2.0 Array	Affymetrix	DNA Data Processing	Xba	HF0608_T_Xba	GSE108475_RAW.tar	Gene Expression Omnibus	GSE108475	http://identifiers.org/geo/GSE108475	50-54	MALE	astrocytoma	grade 2
HF0615	DNA samples	Affymetrix Human Mapping 50K Hind240 SNP Array	Affymetrix	DNA Data Processing	Hind	HF0615_T_Hind	GSE108475_RAW.tar	Gene Expression Omnibus	GSE108475	http://identifiers.org/geo/GSE108475	45-49	MALE	unknown	unknown
HF0615	DNA samples	Affymetrix Human Mapping 50K Hind240 SNP Array	Affymetrix	DNA Data Processing	Xba	HF0615_T_Xba	GSE108475_RAW.tar	Gene Expression Omnibus	GSE108475	http://identifiers.org/geo/GSE108475	45-49	MALE	unknown	unknown
HF0627	DNA samples	Affymetrix Human Genome U133 Plus 2.0 Array	Affymetrix	DNA Data Processing	Hind	HF0627_T_Hind	GSE108475_RAW.tar	Gene Expression Omnibus	GSE108475	http://identifiers.org/geo/GSE108475	45-49	MALE	glioblastoma multiforme	grade 4
HF0627	DNA samples	Affymetrix Human Genome U133 Plus 2.0 Array	Affymetrix	DNA Data Processing	Xba	HF0627_T_Xba	GSE108475_RAW.tar	Gene Expression Omnibus	GSE108475	http://identifiers.org/geo/GSE108475	45-49	MALE	glioblastoma multiforme	grade 4
HF0639	DNA samples	Affymetrix Human Genome U133 Plus 2.0 Array	Affymetrix	DNA Data Processing	Xba	HF0639_T_Xba	GSE108475_RAW.tar	Gene Expression Omnibus	GSE108475	http://identifiers.org/geo/GSE108475	40-44	unknown	astrocytoma	grade 2
HF0639	DNA samples	Affymetrix Human Genome U133 Plus 2.0 Array	Affymetrix	DNA Data Processing	Hind	HF0639_T_Hind	GSE108475_RAW.tar	Gene Expression Omnibus	GSE108475	http://identifiers.org/geo/GSE108475	40-44	unknown	astrocytoma	grade 2
HF0652.4	DNA samples	Affymetrix Human Mapping 50K Xba240 SNP Array	Affymetrix	DNA Data Processing	Xba	HF0652.4_T_Xba	GSE108475_RAW.tar	Gene Expression Omnibus	GSE108475	http://identifiers.org/geo/GSE108475	50-54	MALE	unknown	unknown
HF0652.4	DNA samples	Affymetrix Human Mapping 50K Xba240 SNP Array	Affymetrix	DNA Data Processing	Hind	HF0652.4_T_Hind	GSE108475_RAW.tar	Gene Expression Omnibus	GSE108475	http://identifiers.org/geo/GSE108475	50-54	MALE	unknown	unknown
HF0654	DNA samples	Affymetrix Human Genome U133 Plus 2.0 Array	Affymetrix	DNA Data Processing	Hind	HF0654_T_Hind	GSE108475_RAW.tar	Gene Expression Omnibus	GSE108475	http://identifiers.org/geo/GSE108475	55-59	unknown	glioblastoma multiforme	grade 4
HF0654	DNA samples	Affymetrix Human Genome U133 Plus 2.0 Array	Affymetrix	DNA Data Processing	Xba	HF0654_T_Xba	GSE108475_RAW.tar	Gene Expression Omnibus	GSE108475	http://identifiers.org/geo/GSE108475	55-59	unknown	glioblastoma multiforme	grade 4
HF0666	DNA samples	Affymetrix Human Mapping 50K Hind240 SNP Array	Affymetrix	DNA Data Processing	Hind	HF0666_T_Hind	GSE108475_RAW.tar	Gene Expression Omnibus	GSE108475	http://identifiers.org/geo/GSE108475	40-44	MALE	unknown	unknown
HF0666	DNA samples	Affymetrix Human Mapping 50K Hind240 SNP Array	Affymetrix	DNA Data Processing	Xba	HF0666_T_Xba	GSE108475_RAW.tar	Gene Expression Omnibus	GSE108475	http://identifiers.org/geo/GSE108475	40-44	MALE	unknown	unknown
HF0702	DNA samples	Affymetrix Human Genome U133 Plus 2.0 Array	Affymetrix	DNA Data Processing	Xba	HF0702_T_Xba	GSE108475_RAW.tar	Gene Expression Omnibus	GSE108475	http://identifiers.org/geo/GSE108475	50-54	unknown	astrocytoma	grade 3
HF0749	DNA samples	Affymetrix Human Mapping 50K Xba240 SNP Array	Affymetrix	DNA Data Processing	Xba	HF0749_T_Xba	GSE108475_RAW.tar	Gene Expression Omnibus	GSE108475	http://identifiers.org/geo/GSE108475	15-19	unknown	unknown	unknown
HF0749	DNA samples	Affymetrix Human Mapping 50K Xba240 SNP Array	Affymetrix	DNA Data Processing	Hind	HF0749_T_Hind	GSE108475_RAW.tar	Gene Expression Omnibus	GSE108475	http://identifiers.org/geo/GSE108475	15-19	unknown	unknown	unknown
HF0757	DNA samples	Affymetrix Human Genome U133 Plus 2.0 Array	Affymetrix	DNA Data Processing	Xba	HF0757_T_Xba	GSE108475_RAW.tar	Gene Expression Omnibus	GSE108475	http://identifiers.org/geo/GSE108475	40-44	unknown	astrocytoma	grade 2
HF0757	DNA samples	Affymetrix Human Genome U133 Plus 2.0 Array	Affymetrix	DNA Data Processing	Hind	HF0757_T_Hind	GSE108475_RAW.tar	Gene Expression Omnibus	GSE108475	http://identifiers.org/geo/GSE108475	40-44	unknown	astrocytoma	grade 2
HF0778	DNA samples	Affymetrix Human Genome U133 Plus 2.0 Array	Affymetrix	DNA Data Processing	Xba	HF0778_T_Xba	GSE108475_RAW.tar	Gene Expression Omnibus	GSE108475	http://identifiers.org/geo/GSE108475	65-69	unknown	astrocytoma	grade 2
HF0778	DNA samples	Affymetrix Human Genome U133 Plus 2.0 Array	Affymetrix	DNA Data Processing	Hind	HF0778_T_Hind	GSE108475_RAW.tar	Gene Expression Omnibus	GSE108475	http://identifiers.org/geo/GSE108475	65-69	unknown	astrocytoma	grade 2
HF0790	DNA samples	Affymetrix Human Genome U133 Plus 2.0 Array	Affymetrix	DNA Data Processing	Hind	HF0790_T_Hind	GSE108475_RAW.tar	Gene Expression Omnibus	GSE108475	http://identifiers.org/geo/GSE108475	70-74	FEMALE	glioblastoma multiforme	grade 4
HF0790	DNA samples	Affymetrix Human Genome U133 Plus 2.0 Array	Affymetrix	DNA Data Processing	Xba	HF0790_T_Xba	GSE108475_RAW.tar	Gene Expression Omnibus	GSE108475	http://identifiers.org/geo/GSE108475	70-74	FEMALE	glioblastoma multiforme	grade 4
HF0802	DNA samples	Affymetrix Human Genome U133 Plus 2.0 Array	Affymetrix	DNA Data Processing	Xba	HF0802_T_Xba	GSE108475_RAW.tar	Gene Expression Omnibus	GSE108475	http://identifiers.org/geo/GSE108475	30-34	unknown	astrocytoma	grade 2
HF0802	DNA samples	Affymetrix Human Genome U133 Plus 2.0 Array	Affymetrix	DNA Data Processing	Hind	HF0802_T_Hind	GSE108475_RAW.tar	Gene Expression Omnibus	GSE108475	http://identifiers.org/geo/GSE108475	30-34	unknown	astrocytoma	grade 2
HF0816	DNA samples	Affymetrix Human Genome U133 Plus 2.0 Array	Affymetrix	DNA Data Processing	Xba	HF0816_T_Xba	GSE108475_RAW.tar	Gene Expression Omnibus	GSE108475	http://identifiers.org/geo/GSE108475	45-49	unknown	oligodendroglioma	grade 3
HF0822	DNA samples	Affymetrix Human Genome U133 Plus 2.0 Array	Affymetrix	DNA Data Processing	Hind	HF0822_T_Hind	GSE108475_RAW.tar	Gene Expression Omnibus	GSE108475	http://identifiers.org/geo/GSE108475	35-39	unknown	astrocytoma	grade 2
HF0822	DNA samples	Affymetrix Human Genome U133 Plus 2.0 Array	Affymetrix	DNA Data Processing	Xba	HF0822_T_Xba	GSE108475_RAW.tar	Gene Expression Omnibus	GSE108475	http://identifiers.org/geo/GSE108475	35-39	unknown	astrocytoma	grade 2
HF0828	DNA samples	Affymetrix Human Genome U133 Plus 2.0 Array	Affymetrix	DNA Data Processing	Hind	HF0828_T_Hind	GSE108475_RAW.tar	Gene Expression Omnibus	GSE108475	http://identifiers.org/geo/GSE108475	35-39	MALE	oligodendroglioma	grade 3
HF0828	DNA samples	Affymetrix Human Genome U133 Plus 2.0 Array	Affymetrix	DNA Data Processing	Xba	HF0828_T_Xba	GSE108475_RAW.tar	Gene Expression Omnibus	GSE108475	http://identifiers.org/geo/GSE108475	35-39	MALE	oligodendroglioma	grade 3
HF0831	DNA samples	Affymetrix Human Mapping 50K Hind240 SNP Array	Affymetrix	DNA Data Processing	Hind	HF0831_T_Hind	GSE108475_RAW.tar	Gene Expression Omnibus	GSE108475	http://identifiers.org/geo/GSE108475	45-49	MALE	unknown	unknown
HF0831	DNA samples	Affymetrix Human Mapping 50K Hind240 SNP Array	Affymetrix	DNA Data Processing	Xba	HF0831_T_Xba	GSE108475_RAW.tar	Gene Expression Omnibus	GSE108475	http://identifiers.org/geo/GSE108475	45-49	MALE	unknown	unknown
HF0844	DNA samples	Affymetrix Human Genome U133 Plus 2.0 Array	Affymetrix	DNA Data Processing	Xba	HF0844_T_Xba	GSE108475_RAW.tar	Gene Expression Omnibus	GSE108475	http://identifiers.org/geo/GSE108475	30-34	unknown	astrocytoma	grade 2
HF0844	DNA samples	Affymetrix Human Genome U133 Plus 2.0 Array	Affymetrix	DNA Data Processing	Hind	HF0844_T_Hind	GSE108475_RAW.tar	Gene Expression Omnibus	GSE108475	http://identifiers.org/geo/GSE108475	30-34	unknown	astrocytoma	grade 2
HF0850	DNA samples	Affymetrix Human Genome U133 Plus 2.0 Array	Affymetrix	DNA Data Processing	Hind	HF0850_T_Hind	GSE108475_RAW.tar	Gene Expression Omnibus	GSE108475	http://identifiers.org/geo/GSE108475	unknown	unknown	astrocytoma	grade 3
HF0850	DNA samples	Affymetrix Human Genome U133 Plus 2.0 Array	Affymetrix	DNA Data Processing	Xba	HF0850_T_Xba	GSE108475_RAW.tar	Gene Expression Omnibus	GSE108475	http://identifiers.org/geo/GSE108475	unknown	unknown	astrocytoma	grade 3
HF0855	DNA samples	Affymetrix Human Genome U133 Plus 2.0 Array	Affymetrix	DNA Data Processing	Hind	HF0855_T_Hind	GSE108475_RAW.tar	Gene Expression Omnibus	GSE108475	http://identifiers.org/geo/GSE108475	55-59	MALE	astrocytoma	grade 2
HF0855	DNA samples	Affymetrix Human Genome U133 Plus 2.0 Array	Affymetrix	DNA Data Processing	Xba	HF0855_T_Xba	GSE108475_RAW.tar	Gene Expression Omnibus	GSE108475	http://identifiers.org/geo/GSE108475	55-59	MALE	astrocytoma	grade 2
HF0894	DNA samples	Affymetrix Human Genome U133 Plus 2.0 Array	Affymetrix	DNA Data Processing	Hind	HF0894_T_Hind	GSE108475_RAW.tar	Gene Expression Omnibus	GSE108475	http://identifiers.org/geo/GSE108475	55-59	MALE	glioblastoma multiforme	grade 4
HF0894	DNA samples	Affymetrix Human Genome U133 Plus 2.0 Array	Affymetrix	DNA Data Processing	Xba	HF0894_T_Xba	GSE108475_RAW.tar	Gene Expression Omnibus	GSE108475	http://identifiers.org/geo/GSE108475	55-59	MALE	glioblastoma multiforme	grade 4
HF0897	DNA samples	Affymetrix Human Genome U133 Plus 2.0 Array	Affymetrix	DNA Data Processing	Hind	HF0897_T_Hind	GSE108475_RAW.tar	Gene Expression Omnibus	GSE108475	http://identifiers.org/geo/GSE108475	30-34	unknown	oligodendroglioma	grade 2
HF0897	DNA samples	Affymetrix Human Genome U133 Plus 2.0 Array	Affymetrix	DNA Data Processing	Xba	HF0897_T_Xba	GSE108475_RAW.tar	Gene Expression Omnibus	GSE108475	http://identifiers.org/geo/GSE108475	30-34	unknown	oligodendroglioma	grade 2
HF0899	DNA samples	Affymetrix Human Genome U133 Plus 2.0 Array	Affymetrix	DNA Data Processing	Hind	HF0899_T_Hind	GSE108475_RAW.tar	Gene Expression Omnibus	GSE108475	http://identifiers.org/geo/GSE108475	55-59	MALE	astrocytoma	grade 2
HF0899	DNA samples	Affymetrix Human Genome U133 Plus 2.0 Array	Affymetrix	DNA Data Processing	Xba	HF0899_T_Xba	GSE108475_RAW.tar	Gene Expression Omnibus	GSE108475	http://identifiers.org/geo/GSE108475	55-59	MALE	astrocytoma	grade 2
HF0931	DNA samples	Affymetrix Human Genome U133 Plus 2.0 Array	Affymetrix	DNA Data Processing	Xba	HF0931_T_Xba	GSE108475_RAW.tar	Gene Expression Omnibus	GSE108475	http://identifiers.org/geo/GSE108475	35-39	FEMALE	astrocytoma	grade 2
HF0936	DNA samples	Affymetrix Human Genome U133 Plus 2.0 Array	Affymetrix	DNA Data Processing	Xba	HF0936_T_Xba	GSE108475_RAW.tar	Gene Expression Omnibus	GSE108475	http://identifiers.org/geo/GSE108475	55-59	MALE	astrocytoma	grade 2
HF0936	DNA samples	Affymetrix Human Genome U133 Plus 2.0 Array	Affymetrix	DNA Data Processing	Hind	HF0936_T_Hind	GSE108475_RAW.tar	Gene Expression Omnibus	GSE108475	http://identifiers.org/geo/GSE108475	55-59	MALE	astrocytoma	grade 2
HF0953	DNA samples	Affymetrix Human Genome U133 Plus 2.0 Array	Affymetrix	DNA Data Processing	Xba	HF0953_T_Xba	GSE108475_RAW.tar	Gene Expression Omnibus	GSE108475	http://identifiers.org/geo/GSE108475	35-39	MALE	astrocytoma	grade 2
HF0953	DNA samples	Affymetrix Human Genome U133 Plus 2.0 Array	Affymetrix	DNA Data Processing	Hind	HF0953_T_Hind	GSE108475_RAW.tar	Gene Expression Omnibus	GSE108475	http://identifiers.org/geo/GSE108475	35-39	MALE	astrocytoma	grade 2
HF0954.2	DNA samples	Affymetrix Human Genome U133 Plus 2.0 Array	Affymetrix	DNA Data Processing	Hind	HF0954.2_T_Hind	GSE108475_RAW.tar	Gene Expression Omnibus	GSE108475	http://identifiers.org/geo/GSE108475	70-74	unknown	astrocytoma	grade 3
HF0954.2	DNA samples	Affymetrix Human Genome U133 Plus 2.0 Array	Affymetrix	DNA Data Processing	Xba	HF0954.2_T_Xba	GSE108475_RAW.tar	Gene Expression Omnibus	GSE108475	http://identifiers.org/geo/GSE108475	70-74	unknown	astrocytoma	grade 3
HF0960	DNA samples	Affymetrix Human Genome U133 Plus 2.0 Array	Affymetrix	DNA Data Processing	Xba	HF0960_T_Xba	GSE108475_RAW.tar	Gene Expression Omnibus	GSE108475	http://identifiers.org/geo/GSE108475	30-34	FEMALE	oligodendroglioma	grade 2
HF0960	DNA samples	Affymetrix Human Genome U133 Plus 2.0 Array	Affymetrix	DNA Data Processing	Hind	HF0960_T_Hind	GSE108475_RAW.tar	Gene Expression Omnibus	GSE108475	http://identifiers.org/geo/GSE108475	30-34	FEMALE	oligodendroglioma	grade 2
HF0962	DNA samples	Affymetrix Human Genome U133 Plus 2.0 Array	Affymetrix	DNA Data Processing	Hind	HF0962_T_Hind	GSE108475_RAW.tar	Gene Expression Omnibus	GSE108475	http://identifiers.org/geo/GSE108475	30-34	MALE	oligodendroglioma	grade 2
HF0962	DNA samples	Affymetrix Human Genome U133 Plus 2.0 Array	Affymetrix	DNA Data Processing	Xba	HF0962_T_Xba	GSE108475_RAW.tar	Gene Expression Omnibus	GSE108475	http://identifiers.org/geo/GSE108475	30-34	MALE	oligodendroglioma	grade 2
HF0963	DNA samples	Affymetrix Human Genome U133 Plus 2.0 Array	Affymetrix	DNA Data Processing	Hind	HF0963_T_Hind	GSE108475_RAW.tar	Gene Expression Omnibus	GSE108475	http://identifiers.org/geo/GSE108475	75-79	unknown	glioblastoma multiforme	grade 4
HF0963	DNA samples	Affymetrix Human Genome U133 Plus 2.0 Array	Affymetrix	DNA Data Processing	Xba	HF0963_T_Xba	GSE108475_RAW.tar	Gene Expression Omnibus	GSE108475	http://identifiers.org/geo/GSE108475	75-79	unknown	glioblastoma multiforme	grade 4
HF0975	DNA samples	Affymetrix Human Genome U133 Plus 2.0 Array	Affymetrix	DNA Data Processing	Hind	HF0975_T_Hind	GSE108475_RAW.tar	Gene Expression Omnibus	GSE108475	http://identifiers.org/geo/GSE108475	60-64	unknown	astrocytoma	grade 3
HF0982	DNA samples	Affymetrix Human Genome U133 Plus 2.0 Array	Affymetrix	DNA Data Processing	Xba	HF0982_T_Xba	GSE108475_RAW.tar	Gene Expression Omnibus	GSE108475	http://identifiers.org/geo/GSE108475	65-69	MALE	astrocytoma	grade 2
HF0982	DNA samples	Affymetrix Human Genome U133 Plus 2.0 Array	Affymetrix	DNA Data Processing	Hind	HF0982_T_Hind	GSE108475_RAW.tar	Gene Expression Omnibus	GSE108475	http://identifiers.org/geo/GSE108475	65-69	MALE	astrocytoma	grade 2
HF0986	DNA samples	Affymetrix Human Genome U133 Plus 2.0 Array	Affymetrix	DNA Data Processing	Xba	HF0986_T_Xba	GSE108475_RAW.tar	Gene Expression Omnibus	GSE108475	http://identifiers.org/geo/GSE108475	35-39	FEMALE	glioblastoma multiforme	grade 4
HF0986	DNA samples	Affymetrix Human Genome U133 Plus 2.0 Array	Affymetrix	DNA Data Processing	Hind	HF0986_T_Hind	GSE108475_RAW.tar	Gene Expression Omnibus	GSE108475	http://identifiers.org/geo/GSE108475	35-39	FEMALE	glioblastoma multiforme	grade 4
HF0990	DNA samples	Affymetrix Human Genome U133 Plus 2.0 Array	Affymetrix	DNA Data Processing	Hind	HF0990_T_Hind	GSE108475_RAW.tar	Gene Expression Omnibus	GSE108475	http://identifiers.org/geo/GSE108475	40-44	FEMALE	glioblastoma multiforme	grade 4
HF0990	DNA samples	Affymetrix Human Genome U133 Plus 2.0 Array	Affymetrix	DNA Data Processing	Xba	HF0990_T_Xba	GSE108475_RAW.tar	Gene Expression Omnibus	GSE108475	http://identifiers.org/geo/GSE108475	40-44	FEMALE	glioblastoma multiforme	grade 4
HF0992	DNA samples	Affymetrix Human Genome U133 Plus 2.0 Array	Affymetrix	DNA Data Processing	Hind	HF0992_T_Hind	GSE108475_RAW.tar	Gene Expression Omnibus	GSE108475	http://identifiers.org/geo/GSE108475	75-79	unknown	glioblastoma multiforme	grade 4
HF0992	DNA samples	Affymetrix Human Genome U133 Plus 2.0 Array	Affymetrix	DNA Data Processing	Xba	HF0992_T_Xba	GSE108475_RAW.tar	Gene Expression Omnibus	GSE108475	http://identifiers.org/geo/GSE108475	75-79	unknown	glioblastoma multiforme	grade 4
HF1000	DNA samples	Affymetrix Human Genome U133 Plus 2.0 Array	Affymetrix	DNA Data Processing	Xba	HF1000_T_Xba	GSE108475_RAW.tar	Gene Expression Omnibus	GSE108475	http://identifiers.org/geo/GSE108475	30-34	MALE	astrocytoma	grade 2
HF1000	DNA samples	Affymetrix Human Genome U133 Plus 2.0 Array	Affymetrix	DNA Data Processing	Hind	HF1000_T_Hind	GSE108475_RAW.tar	Gene Expression Omnibus	GSE108475	http://identifiers.org/geo/GSE108475	30-34	MALE	astrocytoma	grade 2
HF1032	DNA samples	Affymetrix Human Genome U133 Plus 2.0 Array	Affymetrix	DNA Data Processing	Hind	HF1032_T_Hind	GSE108475_RAW.tar	Gene Expression Omnibus	GSE108475	http://identifiers.org/geo/GSE108475	40-44	MALE	astrocytoma	grade 3
HF1032	DNA samples	Affymetrix Human Genome U133 Plus 2.0 Array	Affymetrix	DNA Data Processing	Xba	HF1032_T_Xba	GSE108475_RAW.tar	Gene Expression Omnibus	GSE108475	http://identifiers.org/geo/GSE108475	40-44	MALE	astrocytoma	grade 3
HF1057	DNA samples	Affymetrix Human Genome U133 Plus 2.0 Array	Affymetrix	DNA Data Processing	Xba	HF1057_T_Xba	GSE108475_RAW.tar	Gene Expression Omnibus	GSE108475	http://identifiers.org/geo/GSE108475	60-64	FEMALE	oligodendroglioma	grade 3
HF1057	DNA samples	Affymetrix Human Genome U133 Plus 2.0 Array	Affymetrix	DNA Data Processing	Hind	HF1057_T_Hind	GSE108475_RAW.tar	Gene Expression Omnibus	GSE108475	http://identifiers.org/geo/GSE108475	60-64	FEMALE	oligodendroglioma	grade 3
HF1058	DNA samples	Affymetrix Human Genome U133 Plus 2.0 Array	Affymetrix	DNA Data Processing	Xba	HF1058_T_Xba	GSE108475_RAW.tar	Gene Expression Omnibus	GSE108475	http://identifiers.org/geo/GSE108475	50-54	FEMALE	glioblastoma multiforme	grade 4
HF1058	DNA samples	Affymetrix Human Genome U133 Plus 2.0 Array	Affymetrix	DNA Data Processing	Hind	HF1058_T_Hind	GSE108475_RAW.tar	Gene Expression Omnibus	GSE108475	http://identifiers.org/geo/GSE108475	50-54	FEMALE	glioblastoma multiforme	grade 4
HF1059	DNA samples	Affymetrix Human Mapping 50K Xba240 SNP Array	Affymetrix	DNA Data Processing	Xba	HF1059_T_Xba	GSE108475_RAW.tar	Gene Expression Omnibus	GSE108475	http://identifiers.org/geo/GSE108475	60-64	FEMALE	unknown	unknown
HF1059	DNA samples	Affymetrix Human Mapping 50K Xba240 SNP Array	Affymetrix	DNA Data Processing	Hind	HF1059_T_Hind	GSE108475_RAW.tar	Gene Expression Omnibus	GSE108475	http://identifiers.org/geo/GSE108475	60-64	FEMALE	unknown	unknown
HF1071	DNA samples	Affymetrix Human Mapping 50K Xba240 SNP Array	Affymetrix	DNA Data Processing	Xba	HF1071_T_Xba	GSE108475_RAW.tar	Gene Expression Omnibus	GSE108475	http://identifiers.org/geo/GSE108475	55-59	MALE	unknown	unknown
HF1071	DNA samples	Affymetrix Human Mapping 50K Xba240 SNP Array	Affymetrix	DNA Data Processing	Hind	HF1071_T_Hind	GSE108475_RAW.tar	Gene Expression Omnibus	GSE108475	http://identifiers.org/geo/GSE108475	55-59	MALE	unknown	unknown
HF1077	DNA samples	Affymetrix Human Genome U133 Plus 2.0 Array	Affymetrix	DNA Data Processing	Hind	HF1077_T_Hind	GSE108475_RAW.tar	Gene Expression Omnibus	GSE108475	http://identifiers.org/geo/GSE108475	40-44	MALE	glioblastoma multiforme	grade 4
HF1077	DNA samples	Affymetrix Human Genome U133 Plus 2.0 Array	Affymetrix	DNA Data Processing	Xba	HF1077_T_Xba	GSE108475_RAW.tar	Gene Expression Omnibus	GSE108475	http://identifiers.org/geo/GSE108475	40-44	MALE	glioblastoma multiforme	grade 4
HF1087	DNA samples	Affymetrix Human Mapping 50K Hind240 SNP Array	Affymetrix	DNA Data Processing	Hind	HF1087_T_Hind	GSE108475_RAW.tar	Gene Expression Omnibus	GSE108475	http://identifiers.org/geo/GSE108475	60-64	unknown	unknown	unknown
HF1087	DNA samples	Affymetrix Human Mapping 50K Hind240 SNP Array	Affymetrix	DNA Data Processing	Xba	HF1087_T_Xba	GSE108475_RAW.tar	Gene Expression Omnibus	GSE108475	http://identifiers.org/geo/GSE108475	60-64	unknown	unknown	unknown
HF1090	DNA samples	Affymetrix Human Genome U133 Plus 2.0 Array	Affymetrix	DNA Data Processing	Xba	HF1090_T_Xba	GSE108475_RAW.tar	Gene Expression Omnibus	GSE108475	http://identifiers.org/geo/GSE108475	60-64	unknown	oligodendroglioma	grade 3
HF1090	DNA samples	Affymetrix Human Genome U133 Plus 2.0 Array	Affymetrix	DNA Data Processing	Hind	HF1090_T_Hind	GSE108475_RAW.tar	Gene Expression Omnibus	GSE108475	http://identifiers.org/geo/GSE108475	60-64	unknown	oligodendroglioma	grade 3
HF1097	DNA samples	Affymetrix Human Genome U133 Plus 2.0 Array	Affymetrix	DNA Data Processing	Hind	HF1097_T_Hind	GSE108475_RAW.tar	Gene Expression Omnibus	GSE108475	http://identifiers.org/geo/GSE108475	50-54	FEMALE	glioblastoma multiforme	grade 4
HF1097	DNA samples	Affymetrix Human Genome U133 Plus 2.0 Array	Affymetrix	DNA Data Processing	Xba	HF1097_T_Xba	GSE108475_RAW.tar	Gene Expression Omnibus	GSE108475	http://identifiers.org/geo/GSE108475	50-54	FEMALE	glioblastoma multiforme	grade 4
HF1122	DNA samples	Affymetrix Human Genome U133 Plus 2.0 Array	Affymetrix	DNA Data Processing	Hind	HF1122_T_Hind	GSE108475_RAW.tar	Gene Expression Omnibus	GSE108475	http://identifiers.org/geo/GSE108475	35-39	MALE	glioblastoma multiforme	grade 4
HF1122	DNA samples	Affymetrix Human Genome U133 Plus 2.0 Array	Affymetrix	DNA Data Processing	Xba	HF1122_T_Xba	GSE108475_RAW.tar	Gene Expression Omnibus	GSE108475	http://identifiers.org/geo/GSE108475	35-39	MALE	glioblastoma multiforme	grade 4
HF1136	DNA samples	Affymetrix Human Genome U133 Plus 2.0 Array	Affymetrix	DNA Data Processing	Hind	HF1136_T_Hind	GSE108475_RAW.tar	Gene Expression Omnibus	GSE108475	http://identifiers.org/geo/GSE108475	35-39	FEMALE	astrocytoma	grade 3
HF1136	DNA samples	Affymetrix Human Genome U133 Plus 2.0 Array	Affymetrix	DNA Data Processing	Xba	HF1136_T_Xba	GSE108475_RAW.tar	Gene Expression Omnibus	GSE108475	http://identifiers.org/geo/GSE108475	35-39	FEMALE	astrocytoma	grade 3
HF1137	DNA samples	Affymetrix Human Genome U133 Plus 2.0 Array	Affymetrix	DNA Data Processing	Hind	HF1137_T_Hind	GSE108475_RAW.tar	Gene Expression Omnibus	GSE108475	http://identifiers.org/geo/GSE108475	70-74	FEMALE	glioblastoma multiforme	grade 4
HF1137	DNA samples	Affymetrix Human Genome U133 Plus 2.0 Array	Affymetrix	DNA Data Processing	Xba	HF1137_T_Xba	GSE108475_RAW.tar	Gene Expression Omnibus	GSE108475	http://identifiers.org/geo/GSE108475	70-74	FEMALE	glioblastoma multiforme	grade 4
HF1139	DNA samples	Affymetrix Human Genome U133 Plus 2.0 Array	Affymetrix	DNA Data Processing	Hind	HF1139_T_Hind	GSE108475_RAW.tar	Gene Expression Omnibus	GSE108475	http://identifiers.org/geo/GSE108475	40-44	FEMALE	glioblastoma multiforme	grade 4
HF1139	DNA samples	Affymetrix Human Genome U133 Plus 2.0 Array	Affymetrix	DNA Data Processing	Xba	HF1139_T_Xba	GSE108475_RAW.tar	Gene Expression Omnibus	GSE108475	http://identifiers.org/geo/GSE108475	40-44	FEMALE	glioblastoma multiforme	grade 4
HF1150	DNA samples	Affymetrix Human Genome U133 Plus 2.0 Array	Affymetrix	DNA Data Processing	Hind	HF1150_T_Hind	GSE108475_RAW.tar	Gene Expression Omnibus	GSE108475	http://identifiers.org/geo/GSE108475	70-74	MALE	astrocytoma	grade 3
HF1150	DNA samples	Affymetrix Human Genome U133 Plus 2.0 Array	Affymetrix	DNA Data Processing	Xba	HF1150_T_Xba	GSE108475_RAW.tar	Gene Expression Omnibus	GSE108475	http://identifiers.org/geo/GSE108475	70-74	MALE	astrocytoma	grade 3
HF1156	DNA samples	Affymetrix Human Genome U133 Plus 2.0 Array	Affymetrix	DNA Data Processing	Xba	HF1156_T_Xba	GSE108475_RAW.tar	Gene Expression Omnibus	GSE108475	http://identifiers.org/geo/GSE108475	30-34	FEMALE	astrocytoma	grade 2
HF1156	DNA samples	Affymetrix Human Genome U133 Plus 2.0 Array	Affymetrix	DNA Data Processing	Hind	HF1156_T_Hind	GSE108475_RAW.tar	Gene Expression Omnibus	GSE108475	http://identifiers.org/geo/GSE108475	30-34	FEMALE	astrocytoma	grade 2
HF1167	DNA samples	Affymetrix Human Genome U133 Plus 2.0 Array	Affymetrix	DNA Data Processing	Hind	HF1167_T_Hind	GSE108475_RAW.tar	Gene Expression Omnibus	GSE108475	http://identifiers.org/geo/GSE108475	45-49	MALE	oligodendroglioma	grade 2
HF1167	DNA samples	Affymetrix Human Genome U133 Plus 2.0 Array	Affymetrix	DNA Data Processing	Xba	HF1167_T_Xba	GSE108475_RAW.tar	Gene Expression Omnibus	GSE108475	http://identifiers.org/geo/GSE108475	45-49	MALE	oligodendroglioma	grade 2
HF1178	DNA samples	Affymetrix Human Genome U133 Plus 2.0 Array	Affymetrix	DNA Data Processing	Hind	HF1178_T_Hind	GSE108475_RAW.tar	Gene Expression Omnibus	GSE108475	http://identifiers.org/geo/GSE108475	70-74	unknown	glioblastoma multiforme	grade 4
HF1178	DNA samples	Affymetrix Human Genome U133 Plus 2.0 Array	Affymetrix	DNA Data Processing	Xba	HF1178_T_Xba	GSE108475_RAW.tar	Gene Expression Omnibus	GSE108475	http://identifiers.org/geo/GSE108475	70-74	unknown	glioblastoma multiforme	grade 4
HF1185	DNA samples	Affymetrix Human Genome U133 Plus 2.0 Array	Affymetrix	DNA Data Processing	Hind	HF1185_T_Hind	GSE108475_RAW.tar	Gene Expression Omnibus	GSE108475	http://identifiers.org/geo/GSE108475	25-29	FEMALE	astrocytoma	grade 3
HF1185	DNA samples	Affymetrix Human Genome U133 Plus 2.0 Array	Affymetrix	DNA Data Processing	Xba	HF1185_T_Xba	GSE108475_RAW.tar	Gene Expression Omnibus	GSE108475	http://identifiers.org/geo/GSE108475	25-29	FEMALE	astrocytoma	grade 3
HF1186	DNA samples	Affymetrix Human Genome U133 Plus 2.0 Array	Affymetrix	DNA Data Processing	Hind	HF1186_T_Hind	GSE108475_RAW.tar	Gene Expression Omnibus	GSE108475	http://identifiers.org/geo/GSE108475	30-34	MALE	astrocytoma	grade 3
HF1186	DNA samples	Affymetrix Human Genome U133 Plus 2.0 Array	Affymetrix	DNA Data Processing	Xba	HF1186_T_Xba	GSE108475_RAW.tar	Gene Expression Omnibus	GSE108475	http://identifiers.org/geo/GSE108475	30-34	MALE	astrocytoma	grade 3
HF1191	DNA samples	Affymetrix Human Genome U133 Plus 2.0 Array	Affymetrix	DNA Data Processing	Xba	HF1191_T_Xba	GSE108475_RAW.tar	Gene Expression Omnibus	GSE108475	http://identifiers.org/geo/GSE108475	70-74	FEMALE	glioblastoma multiforme	grade 4
HF1191	DNA samples	Affymetrix Human Genome U133 Plus 2.0 Array	Affymetrix	DNA Data Processing	Hind	HF1191_T_Hind	GSE108475_RAW.tar	Gene Expression Omnibus	GSE108475	http://identifiers.org/geo/GSE108475	70-74	FEMALE	glioblastoma multiforme	grade 4
HF1219	DNA samples	Affymetrix Human Mapping 50K Xba240 SNP Array	Affymetrix	DNA Data Processing	Xba	HF1219_T_Xba	GSE108475_RAW.tar	Gene Expression Omnibus	GSE108475	http://identifiers.org/geo/GSE108475	50-54	MALE	unknown	unknown
HF1219	DNA samples	Affymetrix Human Mapping 50K Xba240 SNP Array	Affymetrix	DNA Data Processing	Hind	HF1219_T_Hind	GSE108475_RAW.tar	Gene Expression Omnibus	GSE108475	http://identifiers.org/geo/GSE108475	50-54	MALE	unknown	unknown
HF1220	DNA samples	Affymetrix Human Genome U133 Plus 2.0 Array	Affymetrix	DNA Data Processing	Hind	HF1220_T_Hind	GSE108475_RAW.tar	Gene Expression Omnibus	GSE108475	http://identifiers.org/geo/GSE108475	60-64	MALE	glioblastoma multiforme	grade 4
HF1220	DNA samples	Affymetrix Human Genome U133 Plus 2.0 Array	Affymetrix	DNA Data Processing	Xba	HF1220_T_Xba	GSE108475_RAW.tar	Gene Expression Omnibus	GSE108475	http://identifiers.org/geo/GSE108475	60-64	MALE	glioblastoma multiforme	grade 4
HF1227	DNA samples	Affymetrix Human Genome U133 Plus 2.0 Array	Affymetrix	DNA Data Processing	Hind	HF1227_T_Hind	GSE108475_RAW.tar	Gene Expression Omnibus	GSE108475	http://identifiers.org/geo/GSE108475	25-29	FEMALE	oligodendroglioma	grade 2
HF1227	DNA samples	Affymetrix Human Genome U133 Plus 2.0 Array	Affymetrix	DNA Data Processing	Xba	HF1227_T_Xba	GSE108475_RAW.tar	Gene Expression Omnibus	GSE108475	http://identifiers.org/geo/GSE108475	25-29	FEMALE	oligodendroglioma	grade 2
HF1232	DNA samples	Affymetrix Human Genome U133 Plus 2.0 Array	Affymetrix	DNA Data Processing	Hind	HF1232_T_Hind	GSE108475_RAW.tar	Gene Expression Omnibus	GSE108475	http://identifiers.org/geo/GSE108475	50-54	FEMALE	astrocytoma	grade 3
HF1232	DNA samples	Affymetrix Human Genome U133 Plus 2.0 Array	Affymetrix	DNA Data Processing	Xba	HF1232_T_Xba	GSE108475_RAW.tar	Gene Expression Omnibus	GSE108475	http://identifiers.org/geo/GSE108475	50-54	FEMALE	astrocytoma	grade 3
HF1235	DNA samples	Affymetrix Human Genome U133 Plus 2.0 Array	Affymetrix	DNA Data Processing	Hind	HF1235_T_Hind	GSE108475_RAW.tar	Gene Expression Omnibus	GSE108475	http://identifiers.org/geo/GSE108475	35-39	MALE	astrocytoma	grade 2
HF1235	DNA samples	Affymetrix Human Genome U133 Plus 2.0 Array	Affymetrix	DNA Data Processing	Xba	HF1235_T_Xba	GSE108475_RAW.tar	Gene Expression Omnibus	GSE108475	http://identifiers.org/geo/GSE108475	35-39	MALE	astrocytoma	grade 2
HF1242	DNA samples	Affymetrix Human Genome U133 Plus 2.0 Array	Affymetrix	DNA Data Processing	Xba	HF1242_T_Xba	GSE108475_RAW.tar	Gene Expression Omnibus	GSE108475	http://identifiers.org/geo/GSE108475	35-39	MALE	astrocytoma	grade 3
HF1242	DNA samples	Affymetrix Human Genome U133 Plus 2.0 Array	Affymetrix	DNA Data Processing	Hind	HF1242_T_Hind	GSE108475_RAW.tar	Gene Expression Omnibus	GSE108475	http://identifiers.org/geo/GSE108475	35-39	MALE	astrocytoma	grade 3
HF1246	DNA samples	Affymetrix Human Genome U133 Plus 2.0 Array	Affymetrix	DNA Data Processing	Xba	HF1246_T_Xba	GSE108475_RAW.tar	Gene Expression Omnibus	GSE108475	http://identifiers.org/geo/GSE108475	65-69	MALE	astrocytoma	grade 2
HF1246	DNA samples	Affymetrix Human Genome U133 Plus 2.0 Array	Affymetrix	DNA Data Processing	Hind	HF1246_T_Hind	GSE108475_RAW.tar	Gene Expression Omnibus	GSE108475	http://identifiers.org/geo/GSE108475	65-69	MALE	astrocytoma	grade 2
HF1255	DNA samples	Affymetrix Human Genome U133 Plus 2.0 Array	Affymetrix	DNA Data Processing	Hind	HF1255_T_Hind	GSE108475_RAW.tar	Gene Expression Omnibus	GSE108475	http://identifiers.org/geo/GSE108475	45-49	FEMALE	astrocytoma	grade 3
HF1255	DNA samples	Affymetrix Human Genome U133 Plus 2.0 Array	Affymetrix	DNA Data Processing	Xba	HF1255_T_Xba	GSE108475_RAW.tar	Gene Expression Omnibus	GSE108475	http://identifiers.org/geo/GSE108475	45-49	FEMALE	astrocytoma	grade 3
HF1262	DNA samples	Affymetrix Human Genome U133 Plus 2.0 Array	Affymetrix	DNA Data Processing	Xba	HF1262_T_Xba	GSE108475_RAW.tar	Gene Expression Omnibus	GSE108475	http://identifiers.org/geo/GSE108475	55-59	unknown	glioblastoma multiforme	grade 4
HF1262	DNA samples	Affymetrix Human Genome U133 Plus 2.0 Array	Affymetrix	DNA Data Processing	Hind	HF1262_T_Hind	GSE108475_RAW.tar	Gene Expression Omnibus	GSE108475	http://identifiers.org/geo/GSE108475	55-59	unknown	glioblastoma multiforme	grade 4
HF1264	DNA samples	Affymetrix Human Mapping 50K Hind240 SNP Array	Affymetrix	DNA Data Processing	Hind	HF1264_T_Hind	GSE108475_RAW.tar	Gene Expression Omnibus	GSE108475	http://identifiers.org/geo/GSE108475	45-49	FEMALE	unknown	unknown
HF1264	DNA samples	Affymetrix Human Mapping 50K Hind240 SNP Array	Affymetrix	DNA Data Processing	Xba	HF1264_T_Xba	GSE108475_RAW.tar	Gene Expression Omnibus	GSE108475	http://identifiers.org/geo/GSE108475	45-49	FEMALE	unknown	unknown
HF1269	DNA samples	Affymetrix Human Genome U133 Plus 2.0 Array	Affymetrix	DNA Data Processing	Xba	HF1269_T_Xba	GSE108475_RAW.tar	Gene Expression Omnibus	GSE108475	http://identifiers.org/geo/GSE108475	45-49	MALE	glioblastoma multiforme	grade 4
HF1269	DNA samples	Affymetrix Human Genome U133 Plus 2.0 Array	Affymetrix	DNA Data Processing	Hind	HF1269_T_Hind	GSE108475_RAW.tar	Gene Expression Omnibus	GSE108475	http://identifiers.org/geo/GSE108475	45-49	MALE	glioblastoma multiforme	grade 4
HF1280	DNA samples	Affymetrix Human Genome U133 Plus 2.0 Array	Affymetrix	DNA Data Processing	Xba	HF1280_T_Xba	GSE108475_RAW.tar	Gene Expression Omnibus	GSE108475	http://identifiers.org/geo/GSE108475	40-44	FEMALE	astrocytoma	grade 3
HF1280	DNA samples	Affymetrix Human Genome U133 Plus 2.0 Array	Affymetrix	DNA Data Processing	Hind	HF1280_T_Hind	GSE108475_RAW.tar	Gene Expression Omnibus	GSE108475	http://identifiers.org/geo/GSE108475	40-44	FEMALE	astrocytoma	grade 3
HF1286	DNA samples	Affymetrix Human Genome U133 Plus 2.0 Array	Affymetrix	DNA Data Processing	Xba	HF1286_T_Xba	GSE108475_RAW.tar	Gene Expression Omnibus	GSE108475	http://identifiers.org/geo/GSE108475	75-79	unknown	astrocytoma	grade 3
HF1286	DNA samples	Affymetrix Human Genome U133 Plus 2.0 Array	Affymetrix	DNA Data Processing	Hind	HF1286_T_Hind	GSE108475_RAW.tar	Gene Expression Omnibus	GSE108475	http://identifiers.org/geo/GSE108475	75-79	unknown	astrocytoma	grade 3
HF1295	DNA samples	Affymetrix Human Genome U133 Plus 2.0 Array	Affymetrix	DNA Data Processing	Hind	HF1295_T_Hind	GSE108475_RAW.tar	Gene Expression Omnibus	GSE108475	http://identifiers.org/geo/GSE108475	55-59	FEMALE	astrocytoma	grade 3
HF1295	DNA samples	Affymetrix Human Genome U133 Plus 2.0 Array	Affymetrix	DNA Data Processing	Xba	HF1295_T_Xba	GSE108475_RAW.tar	Gene Expression Omnibus	GSE108475	http://identifiers.org/geo/GSE108475	55-59	FEMALE	astrocytoma	grade 3
HF1297	DNA samples	Affymetrix Human Genome U133 Plus 2.0 Array	Affymetrix	DNA Data Processing	Hind	HF1297_T_Hind	GSE108475_RAW.tar	Gene Expression Omnibus	GSE108475	http://identifiers.org/geo/GSE108475	60-64	FEMALE	glioblastoma multiforme	grade 4
HF1297	DNA samples	Affymetrix Human Genome U133 Plus 2.0 Array	Affymetrix	DNA Data Processing	Xba	HF1297_T_Xba	GSE108475_RAW.tar	Gene Expression Omnibus	GSE108475	http://identifiers.org/geo/GSE108475	60-64	FEMALE	glioblastoma multiforme	grade 4
HF1313	DNA samples	Affymetrix Human Mapping 50K Hind240 SNP Array	Affymetrix	DNA Data Processing	Hind	HF1313_T_Hind	GSE108475_RAW.tar	Gene Expression Omnibus	GSE108475	http://identifiers.org/geo/GSE108475	unknown	unknown	unknown	unknown
HF1313	DNA samples	Affymetrix Human Mapping 50K Hind240 SNP Array	Affymetrix	DNA Data Processing	Xba	HF1313_T_Xba	GSE108475_RAW.tar	Gene Expression Omnibus	GSE108475	http://identifiers.org/geo/GSE108475	unknown	unknown	unknown	unknown
HF1318	DNA samples	Affymetrix Human Genome U133 Plus 2.0 Array	Affymetrix	DNA Data Processing	Xba	HF1318_T_Xba	GSE108475_RAW.tar	Gene Expression Omnibus	GSE108475	http://identifiers.org/geo/GSE108475	50-54	MALE	glioblastoma multiforme	grade 4
HF1318	DNA samples	Affymetrix Human Genome U133 Plus 2.0 Array	Affymetrix	DNA Data Processing	Hind	HF1318_T_Hind	GSE108475_RAW.tar	Gene Expression Omnibus	GSE108475	http://identifiers.org/geo/GSE108475	50-54	MALE	glioblastoma multiforme	grade 4
HF1325	DNA samples	Affymetrix Human Genome U133 Plus 2.0 Array	Affymetrix	DNA Data Processing	Hind	HF1325_T_Hind	GSE108475_RAW.tar	Gene Expression Omnibus	GSE108475	http://identifiers.org/geo/GSE108475	35-39	FEMALE	astrocytoma	grade 2
HF1325	DNA samples	Affymetrix Human Genome U133 Plus 2.0 Array	Affymetrix	DNA Data Processing	Xba	HF1325_T_Xba	GSE108475_RAW.tar	Gene Expression Omnibus	GSE108475	http://identifiers.org/geo/GSE108475	35-39	FEMALE	astrocytoma	grade 2
HF1326	DNA samples	Affymetrix Human Mapping 50K Hind240 SNP Array	Affymetrix	DNA Data Processing	Hind	HF1326_T_Hind	GSE108475_RAW.tar	Gene Expression Omnibus	GSE108475	http://identifiers.org/geo/GSE108475	50-54	MALE	unknown	unknown
HF1326	DNA samples	Affymetrix Human Mapping 50K Hind240 SNP Array	Affymetrix	DNA Data Processing	Xba	HF1326_T_Xba	GSE108475_RAW.tar	Gene Expression Omnibus	GSE108475	http://identifiers.org/geo/GSE108475	50-54	MALE	unknown	unknown
HF1334	DNA samples	Affymetrix Human Genome U133 Plus 2.0 Array	Affymetrix	DNA Data Processing	Xba	HF1334_T_Xba	GSE108475_RAW.tar	Gene Expression Omnibus	GSE108475	http://identifiers.org/geo/GSE108475	20-24	FEMALE	astrocytoma	grade 2
HF1334	DNA samples	Affymetrix Human Genome U133 Plus 2.0 Array	Affymetrix	DNA Data Processing	Hind	HF1334_T_Hind	GSE108475_RAW.tar	Gene Expression Omnibus	GSE108475	http://identifiers.org/geo/GSE108475	20-24	FEMALE	astrocytoma	grade 2
HF1338	DNA samples	Affymetrix Human Genome U133 Plus 2.0 Array	Affymetrix	DNA Data Processing	Xba	HF1338_T_Xba	GSE108475_RAW.tar	Gene Expression Omnibus	GSE108475	http://identifiers.org/geo/GSE108475	50-54	MALE	glioblastoma multiforme	grade 4
HF1344	DNA samples	Affymetrix Human Genome U133 Plus 2.0 Array	Affymetrix	DNA Data Processing	Hind	HF1344_T_Hind	GSE108475_RAW.tar	Gene Expression Omnibus	GSE108475	http://identifiers.org/geo/GSE108475	60-64	unknown	astrocytoma	grade 2
HF1344	DNA samples	Affymetrix Human Genome U133 Plus 2.0 Array	Affymetrix	DNA Data Processing	Xba	HF1344_T_Xba	GSE108475_RAW.tar	Gene Expression Omnibus	GSE108475	http://identifiers.org/geo/GSE108475	60-64	unknown	astrocytoma	grade 2
HF1345	DNA samples	Affymetrix Human Genome U133 Plus 2.0 Array	Affymetrix	DNA Data Processing	Hind	HF1345_T_Hind	GSE108475_RAW.tar	Gene Expression Omnibus	GSE108475	http://identifiers.org/geo/GSE108475	15-19	FEMALE	astrocytoma	grade 2
HF1345	DNA samples	Affymetrix Human Genome U133 Plus 2.0 Array	Affymetrix	DNA Data Processing	Xba	HF1345_T_Xba	GSE108475_RAW.tar	Gene Expression Omnibus	GSE108475	http://identifiers.org/geo/GSE108475	15-19	FEMALE	astrocytoma	grade 2
HF1348	DNA samples	Affymetrix Human Mapping 50K Hind240 SNP Array	Affymetrix	DNA Data Processing	Hind	HF1348_T_Hind	GSE108475_RAW.tar	Gene Expression Omnibus	GSE108475	http://identifiers.org/geo/GSE108475	60-64	MALE	unknown	unknown
HF1348	DNA samples	Affymetrix Human Mapping 50K Hind240 SNP Array	Affymetrix	DNA Data Processing	Xba	HF1348_T_Xba	GSE108475_RAW.tar	Gene Expression Omnibus	GSE108475	http://identifiers.org/geo/GSE108475	60-64	MALE	unknown	unknown
HF1356	DNA samples	Affymetrix Human Genome U133 Plus 2.0 Array	Affymetrix	DNA Data Processing	Xba	HF1356_T_Xba	GSE108475_RAW.tar	Gene Expression Omnibus	GSE108475	http://identifiers.org/geo/GSE108475	55-59	unknown	glioblastoma multiforme	grade 4
HF1356	DNA samples	Affymetrix Human Genome U133 Plus 2.0 Array	Affymetrix	DNA Data Processing	Hind	HF1356_T_Hind	GSE108475_RAW.tar	Gene Expression Omnibus	GSE108475	http://identifiers.org/geo/GSE108475	55-59	unknown	glioblastoma multiforme	grade 4
HF1357	DNA samples	Affymetrix Human Genome U133 Plus 2.0 Array	Affymetrix	DNA Data Processing	Xba	HF1357_T_Xba	GSE108475_RAW.tar	Gene Expression Omnibus	GSE108475	http://identifiers.org/geo/GSE108475	20-24	MALE	oligodendroglioma	grade 3
HF1357	DNA samples	Affymetrix Human Genome U133 Plus 2.0 Array	Affymetrix	DNA Data Processing	Hind	HF1357_T_Hind	GSE108475_RAW.tar	Gene Expression Omnibus	GSE108475	http://identifiers.org/geo/GSE108475	20-24	MALE	oligodendroglioma	grade 3
HF1366	DNA samples	Affymetrix Human Genome U133 Plus 2.0 Array	Affymetrix	DNA Data Processing	Xba	HF1366_T_Xba	GSE108475_RAW.tar	Gene Expression Omnibus	GSE108475	http://identifiers.org/geo/GSE108475	15-19	unknown	astrocytoma	grade 2
HF1366	DNA samples	Affymetrix Human Genome U133 Plus 2.0 Array	Affymetrix	DNA Data Processing	Hind	HF1366_T_Hind	GSE108475_RAW.tar	Gene Expression Omnibus	GSE108475	http://identifiers.org/geo/GSE108475	15-19	unknown	astrocytoma	grade 2
HF1380	DNA samples	Affymetrix Human Genome U133 Plus 2.0 Array	Affymetrix	DNA Data Processing	Hind	HF1380_T_Hind	GSE108475_RAW.tar	Gene Expression Omnibus	GSE108475	http://identifiers.org/geo/GSE108475	35-39	unknown	astrocytoma	grade 2
HF1381	DNA samples	Affymetrix Human Genome U133 Plus 2.0 Array	Affymetrix	DNA Data Processing	Hind	HF1381_T_Hind	GSE108475_RAW.tar	Gene Expression Omnibus	GSE108475	http://identifiers.org/geo/GSE108475	25-29	MALE	astrocytoma	grade 2
HF1381	DNA samples	Affymetrix Human Genome U133 Plus 2.0 Array	Affymetrix	DNA Data Processing	Xba	HF1381_T_Xba	GSE108475_RAW.tar	Gene Expression Omnibus	GSE108475	http://identifiers.org/geo/GSE108475	25-29	MALE	astrocytoma	grade 2
HF1382	DNA samples	Affymetrix Human Genome U133 Plus 2.0 Array	Affymetrix	DNA Data Processing	Xba	HF1382_T_Xba	GSE108475_RAW.tar	Gene Expression Omnibus	GSE108475	http://identifiers.org/geo/GSE108475	60-64	FEMALE	glioblastoma multiforme	grade 4
HF1382	DNA samples	Affymetrix Human Genome U133 Plus 2.0 Array	Affymetrix	DNA Data Processing	Hind	HF1382_T_Hind	GSE108475_RAW.tar	Gene Expression Omnibus	GSE108475	http://identifiers.org/geo/GSE108475	60-64	FEMALE	glioblastoma multiforme	grade 4
HF1397	DNA samples	Affymetrix Human Genome U133 Plus 2.0 Array	Affymetrix	DNA Data Processing	Xba	HF1397_T_Xba	GSE108475_RAW.tar	Gene Expression Omnibus	GSE108475	http://identifiers.org/geo/GSE108475	60-64	FEMALE	glioblastoma multiforme	grade 4
HF1397	DNA samples	Affymetrix Human Genome U133 Plus 2.0 Array	Affymetrix	DNA Data Processing	Hind	HF1397_T_Hind	GSE108475_RAW.tar	Gene Expression Omnibus	GSE108475	http://identifiers.org/geo/GSE108475	60-64	FEMALE	glioblastoma multiforme	grade 4
HF1348	DNA samples	Affymetrix Human Mapping 50K Hind240 SNP Array	Affymetrix	DNA Data Processing	Hind	HF1398_T_Hind	GSE108475_RAW.tar	Gene Expression Omnibus	GSE108475	http://identifiers.org/geo/GSE108475	60-64	MALE	unknown	unknown
HF1348	DNA samples	Affymetrix Human Mapping 50K Hind240 SNP Array	Affymetrix	DNA Data Processing	Xba	HF1398_T_Xba	GSE108475_RAW.tar	Gene Expression Omnibus	GSE108475	http://identifiers.org/geo/GSE108475	60-64	MALE	unknown	unknown
HF1407	DNA samples	Affymetrix Human Genome U133 Plus 2.0 Array	Affymetrix	DNA Data Processing	Hind	HF1407_T_Hind	GSE108475_RAW.tar	Gene Expression Omnibus	GSE108475	http://identifiers.org/geo/GSE108475	55-59	FEMALE	astrocytoma	grade 2
HF1409	DNA samples	Affymetrix Human Genome U133 Plus 2.0 Array	Affymetrix	DNA Data Processing	Xba	HF1409_T_Xba	GSE108475_RAW.tar	Gene Expression Omnibus	GSE108475	http://identifiers.org/geo/GSE108475	50-54	MALE	astrocytoma	grade 3
HF1409	DNA samples	Affymetrix Human Genome U133 Plus 2.0 Array	Affymetrix	DNA Data Processing	Hind	HF1409_T_Hind	GSE108475_RAW.tar	Gene Expression Omnibus	GSE108475	http://identifiers.org/geo/GSE108475	50-54	MALE	astrocytoma	grade 3
HF1433	DNA samples	Affymetrix Human Mapping 50K Xba240 SNP Array	Affymetrix	DNA Data Processing	Xba	HF1433_T_Xba	GSE108475_RAW.tar	Gene Expression Omnibus	GSE108475	http://identifiers.org/geo/GSE108475	45-49	FEMALE	unknown	unknown
HF1433	DNA samples	Affymetrix Human Mapping 50K Xba240 SNP Array	Affymetrix	DNA Data Processing	Hind	HF1433_T_Hind	GSE108475_RAW.tar	Gene Expression Omnibus	GSE108475	http://identifiers.org/geo/GSE108475	45-49	FEMALE	unknown	unknown
HF1442	DNA samples	Affymetrix Human Genome U133 Plus 2.0 Array	Affymetrix	DNA Data Processing	Hind	HF1442_T_Hind	GSE108475_RAW.tar	Gene Expression Omnibus	GSE108475	http://identifiers.org/geo/GSE108475	35-39	MALE	astrocytoma	grade 2
HF1442	DNA samples	Affymetrix Human Genome U133 Plus 2.0 Array	Affymetrix	DNA Data Processing	Xba	HF1442_T_Xba	GSE108475_RAW.tar	Gene Expression Omnibus	GSE108475	http://identifiers.org/geo/GSE108475	35-39	MALE	astrocytoma	grade 2
HF1458	DNA samples	Affymetrix Human Genome U133 Plus 2.0 Array	Affymetrix	DNA Data Processing	Xba	HF1458_T_Xba	GSE108475_RAW.tar	Gene Expression Omnibus	GSE108475	http://identifiers.org/geo/GSE108475	45-49	MALE	oligodendroglioma	grade 3
HF1458	DNA samples	Affymetrix Human Genome U133 Plus 2.0 Array	Affymetrix	DNA Data Processing	Hind	HF1458_T_Hind	GSE108475_RAW.tar	Gene Expression Omnibus	GSE108475	http://identifiers.org/geo/GSE108475	45-49	MALE	oligodendroglioma	grade 3
HF1433	DNA samples	Affymetrix Human Mapping 50K Xba240 SNP Array	Affymetrix	DNA Data Processing	Xba	HF1463_T_Xba	GSE108475_RAW.tar	Gene Expression Omnibus	GSE108475	http://identifiers.org/geo/GSE108475	45-49	FEMALE	unknown	unknown
HF1463	DNA samples	Affymetrix Human Mapping 50K Hind240 SNP Array	Affymetrix	DNA Data Processing	Hind	HF1463_T_Hind	GSE108475_RAW.tar	Gene Expression Omnibus	GSE108475	http://identifiers.org/geo/GSE108475	40-44	MALE	unknown	unknown
HF1469	DNA samples	Affymetrix Human Genome U133 Plus 2.0 Array	Affymetrix	DNA Data Processing	Xba	HF1469_T_Xba	GSE108475_RAW.tar	Gene Expression Omnibus	GSE108475	http://identifiers.org/geo/GSE108475	45-49	FEMALE	glioblastoma multiforme	grade 4
HF1469	DNA samples	Affymetrix Human Genome U133 Plus 2.0 Array	Affymetrix	DNA Data Processing	Hind	HF1469_T_Hind	GSE108475_RAW.tar	Gene Expression Omnibus	GSE108475	http://identifiers.org/geo/GSE108475	45-49	FEMALE	glioblastoma multiforme	grade 4
HF1487	DNA samples	Affymetrix Human Genome U133 Plus 2.0 Array	Affymetrix	DNA Data Processing	Xba	HF1487_T_Xba	GSE108475_RAW.tar	Gene Expression Omnibus	GSE108475	http://identifiers.org/geo/GSE108475	60-64	unknown	oligodendroglioma	grade 2
HF1489	DNA samples	Affymetrix Human Genome U133 Plus 2.0 Array	Affymetrix	DNA Data Processing	Hind	HF1489_T_Hind	GSE108475_RAW.tar	Gene Expression Omnibus	GSE108475	http://identifiers.org/geo/GSE108475	50-54	FEMALE	astrocytoma	grade 2
HF1489	DNA samples	Affymetrix Human Genome U133 Plus 2.0 Array	Affymetrix	DNA Data Processing	Xba	HF1489_T_Xba	GSE108475_RAW.tar	Gene Expression Omnibus	GSE108475	http://identifiers.org/geo/GSE108475	50-54	FEMALE	astrocytoma	grade 2
HF1490	DNA samples	Affymetrix Human Genome U133 Plus 2.0 Array	Affymetrix	DNA Data Processing	Hind	HF1490_T_Hind	GSE108475_RAW.tar	Gene Expression Omnibus	GSE108475	http://identifiers.org/geo/GSE108475	65-69	MALE	astrocytoma	grade 3
HF1490	DNA samples	Affymetrix Human Genome U133 Plus 2.0 Array	Affymetrix	DNA Data Processing	Xba	HF1490_T_Xba	GSE108475_RAW.tar	Gene Expression Omnibus	GSE108475	http://identifiers.org/geo/GSE108475	65-69	MALE	astrocytoma	grade 3
HF1493	DNA samples	Affymetrix Human Genome U133 Plus 2.0 Array	Affymetrix	DNA Data Processing	Hind	HF1493_T_Hind	GSE108475_RAW.tar	Gene Expression Omnibus	GSE108475	http://identifiers.org/geo/GSE108475	70-74	FEMALE	oligodendroglioma	grade 3
HF1493	DNA samples	Affymetrix Human Genome U133 Plus 2.0 Array	Affymetrix	DNA Data Processing	Xba	HF1493_T_Xba	GSE108475_RAW.tar	Gene Expression Omnibus	GSE108475	http://identifiers.org/geo/GSE108475	70-74	FEMALE	oligodendroglioma	grade 3
HF1494	DNA samples	Affymetrix Human Genome U133 Plus 2.0 Array	Affymetrix	DNA Data Processing	Xba	HF1494_T_Xba	GSE108475_RAW.tar	Gene Expression Omnibus	GSE108475	http://identifiers.org/geo/GSE108475	30-34	MALE	astrocytoma	grade 3
HF1494	DNA samples	Affymetrix Human Genome U133 Plus 2.0 Array	Affymetrix	DNA Data Processing	Hind	HF1494_T_Hind	GSE108475_RAW.tar	Gene Expression Omnibus	GSE108475	http://identifiers.org/geo/GSE108475	30-34	MALE	astrocytoma	grade 3
HF1502	DNA samples	Affymetrix Human Genome U133 Plus 2.0 Array	Affymetrix	DNA Data Processing	Xba	HF1502_T_Xba	GSE108475_RAW.tar	Gene Expression Omnibus	GSE108475	http://identifiers.org/geo/GSE108475	35-39	FEMALE	oligodendroglioma	grade 3
HF1502	DNA samples	Affymetrix Human Genome U133 Plus 2.0 Array	Affymetrix	DNA Data Processing	Hind	HF1502_T_Hind	GSE108475_RAW.tar	Gene Expression Omnibus	GSE108475	http://identifiers.org/geo/GSE108475	35-39	FEMALE	oligodendroglioma	grade 3
HF1509	DNA samples	Affymetrix Human Genome U133 Plus 2.0 Array	Affymetrix	DNA Data Processing	Xba	HF1509_T_Xba	GSE108475_RAW.tar	Gene Expression Omnibus	GSE108475	http://identifiers.org/geo/GSE108475	55-59	unknown	glioblastoma multiforme	grade 4
HF1509	DNA samples	Affymetrix Human Genome U133 Plus 2.0 Array	Affymetrix	DNA Data Processing	Hind	HF1509_T_Hind	GSE108475_RAW.tar	Gene Expression Omnibus	GSE108475	http://identifiers.org/geo/GSE108475	55-59	unknown	glioblastoma multiforme	grade 4
HF1511	DNA samples	Affymetrix Human Genome U133 Plus 2.0 Array	Affymetrix	DNA Data Processing	Xba	HF1511_T_Xba	GSE108475_RAW.tar	Gene Expression Omnibus	GSE108475	http://identifiers.org/geo/GSE108475	25-29	MALE	astrocytoma	grade 2
HF1511	DNA samples	Affymetrix Human Genome U133 Plus 2.0 Array	Affymetrix	DNA Data Processing	Hind	HF1511_T_Hind	GSE108475_RAW.tar	Gene Expression Omnibus	GSE108475	http://identifiers.org/geo/GSE108475	25-29	MALE	astrocytoma	grade 2
HF1517	DNA samples	Affymetrix Human Genome U133 Plus 2.0 Array	Affymetrix	DNA Data Processing	Xba	HF1517_T_Xba	GSE108475_RAW.tar	Gene Expression Omnibus	GSE108475	http://identifiers.org/geo/GSE108475	55-59	FEMALE	glioblastoma multiforme	grade 4
HF1517	DNA samples	Affymetrix Human Genome U133 Plus 2.0 Array	Affymetrix	DNA Data Processing	Hind	HF1517_T_Hind	GSE108475_RAW.tar	Gene Expression Omnibus	GSE108475	http://identifiers.org/geo/GSE108475	55-59	FEMALE	glioblastoma multiforme	grade 4
HF1534	DNA samples	Affymetrix Human Genome U133 Plus 2.0 Array	Affymetrix	DNA Data Processing	Hind	HF1534_T_Hind	GSE108475_RAW.tar	Gene Expression Omnibus	GSE108475	http://identifiers.org/geo/GSE108475	55-59	unknown	glioblastoma multiforme	grade 4
HF1534	DNA samples	Affymetrix Human Genome U133 Plus 2.0 Array	Affymetrix	DNA Data Processing	Xba	HF1534_T_Xba	GSE108475_RAW.tar	Gene Expression Omnibus	GSE108475	http://identifiers.org/geo/GSE108475	55-59	unknown	glioblastoma multiforme	grade 4
HF1538	DNA samples	Affymetrix Human Genome U133 Plus 2.0 Array	Affymetrix	DNA Data Processing	Xba	HF1538_T_Xba	GSE108475_RAW.tar	Gene Expression Omnibus	GSE108475	http://identifiers.org/geo/GSE108475	70-74	MALE	glioblastoma multiforme	grade 4
HF1538	DNA samples	Affymetrix Human Genome U133 Plus 2.0 Array	Affymetrix	DNA Data Processing	Hind	HF1538_T_Hind	GSE108475_RAW.tar	Gene Expression Omnibus	GSE108475	http://identifiers.org/geo/GSE108475	70-74	MALE	glioblastoma multiforme	grade 4
HF1540	DNA samples	Affymetrix Human Genome U133 Plus 2.0 Array	Affymetrix	DNA Data Processing	Hind	HF1540_T_Hind	GSE108475_RAW.tar	Gene Expression Omnibus	GSE108475	http://identifiers.org/geo/GSE108475	75-79	MALE	glioblastoma multiforme	grade 4
HF1540	DNA samples	Affymetrix Human Genome U133 Plus 2.0 Array	Affymetrix	DNA Data Processing	Xba	HF1540_T_Xba	GSE108475_RAW.tar	Gene Expression Omnibus	GSE108475	http://identifiers.org/geo/GSE108475	75-79	MALE	glioblastoma multiforme	grade 4
HF1551	DNA samples	Affymetrix Human Genome U133 Plus 2.0 Array	Affymetrix	DNA Data Processing	Xba	HF1551_T_Xba	GSE108475_RAW.tar	Gene Expression Omnibus	GSE108475	http://identifiers.org/geo/GSE108475	30-34	FEMALE	astrocytoma	grade 2
HF1551	DNA samples	Affymetrix Human Genome U133 Plus 2.0 Array	Affymetrix	DNA Data Processing	Hind	HF1551_T_Hind	GSE108475_RAW.tar	Gene Expression Omnibus	GSE108475	http://identifiers.org/geo/GSE108475	30-34	FEMALE	astrocytoma	grade 2
HF1553	DNA samples	Affymetrix Human Mapping 50K Hind240 SNP Array	Affymetrix	DNA Data Processing	Hind	HF1553_T_Hind	GSE108475_RAW.tar	Gene Expression Omnibus	GSE108475	http://identifiers.org/geo/GSE108475	10-14	MALE	unknown	unknown
HF1553	DNA samples	Affymetrix Human Mapping 50K Hind240 SNP Array	Affymetrix	DNA Data Processing	Xba	HF1553_T_Xba	GSE108475_RAW.tar	Gene Expression Omnibus	GSE108475	http://identifiers.org/geo/GSE108475	10-14	MALE	unknown	unknown
HF1560	DNA samples	Affymetrix Human Mapping 50K Xba240 SNP Array	Affymetrix	DNA Data Processing	Xba	HF1560_T_Xba	GSE108475_RAW.tar	Gene Expression Omnibus	GSE108475	http://identifiers.org/geo/GSE108475	75-79	FEMALE	unknown	unknown
HF1560	DNA samples	Affymetrix Human Mapping 50K Xba240 SNP Array	Affymetrix	DNA Data Processing	Hind	HF1560_T_Hind	GSE108475_RAW.tar	Gene Expression Omnibus	GSE108475	http://identifiers.org/geo/GSE108475	75-79	FEMALE	unknown	unknown
HF1568	DNA samples	Affymetrix Human Genome U133 Plus 2.0 Array	Affymetrix	DNA Data Processing	Xba	HF1568_T_Xba	GSE108475_RAW.tar	Gene Expression Omnibus	GSE108475	http://identifiers.org/geo/GSE108475	30-34	FEMALE	astrocytoma	grade 2
HF1568	DNA samples	Affymetrix Human Genome U133 Plus 2.0 Array	Affymetrix	DNA Data Processing	Hind	HF1568_T_Hind	GSE108475_RAW.tar	Gene Expression Omnibus	GSE108475	http://identifiers.org/geo/GSE108475	30-34	FEMALE	astrocytoma	grade 2
HF1581	DNA samples	Affymetrix Human Genome U133 Plus 2.0 Array	Affymetrix	DNA Data Processing	Hind	HF1581_T_Hind	GSE108475_RAW.tar	Gene Expression Omnibus	GSE108475	http://identifiers.org/geo/GSE108475	65-69	unknown	astrocytoma	grade 3
HF1581	DNA samples	Affymetrix Human Genome U133 Plus 2.0 Array	Affymetrix	DNA Data Processing	Xba	HF1581_T_Xba	GSE108475_RAW.tar	Gene Expression Omnibus	GSE108475	http://identifiers.org/geo/GSE108475	65-69	unknown	astrocytoma	grade 3
HF1585	DNA samples	Affymetrix Human Genome U133 Plus 2.0 Array	Affymetrix	DNA Data Processing	Xba	HF1585_T_Xba	GSE108475_RAW.tar	Gene Expression Omnibus	GSE108475	http://identifiers.org/geo/GSE108475	60-64	FEMALE	glioblastoma multiforme	grade 4
HF1585	DNA samples	Affymetrix Human Genome U133 Plus 2.0 Array	Affymetrix	DNA Data Processing	Hind	HF1585_T_Hind	GSE108475_RAW.tar	Gene Expression Omnibus	GSE108475	http://identifiers.org/geo/GSE108475	60-64	FEMALE	glioblastoma multiforme	grade 4
HF1588	DNA samples	Affymetrix Human Genome U133 Plus 2.0 Array	Affymetrix	DNA Data Processing	Hind	HF1588_T_Hind	GSE108475_RAW.tar	Gene Expression Omnibus	GSE108475	http://identifiers.org/geo/GSE108475	40-44	MALE	astrocytoma	grade 2
HF1588	DNA samples	Affymetrix Human Genome U133 Plus 2.0 Array	Affymetrix	DNA Data Processing	Xba	HF1588_T_Xba	GSE108475_RAW.tar	Gene Expression Omnibus	GSE108475	http://identifiers.org/geo/GSE108475	40-44	MALE	astrocytoma	grade 2
HF1589	DNA samples	Affymetrix Human Genome U133 Plus 2.0 Array	Affymetrix	DNA Data Processing	Hind	HF1589_T_Hind	GSE108475_RAW.tar	Gene Expression Omnibus	GSE108475	http://identifiers.org/geo/GSE108475	65-69	unknown	glioblastoma multiforme	grade 4
HF1589	DNA samples	Affymetrix Human Genome U133 Plus 2.0 Array	Affymetrix	DNA Data Processing	Xba	HF1589_T_Xba	GSE108475_RAW.tar	Gene Expression Omnibus	GSE108475	http://identifiers.org/geo/GSE108475	65-69	unknown	glioblastoma multiforme	grade 4
HF1606	DNA samples	Affymetrix Human Genome U133 Plus 2.0 Array	Affymetrix	DNA Data Processing	Hind	HF1606_T_Hind	GSE108475_RAW.tar	Gene Expression Omnibus	GSE108475	http://identifiers.org/geo/GSE108475	60-64	MALE	astrocytoma	grade 2
HF1606	DNA samples	Affymetrix Human Genome U133 Plus 2.0 Array	Affymetrix	DNA Data Processing	Xba	HF1606_T_Xba	GSE108475_RAW.tar	Gene Expression Omnibus	GSE108475	http://identifiers.org/geo/GSE108475	60-64	MALE	astrocytoma	grade 2
HF1608	DNA samples	Affymetrix Human Genome U133 Plus 2.0 Array	Affymetrix	DNA Data Processing	Xba	HF1608_T_Xba	GSE108475_RAW.tar	Gene Expression Omnibus	GSE108475	http://identifiers.org/geo/GSE108475	50-54	unknown	glioblastoma multiforme	grade 4
HF1608	DNA samples	Affymetrix Human Genome U133 Plus 2.0 Array	Affymetrix	DNA Data Processing	Hind	HF1608_T_Hind	GSE108475_RAW.tar	Gene Expression Omnibus	GSE108475	http://identifiers.org/geo/GSE108475	50-54	unknown	glioblastoma multiforme	grade 4
HF1613	DNA samples	Affymetrix Human Genome U133 Plus 2.0 Array	Affymetrix	DNA Data Processing	Xba	HF1613_T_Xba	GSE108475_RAW.tar	Gene Expression Omnibus	GSE108475	http://identifiers.org/geo/GSE108475	35-39	MALE	astrocytoma	grade 3
HF1613	DNA samples	Affymetrix Human Genome U133 Plus 2.0 Array	Affymetrix	DNA Data Processing	Hind	HF1613_T_Hind	GSE108475_RAW.tar	Gene Expression Omnibus	GSE108475	http://identifiers.org/geo/GSE108475	35-39	MALE	astrocytoma	grade 3
HF1618	DNA samples	Affymetrix Human Genome U133 Plus 2.0 Array	Affymetrix	DNA Data Processing	Hind	HF1618_T_Hind	GSE108475_RAW.tar	Gene Expression Omnibus	GSE108475	http://identifiers.org/geo/GSE108475	50-54	unknown	glioblastoma multiforme	grade 4
HF1618	DNA samples	Affymetrix Human Genome U133 Plus 2.0 Array	Affymetrix	DNA Data Processing	Xba	HF1618_T_Xba	GSE108475_RAW.tar	Gene Expression Omnibus	GSE108475	http://identifiers.org/geo/GSE108475	50-54	unknown	glioblastoma multiforme	grade 4
HF1628	DNA samples	Affymetrix Human Genome U133 Plus 2.0 Array	Affymetrix	DNA Data Processing	Xba	HF1628_T_Xba	GSE108475_RAW.tar	Gene Expression Omnibus	GSE108475	http://identifiers.org/geo/GSE108475	45-49	MALE	glioblastoma multiforme	grade 4
HF1628	DNA samples	Affymetrix Human Genome U133 Plus 2.0 Array	Affymetrix	DNA Data Processing	Hind	HF1628_T_Hind	GSE108475_RAW.tar	Gene Expression Omnibus	GSE108475	http://identifiers.org/geo/GSE108475	45-49	MALE	glioblastoma multiforme	grade 4
HF1640	DNA samples	Affymetrix Human Genome U133 Plus 2.0 Array	Affymetrix	DNA Data Processing	Xba	HF1640_T_Xba	GSE108475_RAW.tar	Gene Expression Omnibus	GSE108475	http://identifiers.org/geo/GSE108475	65-69	unknown	glioblastoma multiforme	grade 4
HF1640	DNA samples	Affymetrix Human Genome U133 Plus 2.0 Array	Affymetrix	DNA Data Processing	Hind	HF1640_T_Hind	GSE108475_RAW.tar	Gene Expression Omnibus	GSE108475	http://identifiers.org/geo/GSE108475	65-69	unknown	glioblastoma multiforme	grade 4
HF1667	DNA samples	Affymetrix Human Genome U133 Plus 2.0 Array	Affymetrix	DNA Data Processing	Xba	HF1667_T_Xba	GSE108475_RAW.tar	Gene Expression Omnibus	GSE108475	http://identifiers.org/geo/GSE108475	65-69	unknown	glioblastoma multiforme	grade 4
HF1667	DNA samples	Affymetrix Human Genome U133 Plus 2.0 Array	Affymetrix	DNA Data Processing	Hind	HF1667_T_Hind	GSE108475_RAW.tar	Gene Expression Omnibus	GSE108475	http://identifiers.org/geo/GSE108475	65-69	unknown	glioblastoma multiforme	grade 4
HF1671	DNA samples	Affymetrix Human Genome U133 Plus 2.0 Array	Affymetrix	DNA Data Processing	Xba	HF1671_T_Xba	GSE108475_RAW.tar	Gene Expression Omnibus	GSE108475	http://identifiers.org/geo/GSE108475	65-69	MALE	glioblastoma multiforme	grade 4
HF1671	DNA samples	Affymetrix Human Genome U133 Plus 2.0 Array	Affymetrix	DNA Data Processing	Hind	HF1671_T_Hind	GSE108475_RAW.tar	Gene Expression Omnibus	GSE108475	http://identifiers.org/geo/GSE108475	65-69	MALE	glioblastoma multiforme	grade 4
HF1677	DNA samples	Affymetrix Human Genome U133 Plus 2.0 Array	Affymetrix	DNA Data Processing	Xba	HF1677_T_Xba	GSE108475_RAW.tar	Gene Expression Omnibus	GSE108475	http://identifiers.org/geo/GSE108475	50-54	MALE	astrocytoma	grade 2
HF1677	DNA samples	Affymetrix Human Genome U133 Plus 2.0 Array	Affymetrix	DNA Data Processing	Hind	HF1677_T_Hind	GSE108475_RAW.tar	Gene Expression Omnibus	GSE108475	http://identifiers.org/geo/GSE108475	50-54	MALE	astrocytoma	grade 2
HF1702	DNA samples	Affymetrix Human Genome U133 Plus 2.0 Array	Affymetrix	DNA Data Processing	Xba	HF1702_T_Xba	GSE108475_RAW.tar	Gene Expression Omnibus	GSE108475	http://identifiers.org/geo/GSE108475	75-79	FEMALE	oligodendroglioma	grade 3
HF1702	DNA samples	Affymetrix Human Genome U133 Plus 2.0 Array	Affymetrix	DNA Data Processing	Hind	HF1702_T_Hind	GSE108475_RAW.tar	Gene Expression Omnibus	GSE108475	http://identifiers.org/geo/GSE108475	75-79	FEMALE	oligodendroglioma	grade 3
HF1708	DNA samples	Affymetrix Human Genome U133 Plus 2.0 Array	Affymetrix	DNA Data Processing	Xba	HF1708_T_Xba	GSE108475_RAW.tar	Gene Expression Omnibus	GSE108475	http://identifiers.org/geo/GSE108475	20-24	MALE	astrocytoma	grade 2
HF1708	DNA samples	Affymetrix Human Genome U133 Plus 2.0 Array	Affymetrix	DNA Data Processing	Hind	HF1708_T_Hind	GSE108475_RAW.tar	Gene Expression Omnibus	GSE108475	http://identifiers.org/geo/GSE108475	20-24	MALE	astrocytoma	grade 2
MD508984	DNA samples	Affymetrix Human Genome U133 Plus 2.0 Array	Affymetrix	DNA Data Processing	Xba	MD508984_B_Xba	GSE108475_RAW.tar	Gene Expression Omnibus	GSE108475	http://identifiers.org/geo/GSE108475	30-34	MALE	oligodendroglioma	grade 3
MD508984	DNA samples	Affymetrix Human Genome U133 Plus 2.0 Array	Affymetrix	DNA Data Processing	Hind	MD508984_T_Hind	GSE108475_RAW.tar	Gene Expression Omnibus	GSE108475	http://identifiers.org/geo/GSE108475	30-34	MALE	oligodendroglioma	grade 3
MD508984	DNA samples	Affymetrix Human Genome U133 Plus 2.0 Array	Affymetrix	DNA Data Processing	Xba	MD508984_T_Xba	GSE108475_RAW.tar	Gene Expression Omnibus	GSE108475	http://identifiers.org/geo/GSE108475	30-34	MALE	oligodendroglioma	grade 3
MD548457	DNA samples	Affymetrix Human Genome U133 Plus 2.0 Array	Affymetrix	DNA Data Processing	Hind	MD548457_B_Hind	GSE108475_RAW.tar	Gene Expression Omnibus	GSE108475	http://identifiers.org/geo/GSE108475	25-29	MALE	astrocytoma	grade 3
MD548457	DNA samples	Affymetrix Human Genome U133 Plus 2.0 Array	Affymetrix	DNA Data Processing	Xba	MD548457_B_Xba	GSE108475_RAW.tar	Gene Expression Omnibus	GSE108475	http://identifiers.org/geo/GSE108475	25-29	MALE	astrocytoma	grade 3
MD548457	DNA samples	Affymetrix Human Genome U133 Plus 2.0 Array	Affymetrix	DNA Data Processing	Xba	MD548457_T_Xba	GSE108475_RAW.tar	Gene Expression Omnibus	GSE108475	http://identifiers.org/geo/GSE108475	25-29	MALE	astrocytoma	grade 3
MD548457	DNA samples	Affymetrix Human Genome U133 Plus 2.0 Array	Affymetrix	DNA Data Processing	Hind	MD548457_T_Hind	GSE108475_RAW.tar	Gene Expression Omnibus	GSE108475	http://identifiers.org/geo/GSE108475	25-29	MALE	astrocytoma	grade 3
MD550715	DNA samples	Affymetrix Human Genome U133 Plus 2.0 Array	Affymetrix	DNA Data Processing	Xba	MD550715_B_Xba	GSE108475_RAW.tar	Gene Expression Omnibus	GSE108475	http://identifiers.org/geo/GSE108475	30-34	FEMALE	astrocytoma	grade 3
MD550715	DNA samples	Affymetrix Human Genome U133 Plus 2.0 Array	Affymetrix	DNA Data Processing	Xba	MD550715_T_Xba	GSE108475_RAW.tar	Gene Expression Omnibus	GSE108475	http://identifiers.org/geo/GSE108475	30-34	FEMALE	astrocytoma	grade 3
MD570013	DNA samples	Affymetrix Human Genome U133 Plus 2.0 Array	Affymetrix	DNA Data Processing	Xba	MD570013_T_Xba	GSE108475_RAW.tar	Gene Expression Omnibus	GSE108475	http://identifiers.org/geo/GSE108475	45-49	FEMALE	astrocytoma	grade 3
E09957	DNA samples	Affymetrix Human Mapping 50K Hind240 SNP Array	Affymetrix	DNA Data Processing	Xba	NOB0211_NBE_NBE_p3_Xba	GSE108475_RAW.tar	Gene Expression Omnibus	GSE108475	http://identifiers.org/geo/GSE108475	70-74	MALE	unknown	unknown
E09957	DNA samples	Affymetrix Human Mapping 50K Hind240 SNP Array	Affymetrix	DNA Data Processing	Hind	NOB0211_NBE_NBE_p3_Hind	GSE108475_RAW.tar	Gene Expression Omnibus	GSE108475	http://identifiers.org/geo/GSE108475	70-74	MALE	unknown	unknown
E09624	DNA samples	Affymetrix Human Genome U133 Plus 2.0 Array	Affymetrix	DNA Data Processing	Xba	NOB0308_NBE_p30_IC1_Xba	GSE108475_RAW.tar	Gene Expression Omnibus	GSE108475	http://identifiers.org/geo/GSE108475	40-44	MALE	glioblastoma multiforme	grade 4
E09624	DNA samples	Affymetrix Human Genome U133 Plus 2.0 Array	Affymetrix	DNA Data Processing	Hind	NOB0308_NBE_p30_IC1_Hind	GSE108475_RAW.tar	Gene Expression Omnibus	GSE108475	http://identifiers.org/geo/GSE108475	40-44	MALE	glioblastoma multiforme	grade 4
E09624	DNA samples	Affymetrix Human Genome U133 Plus 2.0 Array	Affymetrix	DNA Data Processing	Xba	NOB0308_NBE_p30_IC2_Xba	GSE108475_RAW.tar	Gene Expression Omnibus	GSE108475	http://identifiers.org/geo/GSE108475	40-44	MALE	glioblastoma multiforme	grade 4
E09624	DNA samples	Affymetrix Human Genome U133 Plus 2.0 Array	Affymetrix	DNA Data Processing	Hind	NOB0308_NBE_p30_IC2_Hind	GSE108475_RAW.tar	Gene Expression Omnibus	GSE108475	http://identifiers.org/geo/GSE108475	40-44	MALE	glioblastoma multiforme	grade 4
E09624	DNA samples	Affymetrix Human Genome U133 Plus 2.0 Array	Affymetrix	DNA Data Processing	Xba	NOB0308_NBE_R1b_Xba	GSE108475_RAW.tar	Gene Expression Omnibus	GSE108475	http://identifiers.org/geo/GSE108475	40-44	MALE	glioblastoma multiforme	grade 4
E09624	DNA samples	Affymetrix Human Genome U133 Plus 2.0 Array	Affymetrix	DNA Data Processing	Hind	NOB0308_NBE_R1b_Hind	GSE108475_RAW.tar	Gene Expression Omnibus	GSE108475	http://identifiers.org/geo/GSE108475	40-44	MALE	glioblastoma multiforme	grade 4
E10185	DNA samples	Affymetrix Human Mapping 50K Hind240 SNP Array	Affymetrix	DNA Data Processing	Hind	NOB0320_NBE_p2_Hind	GSE108475_RAW.tar	Gene Expression Omnibus	GSE108475	http://identifiers.org/geo/GSE108475	unknown	unknown	unknown	unknown
E10185	DNA samples	Affymetrix Human Mapping 50K Hind240 SNP Array	Affymetrix	DNA Data Processing	Xba	NOB0320_NBE_p2_Xba	GSE108475_RAW.tar	Gene Expression Omnibus	GSE108475	http://identifiers.org/geo/GSE108475	unknown	unknown	unknown	unknown
E10141	DNA samples	Affymetrix Human Mapping 50K Hind240 SNP Array	Affymetrix	DNA Data Processing	Xba	NOB0822_NBE_p10_Xba	GSE108475_RAW.tar	Gene Expression Omnibus	GSE108475	http://identifiers.org/geo/GSE108475	unknown	unknown	unknown	unknown
E10141	DNA samples	Affymetrix Human Mapping 50K Hind240 SNP Array	Affymetrix	DNA Data Processing	Hind	NOB0822_NBE_p10_Hind	GSE108475_RAW.tar	Gene Expression Omnibus	GSE108475	http://identifiers.org/geo/GSE108475	unknown	unknown	unknown	unknown
E10141	DNA samples	Affymetrix Human Mapping 50K Hind240 SNP Array	Affymetrix	DNA Data Processing	Xba	NOB0822_NBE_p3_Xba	GSE108475_RAW.tar	Gene Expression Omnibus	GSE108475	http://identifiers.org/geo/GSE108475	unknown	unknown	unknown	unknown
E10141	DNA samples	Affymetrix Human Mapping 50K Hind240 SNP Array	Affymetrix	DNA Data Processing	Hind	NOB0822_NBE_p3_Hind	GSE108475_RAW.tar	Gene Expression Omnibus	GSE108475	http://identifiers.org/geo/GSE108475	unknown	unknown	unknown	unknown
E10013	DNA samples	Affymetrix Human Genome U133 Plus 2.0 Array	Affymetrix	DNA Data Processing	Hind	NOB1228_NBE_p3Side_Hind	GSE108475_RAW.tar	Gene Expression Omnibus	GSE108475	http://identifiers.org/geo/GSE108475	60-64	FEMALE	glioblastoma multiforme	unknown
E10013	DNA samples	Affymetrix Human Genome U133 Plus 2.0 Array	Affymetrix	DNA Data Processing	Xba	NOB1228_NBE_p3Side_Xba	GSE108475_RAW.tar	Gene Expression Omnibus	GSE108475	http://identifiers.org/geo/GSE108475	60-64	FEMALE	glioblastoma multiforme	unknown
E10013	DNA samples	Affymetrix Human Genome U133 Plus 2.0 Array	Affymetrix	DNA Data Processing	Hind	NOB1228_NBE_p7_diff_Hind	GSE108475_RAW.tar	Gene Expression Omnibus	GSE108475	http://identifiers.org/geo/GSE108475	60-64	FEMALE	glioblastoma multiforme	unknown
